# Supplementary material for: Fluorinated Galactoses Inhibit Galactose-1-Phosphate Uridyltransferase and Metabolically Induce Galactosemia-like Phenotypes in HEK-293 Cells
Source: Cells. 2020 Mar 3;9(3):607. doi: 10.3390/cells9030607 (PMC7140460; doi:10.3390/cells9030607)
Supplement: Supplementary file 1 [file cells-09-00607-s001.zip]

Archive with 1 entries (1 files):
- cells-723841-supplementary.xlsx
