# Supplementary material for: Fluorinated Galactoses Inhibit Galactose-1-Phosphate Uridyltransferase and Metabolically Induce Galactosemia-like Phenotypes in HEK-293 Cells
Source: Cells. 2020 Mar 3;9(3):607. doi: 10.3390/cells9030607 (PMC7140460; doi:10.3390/cells9030607)
Supplement: Supplementary file 1 [file cells-09-00607-s001.zip › cells-723841-supplementary.xlsx]

## Sheet: Table SI A
Protein names	Gene names	Mol. weight [kDa]	iBAQ	iBAQ rank	#Values WT	# Values FGAL	T-test Significant FGAL_WT	T-test Difference FGAL_WT	-Log T-test p-value FGAL_WT	T-test q-value FGAL_WT	LFQ intensity FGal_1	LFQ intensity FGal_2	LFQ intensity FGal_3	LFQ intensity WT_1	LFQ intensity WT_2	LFQ intensity WT_3	Peptides FGal_1	Peptides FGal_2	Peptides FGal_3	Peptides WT_1	Peptides WT_2	Peptides WT_3	Protein IDs	Majority protein IDs	Protein names	Gene names
RING finger protein unkempt homolog	UNK	88.084	550700000	734	3	3	+	-4.37932	5.73989	0	28.1611	28.388	28.0616	32.5559	32.5398	32.6529	2	3	2	11	12	13	Q9C0B0;K7EQ93;K7ELF5;A0A0A0MRZ1;E9PDK2	Q9C0B0	RING finger protein unkempt homolog	UNK
Rho guanine nucleotide exchange factor 2	ARHGEF2	116.07	314520000	945	3	3	+	-3.86364	3.88929	0	29.1091	28.7984	28.2113	32.544	32.5322	32.6336	6	4	3	20	22	22	V9GYM8;Q92974;Q5VY93;V9GYF0;V9GYF5;V9GYG5;V9GZ14;V9GZ58	V9GYM8;Q92974	Rho guanine nucleotide exchange factor 2	ARHGEF2
Ataxin-2	ATXN2	98.004	329660000	927	3	2	+	-3.18869	5.11438	0	28.8389	28.9193	NaN	32.1229	32.0579	32.0225	4	3	4	12	11	11	H0YH87;F8WB06;F8VQP2;V9GY86;Q99700;F8W0B5;F8VRK6;F8WB05;F8VVY6;S4R3J6	H0YH87;F8WB06;F8VQP2;V9GY86;Q99700	Ataxin-2	ATXN2
DNA-(apurinic or apyrimidinic site) lyase	APEX1	35.554	1407500000	438	3	3	+	-3.09367	4.23682	0	29.2213	29.7808	29.5347	32.7285	32.5614	32.5279	3	3	3	13	10	12	P27695;G3V3M6;G3V5Q1;G3V3C7;A0A0C4DGK8;G3V5D9;G3V5M0;G3V359;H7C4A8;G3V3Y6	P27695;G3V3M6;G3V5Q1;G3V3C7;A0A0C4DGK8	DNA-(apurinic or apyrimidinic site) lyase;DNA-(apurinic or apyrimidinic site) lyase, mitochondrial	APEX1
Protein polybromo-1	PBRM1	168.45	126160000	1292	3	2	+	-3.08018	1.46878	0	28.1836	NaN	28.1083	30.696	32.5045	30.4779	2	1	2	14	14	14	E7EVG2;Q86U86;H0Y5B5;C9JPI5	E7EVG2;Q86U86;H0Y5B5	Protein polybromo-1	PBRM1
Ankyrin repeat domain-containing protein 17	ANKRD17	263.25	183270000	1151	3	3	+	-3.02683	2.62263	0	29.2031	28.5661	29.9067	32.625	31.8848	32.2465	4	2	6	22	17	17	H0YM23;O75179;A0A1W2PQ15;H0YLQ3	H0YM23;O75179	Ankyrin repeat domain-containing protein 17	ANKRD17
Moesin	MSN	67.819	1336800000	451	3	3	+	-2.91912	3.532	0	30.9217	31.1981	30.3726	33.7983	33.6561	33.7955	12	14	11	28	27	28	P26038;V9GZ54	P26038	Moesin	MSN
Sister chromatid cohesion protein PDS5 homolog A	PDS5A	150.83	86660000	1406	3	2	+	-2.85847	1.94438	0	28.0885	28.1048	NaN	31.5846	30.2218	31.059	5	2	0	11	9	9	Q29RF7;H0Y9L6;H0Y9L9	Q29RF7	Sister chromatid cohesion protein PDS5 homolog A	PDS5A
Peptidyl-prolyl cis-trans isomerase FKBP3	FKBP3	25.177	8385000000	130	3	3	+	-2.8453	6.11162	0	31.8263	31.7604	31.8544	34.6648	34.736	34.5762	7	5	7	12	12	12	Q00688;G3V5F2	Q00688	Peptidyl-prolyl cis-trans isomerase FKBP3	FKBP3
Coiled-coil domain-containing protein 124	CCDC124	25.835	1322800000	453	3	2	+	-2.838	4.92596	0	29.4425	NaN	29.4365	32.2541	32.2258	32.3528	3	2	4	7	11	8	Q96CT7;M0R2F5	Q96CT7	Coiled-coil domain-containing protein 124	CCDC124
E3 SUMO-protein ligase RanBP2	RANBP2	358.2	37571000	1588	3	2	+	-2.76483	1.90997	0	28.1919	NaN	28.2908	31.6091	31.1439	30.2656	2	0	2	14	13	13	P49792;F8VYC4;A0A1W2PNU4;P0DJD0;P0DJD1;J3KQ37;Q99666;O14715;F8WBP7	P49792	E3 SUMO-protein ligase RanBP2	RANBP2
Eukaryotic translation initiation factor 2A	EIF2A	64.989	834410000	596	3	3	+	-2.68808	4.58911	0	30.4101	30.0951	30.3802	33.0349	33.0714	32.8434	5	4	5	16	14	15	Q9BY44;F8WAE5;C9IZE1;H7C5R5;H7C5Q3;F8WF18;F8WAT3	Q9BY44;F8WAE5	Eukaryotic translation initiation factor 2A;Eukaryotic translation initiation factor 2A, N-terminally processed	EIF2A
tRNA (cytosine(34)-C(5))-methyltransferase	NSUN2	86.47	1253600000	466	3	3	+	-2.65623	4.20743	0	31.6613	31.1419	31.3663	34.0712	34.0117	34.0553	11	9	9	29	28	27	Q08J23;A0A140T9Y7;A0A140T9Z1	Q08J23	tRNA (cytosine(34)-C(5))-methyltransferase	NSUN2
ATP-dependent RNA helicase DHX29	DHX29	155.29	264730000	1007	3	3	+	-2.55846	5.47899	0	29.9134	29.9913	29.9822	32.6213	32.3981	32.5431	8	9	7	26	24	25	A0A087WYN9;Q7Z478;H0Y8L1	A0A087WYN9;Q7Z478	ATP-dependent RNA helicase DHX29	DHX29
Ubiquitin carboxyl-terminal hydrolase 10	USP10	87.133	868280000	578	3	3	+	-2.49758	3.98491	0	30.6479	31.0182	30.5621	33.1813	33.402	33.1376	6	8	5	17	20	18	Q14694;H3BQP1;J3KT19;H3BNA1;H3BVF1;H3BNS8;H3BNL0;Q68D90;H3BQC6	Q14694	Ubiquitin carboxyl-terminal hydrolase 10	USP10
Eukaryotic translation initiation factor 1A, X-chromosomal	EIF1AX	16.46	2674700000	296	3	3	+	-2.39605	5.22728	0	30.0089	30.0189	30.1438	32.5772	32.3903	32.3923	4	3	4	4	5	6	P47813;X6RAC9;O14602;A6NJH9	P47813;X6RAC9;O14602;A6NJH9	Eukaryotic translation initiation factor 1A, X-chromosomal;Eukaryotic translation initiation factor 1A, Y-chromosomal	EIF1AX;EIF1AY
AP-3 complex subunit delta-1	AP3D1	130.16	236740000	1053	3	2	+	-2.38931	2.5965	0	NaN	29.2739	29.6568	31.7261	32.1772	31.6608	3	3	3	13	14	13	O14617;K7ELX8;A0A087WYN6;K7ERW8	O14617	AP-3 complex subunit delta-1	AP3D1
40S ribosomal protein S28	RPS28	7.8409	32043000000	32	3	3	+	-2.32911	5.94719	0	32.4567	32.3055	32.3723	34.666	34.7347	34.7212	7	5	5	7	7	7	P62857	P62857	40S ribosomal protein S28	RPS28
N-alpha-acetyltransferase 15, NatA auxiliary subunit	NAA15	101.27	1767400000	383	3	3	+	-2.28879	6.56533	0	32.3507	32.4235	32.461	34.6855	34.7022	34.7139	16	17	18	42	34	38	Q9BXJ9	Q9BXJ9	N-alpha-acetyltransferase 15, NatA auxiliary subunit	NAA15
Mitochondrial ribonuclease P protein 1	TRMT10C	47.346	402320000	852	3	2	+	-2.25893	1.89894	0	29.8353	NaN	28.8532	31.7485	31.2833	31.7779	4	1	3	14	8	10	Q7L0Y3;C9JVB6	Q7L0Y3;C9JVB6	Mitochondrial ribonuclease P protein 1	TRMT10C
Glycylpeptide N-tetradecanoyltransferase 1	NMT1	56.806	2314000000	324	3	3	+	-2.25465	4.30891	0	31.6735	31.5862	31.3549	33.8732	33.8628	33.6426	8	7	6	17	17	16	P30419;K7EN82;B7Z8J4;K7EN42	P30419	Glycylpeptide N-tetradecanoyltransferase 1	NMT1
RNA-binding protein 10	RBM10	110.36	512420000	756	3	3	+	-2.24619	4.01523	0	30.3857	30.6893	30.3315	32.7984	32.8116	32.535	5	4	5	19	16	20	A0A0A0MR66;P98175	A0A0A0MR66;P98175	RNA-binding protein 10	RBM10
Replication factor C subunit 3	RFC3	40.556	473030000	789	3	3	+	-2.24181	3.23493	0	29.4524	29.0322	29.3203	31.4098	31.8762	31.2443	4	2	3	7	10	8	P40938;A0A087X270	P40938	Replication factor C subunit 3	RFC3
Constitutive coactivator of PPAR-gamma-like protein 1	FAM120A	121.89	277090000	989	3	3	+	-2.23585	4.04706	0	30.0648	30.1789	29.7247	32.1719	32.2242	32.28	5	4	4	15	12	15	Q9NZB2;A0A0C4DG79;A0A0C4DH52;Q5T035	Q9NZB2	Constitutive coactivator of PPAR-gamma-like protein 1	FAM120A
60s ribosomal proein L10	RPL10	18.565	2638800000	298	3	2	+	-2.2221	2.72065	0	NaN	30.328	30.5615	32.6954	32.9135	32.3916	8	8	9	13	11	13	F8W7C6;A0A087WV22;H7C123;H7C2C5;H7C2U2	F8W7C6;A0A087WV22;H7C123;H7C2C5		RPL10
Interferon-inducible double-stranded RNA-dependent protein kinase activator A	PRKRA	34.404	1185700000	487	3	3	+	-2.2007	3.75309	0	29.9967	30.2734	29.9073	32.3877	32.0182	32.3735	3	4	3	10	9	11	O75569;G5E9Q4;F8WEG8;C9JMM3	O75569	Interferon-inducible double-stranded RNA-dependent protein kinase activator A	PRKRA
40S ribosomal protein S21	RPS21	8.85	20957000000	76	3	3	+	-2.15608	5.61103	0	32.6033	32.4981	32.4182	34.6828	34.6508	34.6543	7	6	5	7	6	7	Q8WVC2;P63220;Q9BYK1;Q9BYK2	Q8WVC2;P63220;Q9BYK1	40S ribosomal protein S21	RPS21
WW domain-binding protein 11	WBP11	69.997	442380000	816	3	3	+	-2.12441	3.32326	0	29.8873	29.6785	29.729	32.2124	31.9122	31.5434	4	3	3	13	12	13	Q9Y2W2;F5H5G4	Q9Y2W2	WW domain-binding protein 11	WBP11
Ribosome-binding protein 1	RRBP1	152.45	846960000	590	3	3	+	-2.07879	4.69187	0	32.5551	32.2677	32.4897	34.556	34.5079	34.4849	17	15	17	45	45	46	A0A0A0MRV0;Q9P2E9;A0A087WVV2;F8W7S5;A0A087WU26;A2A2S5;V9GY78;H0YDJ4;H9KV85;E9PN67;C9J066;Q8N4C6	A0A0A0MRV0;Q9P2E9;A0A087WVV2;F8W7S5	Ribosome-binding protein 1	RRBP1
Eukaryotic translation initiation factor 2 subunit 1	EIF2S1	36.112	3439200000	244	3	3	+	-2.05096	5.04477	0	32.3257	32.3818	32.5218	34.5431	34.4039	34.4351	12	12	13	18	19	15	P05198;G3V4T5;H0YJS4	P05198;G3V4T5;H0YJS4	Eukaryotic translation initiation factor 2 subunit 1	EIF2S1
General transcription factor 3C polypeptide 1	GTF3C1	238.87	148730000	1220	3	3	+	-2.05042	4.17489	0	30.1965	30.2899	30.1757	32.4076	32.3607	32.0451	6	10	7	20	25	21	Q12789;H3BRD0;H3BU37;I3L1Z3;H3BU55	Q12789	General transcription factor 3C polypeptide 1	GTF3C1
Asparagine--tRNA ligase, cytoplasmic	NARS	62.942	1027200000	526	3	3	+	-2.04956	3.7276	0	30.7968	30.7741	30.3742	32.5608	32.8	32.733	5	7	4	16	17	18	O43776;K7EIU7;K7EJ19;K7EPK2;K7EQ35;K7EMQ6;REV__H7BZ55	O43776	Asparagine--tRNA ligase, cytoplasmic	NARS
GTP-binding protein 1	GTPBP1	72.453	302790000	960	3	1		-1.98631	0	0.952963	NaN	29.4463	NaN	31.5123	31.3906	31.395	1	2	2	7	6	6	O00178;B0QY59;F5H716;F5H257	O00178	GTP-binding protein 1	GTPBP1
Nicalin	NCLN	62.974	335630000	916	3	2	+	-1.94825	2.33267	0	29.1866	29.4429	NaN	31.3362	31.5371	30.9158	3	2	1	10	9	6	Q969V3;K7EMW4;A0A0C4DGP7;K7ELZ9;K7ENM2;K7EQ66;K7EN96	Q969V3;K7EMW4;A0A0C4DGP7;K7ELZ9	Nicalin	NCLN
E3 ubiquitin/ISG15 ligase TRIM25	TRIM25	70.973	594740000	707	3	3	+	-1.92904	1.65358	0	31.1102	29.5321	30.6169	32.409	31.8785	32.7589	8	2	6	13	14	16	Q14258	Q14258	E3 ubiquitin/ISG15 ligase TRIM25	TRIM25
N-alpha-acetyltransferase 10	NAA10	26.458	2436500000	313	3	3	+	-1.92865	4.40345	0	31.4873	31.3193	31.1924	33.3407	33.2703	33.174	7	8	7	15	14	12	P41227;F8W808;A8MWP7;C9JN83;C9JW55;Q9BSU3;H0Y8T0	P41227;F8W808;A8MWP7	N-alpha-acetyltransferase 10	NAA10
Proliferation-associated protein 2G4	PA2G4	43.786	9924300000	118	3	3	+	-1.91123	7.46828	0	33.8988	33.8558	33.8816	35.7765	35.7818	35.8116	18	18	18	29	30	28	Q9UQ80;F8VR77;F8W0A3;H0YIN7;F8VZ69	Q9UQ80;F8VR77	Proliferation-associated protein 2G4	PA2G4
Ribosomal L1 domain-containing protein 1	RSL1D1	54.972	662850000	676	3	3	+	-1.9057	2.75287	0	30.4311	29.6588	30.3485	32.142	31.8957	32.1178	6	3	6	16	13	15	O76021;J3QSV6;I3L3U9;I3L3C4;I3L234;I3L1A3	O76021;J3QSV6;I3L3U9	Ribosomal L1 domain-containing protein 1	RSL1D1
RNA-binding protein 28	RBM28	85.737	185650000	1144	3	1		-1.89397	0	0.751044	NaN	NaN	29.0742	31.5533	30.8121	30.5391	1	1	2	10	9	7	Q9NW13;H7C5G8;C9JAA9;C9JE21	Q9NW13	RNA-binding protein 28	RBM28
Gamma-taxilin	TXLNG	60.585	404460000	848	3	3	+	-1.89353	2.52572	0	29.7712	29.6544	29.3145	31.0327	31.4558	31.9323	3	3	2	7	6	11	Q9NUQ3;Q9BZA5	Q9NUQ3	Gamma-taxilin	TXLNG
Eukaryotic peptide chain release factor subunit 1	ETF1	49.03	770390000	619	3	3	+	-1.86946	3.27398	0	30.6833	30.756	30.2222	32.4893	32.2684	32.5121	4	7	3	12	11	14	P62495;B7Z7P8;I3L492;D6RCB3;D6RJE8	P62495;B7Z7P8	Eukaryotic peptide chain release factor subunit 1	ETF1
Leydig cell tumor 10 kDa protein homolog	C19orf53	10.576	891580000	569	2	1		-1.86723	0	0.736457	NaN	28.9756	NaN	NaN	30.2135	31.4722	1	2	1	2	2	3	Q9UNZ5;K7ESE5;A0A0A0MQS3	Q9UNZ5	Leydig cell tumor 10 kDa protein homolog	C19orf53
Pre-mRNA-splicing factor SPF27	BCAS2	26.131	980390000	537	3	3	+	-1.8633	4.45541	0	29.9397	29.9338	30.1153	31.9857	31.7435	31.8496	3	2	4	8	8	8	O75934	O75934	Pre-mRNA-splicing factor SPF27	BCAS2
Unconventional myosin-Va	MYO5A	212.2	136140000	1256	1	3		-1.86074	0	1	30.4547	30.4087	30.6483	NaN	32.3647	NaN	1	2	2	3	4	3	A0A087WY00;G3V394;F8WE88;F8W6H6;Q9Y4I1;Q9ULV0;G3V3C9;H0YM93;Q9UES5;O95317;H0YMK3;A0A0A0MR36	A0A087WY00;G3V394;F8WE88;F8W6H6;Q9Y4I1;Q9ULV0	Unconventional myosin-Va;Unconventional myosin-Vb	MYO5A;MYO5B
Guanine nucleotide-binding protein subunit beta-2-like 1	GNB2L1	35.076	15691000000	95	3	3	+	-1.86008	5.56915	0	34.6745	34.585	34.5987	36.483	36.5458	36.4096	17	19	20	23	24	23	P63244;J3KPE3;D6RAC2;H0YAF8;H0Y8W2;D6REE5;D6RHH4;H0YAM7;D6R9Z1;D6R9L0;D6RFX4;D6RFZ9;D6RAU2;E9PD14;D6RF23;D6RBD0;H0Y8R5;H0Y9P0;D6RHJ5;D6R909;D6RGK8;D6RDI0	P63244;J3KPE3;D6RAC2;H0YAF8;H0Y8W2;D6REE5;D6RHH4;H0YAM7;D6R9Z1;D6R9L0;D6RFX4	Guanine nucleotide-binding protein subunit beta-2-like 1;Guanine nucleotide-binding protein subunit beta-2-like 1, N-terminally processed	GNB2L1
Interferon-induced, double-stranded RNA-activated protein kinase	EIF2AK2	62.094	425310000	831	3	3	+	-1.84569	4.47396	0	29.3813	29.642	29.3753	31.3124	31.2773	31.346	3	3	3	10	9	9	P19525;C9JZT2;F8WBH4	P19525	Interferon-induced, double-stranded RNA-activated protein kinase	EIF2AK2
Cytoskeleton-associated protein 5	CKAP5	225.49	442820000	815	3	3	+	-1.84556	5.34485	0	31.8442	31.9546	31.8009	33.6541	33.75	33.7323	16	16	16	39	41	49	Q14008;H0YDX5;E9PQH5;H0YCF6;H0YEK7	Q14008	Cytoskeleton-associated protein 5	CKAP5
Developmentally-regulated GTP-binding protein 1	DRG1	40.542	2322800000	323	3	3	+	-1.84458	4.11447	0	32.0188	32.255	31.8741	33.8914	33.8975	33.8927	9	11	8	18	19	16	Q9Y295;H0YI06;F8WEE0;J3QRI9;J3QKW7;A8MZF9;P55039	Q9Y295	Developmentally-regulated GTP-binding protein 1	DRG1
Nodal modulator 1	NOMO1	139.54	123470000	1297	3	3	+	-1.84102	1.41697	0.000305177	29.0785	30.2156	28.4131	31.1651	31.5437	30.5213	4	2	3	10	11	10	A0A0G2JN29;A0A087X117;Q15155;J3KN36;P69849;Q5JPE7;A0A0G2JP90;A0A087WW46;A0A087WTD5;H3BUC9;H3BPS9	A0A0G2JN29;A0A087X117;Q15155;J3KN36;P69849;Q5JPE7;A0A0G2JP90;A0A087WW46	Nodal modulator 1;Nodal modulator 3;Nodal modulator 2	NOMO1;NOMO3;NOMO2
Zinc finger CCCH domain-containing protein 15	ZC3H15	48.602	1671500000	398	3	3	+	-1.83775	4.59625	0	31.7443	31.8359	31.5696	33.5084	33.5446	33.6102	10	8	9	12	14	16	Q8WU90;F8WB26;H7C466;F8WF67	Q8WU90	Zinc finger CCCH domain-containing protein 15	ZC3H15
Hepatoma-derived growth factor-related protein 2	HDGFRP2	74.316	274340000	990	3	3	+	-1.83642	2.9393	0	29.5488	29.677	29.3707	31.0314	31.3424	31.7319	3	4	2	8	7	10	Q7Z4V5;M0R0J3;K7EPS6;K7ERA4;A0A087WZ99;A0A024R216;A0A087WT54;Q9Y3E1;H3BPQ6;A0A087WX58	Q7Z4V5	Hepatoma-derived growth factor-related protein 2	HDGFRP2
60S ribosomal protein L35	RPL35	14.551	48212000000	5	3	3	+	-1.80346	4.09228	0	33.6271	33.7203	33.6205	35.5694	35.5596	35.2493	7	7	6	9	8	9	P42766;F2Z388	P42766	60S ribosomal protein L35	RPL35
Partner of Y14 and mago	WIBG	22.655	836990000	594	3	2	+	-1.8026	2.80208	0	29.6153	NaN	29.5584	31.4415	31.1516	31.5752	3	1	2	6	6	7	Q9BRP8	Q9BRP8	Partner of Y14 and mago	WIBG
Paraspeckle component 1	PSPC1	58.743	1234500000	474	3	3	+	-1.78081	3.09192	0	31.0583	31.0739	30.777	33.0905	32.5622	32.5989	7	6	6	20	16	17	Q8WXF1;X6RDA4;A0A0U1RQF9	Q8WXF1	Paraspeckle component 1	PSPC1
Vigilin	HDLBP	141.44	1004200000	533	3	3	+	-1.77745	3.77043	0	32.4312	32.1886	32.6261	34.1329	34.1985	34.2469	14	12	18	36	41	36	A0A024R4E5;Q00341;H0Y394;H7C0A4;C9J5E5;C9JIZ1;C9JZI8;C9JHZ8;C9JES8;H7BZC3;H7C2D1;C9JHS7;C9JT62;C9JK79;C9JBS3;C9JEJ8;C9JHN6;C9JMQ6;C9JQ82;C9JHS9;C9J739;H7C3D0	A0A024R4E5;Q00341;H0Y394	Vigilin	HDLBP
Radixin	RDX	68.563	363730000	892	3	1		-1.77093	0	0.88302	29.9323	NaN	NaN	31.3269	32.1787	31.604	11	11	11	23	21	18	P35241;E9PNV3;E9PQ82	P35241	Radixin	RDX
Exosome component 10	EXOSC10	100.83	198480000	1120	3	3	+	-1.76642	2.93145	0	30.0743	29.9459	29.4249	31.7273	31.4547	31.5623	5	5	3	14	13	14	Q01780;K7EJ37	Q01780	Exosome component 10	EXOSC10
U4/U6.U5 tri-snRNP-associated protein 2	USP39	65.38	229750000	1071	3	1		-1.76317	0	0.824269	29.2005	NaN	NaN	31.3473	30.7892	30.7545	3	1	2	9	7	8	Q53GS9;B9A018;A0A087X1B2;F8WC91;C9JIU2	Q53GS9;B9A018;A0A087X1B2	U4/U6.U5 tri-snRNP-associated protein 2	USP39
La-related protein 4B	LARP4B	80.551	632020000	689	3	3	+	-1.75445	6.26875	0	30.7089	30.7459	30.7118	32.4245	32.4852	32.5202	5	6	5	15	16	13	Q92615;H0Y4V9;A0A087X183;H0Y641;X6RCG6;V9GYI5;B5MCU2	Q92615	La-related protein 4B	LARP4B
E3 ubiquitin-protein ligase Midline-1	MID1	75.25	412160000	843	3	3	+	-1.73545	3.37042	0	30.3113	29.7889	30.0109	31.687	31.8796	31.7509	3	4	4	10	11	11	O15344;C9J453;A0A087X255;A0A087X0X0;C9JZJ7;Q9UJV3	O15344;C9J453;A0A087X255	E3 ubiquitin-protein ligase Midline-1	MID1
NF-kappa-B-repressing factor	NKRF	77.672	416660000	837	3	3	+	-1.72608	2.28705	0	31.0128	30.4277	29.9713	32.3486	32.0977	32.1438	7	4	3	14	16	16	O15226	O15226	NF-kappa-B-repressing factor	NKRF
Leucine-rich repeat-containing protein 47	LRRC47	63.472	284560000	980	3	3	+	-1.72161	4.2378	0	29.6158	29.4874	29.4209	31.199	31.3768	31.1132	6	3	6	8	12	9	Q8N1G4	Q8N1G4	Leucine-rich repeat-containing protein 47	LRRC47
Pre-rRNA-processing protein TSR1 homolog	TSR1	91.809	486520000	777	3	3	+	-1.68216	2.39699	0	30.6648	29.9058	30.8049	32.1176	32.227	32.0774	6	3	6	12	17	11	Q2NL82;I3L1Q5;I3L4E8	Q2NL82	Pre-rRNA-processing protein TSR1 homolog	TSR1
CCR4-NOT transcription complex subunit 1	CNOT1	266.94	625250000	696	3	3	+	-1.67625	3.77334	0	32.8765	32.4835	32.7745	34.4457	34.3957	34.3219	21	17	22	52	52	51	A5YKK6;H3BMZ2;H3BVC9;H3BNB1;H3BTH2;H3BMH0;H3BT18;H3BU44;H3BR89	A5YKK6	CCR4-NOT transcription complex subunit 1	CNOT1
60S ribosomal protein L5	RPL5	34.362	34541000000	22	3	3	+	-1.67362	6.88007	0	34.9456	34.9583	34.9804	36.6266	36.669	36.6095	17	17	16	19	19	19	P46777;Q5T7N0;R4GNJ2	P46777	60S ribosomal protein L5	RPL5
Heterogeneous nuclear ribonucleoprotein D0	HNRNPD	15.617	2150500000	340	3	3	+	-1.66891	3.22416	0	30.5171	30.1305	30.2005	31.807	31.8563	32.1915	6	5	5	7	7	8	D6RBQ9	D6RBQ9		HNRNPD
La-related protein 1	LARP1	123.51	1032900000	523	3	3	+	-1.66789	3.20823	0	32.5759	32.1424	32.5687	34.2835	34.0081	33.9991	15	13	15	36	28	31	Q6PKG0;A0A0B4J210;E5RH50;H0YBW1;H0YC73;H0YAN4;H0YC33;E5RHK4;H0YBR8;H0YAX9	Q6PKG0;A0A0B4J210	La-related protein 1	LARP1
mRNA turnover protein 4 homolog	MRTO4	27.56	1394800000	439	3	3	+	-1.66545	3.45215	0	30.6666	30.9204	30.8715	32.6976	32.2627	32.4946	6	5	5	12	11	10	Q9UKD2	Q9UKD2	mRNA turnover protein 4 homolog	MRTO4
Ataxin-2-like protein	ATXN2L	113.37	1719900000	392	3	3	+	-1.64865	4.45007	0	32.5259	32.5774	32.558	34.3628	34.1174	34.1271	17	14	16	28	27	27	Q8WWM7;H3BUF6;H3BSK9;H3BSQ5;H3BUE3;H3BRB0;A0A0C4DGL7	Q8WWM7;H3BUF6	Ataxin-2-like protein	ATXN2L
SWI/SNF complex subunit SMARCC1	SMARCC1	122.87	381700000	873	3	3	+	-1.6421	3.99895	0	30.7629	30.9351	30.6269	32.485	32.4618	32.3043	9	10	6	19	18	15	Q92922;F8WE13;Q5SYV2;A0A0A0MT55;Q9UL12	Q92922	SWI/SNF complex subunit SMARCC1	SMARCC1
DDB1- and CUL4-associated factor 7	DCAF7	38.926	504900000	759	3	2	+	-1.63465	1.2998	0.000815851	NaN	29.5033	29.1783	31.2485	31.4664	30.2115	2	2	2	6	5	6	P61962;A0A087WWI6	P61962;A0A087WWI6	DDB1- and CUL4-associated factor 7	DCAF7
Treacle protein	TCOF1	152.1	357400000	895	3	3	+	-1.59502	5.12499	0	31.27	31.2312	31.3869	32.8566	32.9415	32.8751	11	9	11	19	24	20	Q13428;J3KQ96;E7ETY2;H0YA99;H0YAB7	Q13428;J3KQ96;E7ETY2	Treacle protein	TCOF1
Cell growth-regulating nucleolar protein	LYAR	43.614	913170000	555	3	3	+	-1.58823	2.77805	0	30.4156	30.511	30.3711	32.1424	32.3025	31.6175	3	5	5	8	8	7	Q9NX58;D6RDJ1	Q9NX58	Cell growth-regulating nucleolar protein	LYAR
Probable ATP-dependent RNA helicase DDX6	DDX6	54.416	1447000000	434	3	3	+	-1.58567	5.04186	0	31.8928	31.9044	31.8952	33.5935	33.4158	33.4401	13	12	11	17	17	16	P26196;Q8IV96	P26196	Probable ATP-dependent RNA helicase DDX6	DDX6
60S ribosomal protein L29	RPL29	17.752	34517000000	23	3	3	+	-1.57558	4.2888	0	33.7354	33.7702	33.8972	35.2669	35.3554	35.5072	4	4	4	4	4	4	P47914;F8WF43;C9IYI4	P47914	60S ribosomal protein L29	RPL29
Putative RNA-binding protein Luc7-like 1	LUC7L	43.727	673480000	673	3	3	+	-1.56939	3.04416	0	30.1708	30.1938	30.3111	31.8505	31.4725	32.0608	6	6	7	11	9	13	Q9NQ29;A8MYV2;B8ZZ10;B8ZZ09;B8ZZ12;F8WBC1;F2Z322;B8ZZ08	Q9NQ29;A8MYV2;B8ZZ10	Putative RNA-binding protein Luc7-like 1	LUC7L
Splicing factor, proline- and glutamine-rich	SFPQ	76.149	11077000000	106	3	3	+	-1.56742	5.32667	0	34.9614	34.8678	34.8265	36.4598	36.4074	36.4908	25	26	22	36	38	37	P23246;H0Y9K7;H0Y9U2	P23246	Splicing factor, proline- and glutamine-rich	SFPQ
Serine/threonine-protein kinase PRP4 homolog	PRPF4B	116.99	173670000	1168	3	2	+	-1.54937	1.72824	0.000334328	NaN	29.7951	29.0702	30.7388	30.9498	31.2574	3	6	2	9	9	9	Q13523;H0YDJ3	Q13523;H0YDJ3	Serine/threonine-protein kinase PRP4 homolog	PRPF4B
Kinesin-like protein KIF2A	KIF2A	79.954	240570000	1049	3	3	+	-1.54726	3.7602	0	29.666	29.7614	29.4771	31.2618	31.259	31.0254	4	4	4	11	10	11	O00139;D6R9M0;H0Y8H2;H0Y5Z9	O00139	Kinesin-like protein KIF2A	KIF2A
Serine/arginine-rich splicing factor 4	SRSF4	56.678	3662800000	231	3	3	+	-1.53759	4.51077	0	32.1625	32.2409	32.2825	33.6731	33.8902	33.7354	6	5	4	7	8	9	Q08170;A0A0D9SEM4;A0A0D9SGD2	Q08170;A0A0D9SEM4	Serine/arginine-rich splicing factor 4	SRSF4
Histone H1.2	HIST1H1C	21.364	10830000000	108	3	3	+	-1.51508	4.95116	0	33.4176	33.2998	33.3449	34.9262	34.8997	34.7818	10	9	7	9	9	10	P16403	P16403	Histone H1.2	HIST1H1C
Protein PRRC2A	PRRC2A	228.86	191430000	1135	3	3	+	-1.50879	3.28666	0	30.9018	31.2387	30.7823	32.5617	32.5126	32.3748	9	11	7	18	18	22	P48634	P48634	Protein PRRC2A	PRRC2A
Centrosomal protein of 170 kDa	CEP170	175.29	121910000	1299	3	3	+	-1.50163	2.1954	0	30.1487	29.5273	30.3181	31.6574	31.1859	31.6556	7	3	9	16	12	15	Q5SW79;H0Y2V6;H0Y4T4;E7EWM2;E7EMW0;Q96L14;E5RG47;H0YB66;E5RGW7;H0YB92	Q5SW79;H0Y2V6	Centrosomal protein of 170 kDa	CEP170
Zinc finger CCCH-type antiviral protein 1	ZC3HAV1	101.43	391570000	860	3	3	+	-1.49555	3.89931	0	30.9798	31.2984	31.1736	32.662	32.5657	32.7108	8	13	9	19	18	18	Q7Z2W4;C9J6P4;H7C5K1;G5E9U9;Q9H0J9	Q7Z2W4;C9J6P4	Zinc finger CCCH-type antiviral protein 1	ZC3HAV1
60S ribosomal protein L23a	RPL23A	17.695	39832000000	11	3	3	+	-1.48752	5.21312	0	34.5685	34.6314	34.541	36.1357	36.0003	36.0675	9	9	9	12	11	11	P62750;H7BY10;K7EJV9;K7ERT8;A8MUS3;K7EMA7;REV__Q969S3	P62750;H7BY10;K7EJV9;K7ERT8;A8MUS3;K7EMA7	60S ribosomal protein L23a	RPL23A
CCR4-NOT transcription complex subunit 10	CNOT10	82.309	295090000	967	3	3	+	-1.48305	2.3519	0	29.8625	30.397	30.0128	31.2865	31.4735	31.9614	3	6	3	10	12	9	Q9H9A5;E9PCN5;H7C1X9;H7C0K1	Q9H9A5;E9PCN5	CCR4-NOT transcription complex subunit 10	CNOT10
BUB3-interacting and GLEBS motif-containing protein ZNF207	ZNF207	52.541	899460000	564	3	3	+	-1.47413	3.57102	0	30.4526	30.1605	30.3203	31.7421	31.6591	31.9546	6	4	4	7	6	7	J3QRS9;X6R4W8;O43670;J3KS31;J3QS27;J3KTL1;J3KRB6;J3KRW6;H0Y3M2	J3QRS9;X6R4W8;O43670;J3KS31	BUB3-interacting and GLEBS motif-containing protein ZNF207	ZNF207
SRSF protein kinase 1	SRPK1	74.324	720310000	642	3	3	+	-1.47196	4.65359	0	30.9584	30.8864	30.9835	32.5197	32.32	32.4045	6	6	8	12	12	10	Q96SB4;H3BLV9;D6RBF8;D6RBM8	Q96SB4;H3BLV9	SRSF protein kinase 1	SRPK1
60S ribosomal protein L22	RPL22	14.787	28735000000	43	3	3	+	-1.46733	4.97043	0	33.4989	33.5175	33.4425	34.9244	34.8876	35.0488	5	4	5	6	5	6	P35268;K7ERI7;K7ELC4;K7EMH1;K7EP65;K7EKS7;K7EJT5	P35268;K7ERI7;K7ELC4;K7EMH1;K7EP65;K7EKS7	60S ribosomal protein L22	RPL22
Microtubule-associated protein 1B	MAP1B	270.63	191090000	1137	3	3	+	-1.46452	1.57976	0.000301075	31.1105	30.102	31.5124	32.3446	32.2624	32.5114	11	8	15	24	25	25	P46821;D6RA32;D6RA40;D6RGJ3;D6RCL2	P46821	Microtubule-associated protein 1B;MAP1B heavy chain;MAP1 light chain LC1	MAP1B
40S ribosomal protein S11	RPS11	18.431	28237000000	48	3	3	+	-1.4628	8.09609	0	34.8741	34.875	34.861	36.3445	36.3186	36.3355	15	15	14	15	13	14	P62280;M0QZC5;M0R1H5;M0R1H6	P62280;M0QZC5	40S ribosomal protein S11	RPS11
Plasminogen activator inhibitor 1 RNA-binding protein	SERBP1	44.965	22568000000	68	3	3	+	-1.46126	5.70473	0	35.363	35.2917	35.3528	36.8462	36.7528	36.7923	21	21	19	32	31	31	Q8NC51	Q8NC51	Plasminogen activator inhibitor 1 RNA-binding protein	SERBP1
CCR4-NOT transcription complex subunit 2	CNOT2	58.62	677700000	666	3	2	+	-1.4451	2.49934	0	30.5857	30.9127	NaN	32.3613	32.0696	32.152	2	4	1	12	7	11	F8VV52;Q9NZN8;F8VP97;F8VRS8;F8W145;F8VVY1;H0YH84;F8VUB4;F8VX63;F8VQD8;F8VQF4;A0A087X050;H0YI11;F8VWH8;H0YHT8;F8VVD4;F8VRJ3;H0YI80;H0YHT6	F8VV52;Q9NZN8;F8VP97;F8VRS8;F8W145	CCR4-NOT transcription complex subunit 2	CNOT2
40S ribosomal protein SA	RPSA	29.404	22560000000	69	3	3	+	-1.43853	5.63189	0	34.892	34.8361	34.8709	36.3633	36.2986	36.2528	11	11	10	13	13	13	C9J9K3;A0A0C4DG17;P08865;F8WD59	C9J9K3;A0A0C4DG17;P08865	40S ribosomal protein SA	RPSA
Ankyrin repeat and KH domain-containing protein 1	ANKHD1	269.45	71545000	1448	3	1		-1.43086	0	0.802077	NaN	NaN	29.2987	30.4041	30.5575	31.2273	5	2	9	18	16	18	Q8IWZ3;E9PDP5;H7C2F5;H3BLS9;H0Y4P6;H0Y785;H0Y472;D6RHC4;A0A0A0MQZ8;H0Y7Y3;H7C0V5	Q8IWZ3;E9PDP5	Ankyrin repeat and KH domain-containing protein 1	ANKHD1
Eukaryotic translation initiation factor 2 subunit 2	EIF2S2	38.388	2344800000	320	3	3	+	-1.42346	3.18962	0	32.2583	32.0162	32.3694	33.705	33.4333	33.776	12	10	8	20	19	18	P20042	P20042	Eukaryotic translation initiation factor 2 subunit 2	EIF2S2
Polypyrimidine tract-binding protein 3	PTBP3	59.689	534330000	745	3	3	+	-1.42331	1.82785	0.000332344	30.1926	29.2667	30.0938	30.9174	31.3656	31.5401	6	5	5	9	10	12	O95758;X6R242	O95758	Polypyrimidine tract-binding protein 3	PTBP3
Ezrin	EZR	69.371	3021500000	274	3	3	+	-1.42117	5.79644	0	33.2629	33.3637	33.3278	34.7318	34.7212	34.765	19	18	18	32	29	30	E7EQR4;P15311;E9PNP4	E7EQR4;P15311	Ezrin	EZR
3-beta-hydroxysteroid-Delta(8),Delta(7)-isomerase	EBP	26.352	1170300000	492	3	1		-1.41538	0	0.831941	NaN	29.6079	NaN	31.1035	30.9427	31.0237	1	1	1	2	3	2	Q15125;C9J719;C9JJ78	Q15125;C9J719;C9JJ78	3-beta-hydroxysteroid-Delta(8),Delta(7)-isomerase	EBP
Protein RCC2	RCC2	56.084	2865900000	281	3	3	+	-1.40109	3.99017	0	33.0562	32.8504	32.943	34.2893	34.4875	34.2761	16	12	13	17	19	20	Q9P258	Q9P258	Protein RCC2	RCC2
RNA-binding protein NOB1	NOB1	46.674	311450000	949	3	2	+	-1.39867	2.13839	0	NaN	29.5684	29.5897	30.6633	31.225	31.0449	1	2	2	4	5	5	Q9ULX3;H3BUR4	Q9ULX3;H3BUR4	RNA-binding protein NOB1	NOB1
60S ribosomal protein L15	RPL15	24.146	28472000000	45	3	3	+	-1.38455	4.99338	0	35.1825	35.1225	35.0995	36.5882	36.5311	36.4389	14	14	14	18	16	16	P61313;E7EQV9;E7ENU7;E7EX53;E7ERA2	P61313;E7EQV9;E7ENU7;E7EX53	60S ribosomal protein L15;Ribosomal protein L15	RPL15
Protein PRRC2C	PRRC2C	308.77	810590000	602	3	3	+	-1.38129	4.5425	0	33.1521	33.0202	32.9703	34.4854	34.4376	34.3635	25	23	21	45	44	43	E7EPN9;Q9Y520;H7C5N8;A0A0A0MS30	E7EPN9;Q9Y520	Protein PRRC2C	PRRC2C
PHD finger protein 6	PHF6	41.29	680770000	664	3	3	+	-1.37849	1.59008	0.00028866	30.8858	29.7981	30.9973	31.9057	32.1427	31.7682	4	3	5	9	9	8	Q8IWS0;A0A0D9SGE8;Q5JRC6	Q8IWS0;A0A0D9SGE8;Q5JRC6	PHD finger protein 6	PHF6
N-alpha-acetyltransferase 50	NAA50	14.886	758500000	627	3	1		-1.37828	0	1	29.4597	NaN	NaN	30.9477	30.7716	30.7947	2	0	1	5	5	4	C9J5D1;E7EQ69;Q9GZZ1;A0A087WWJ2;C9JZU6;C9J5J3;A0A0D9SF32;F8WCK0;B0AZT5	C9J5D1;E7EQ69;Q9GZZ1;A0A087WWJ2;C9JZU6;C9J5J3;A0A0D9SF32	N-alpha-acetyltransferase 50	NAA50
Nucleolar GTP-binding protein 1	GTPBP4	73.964	191840000	1131	3	3	+	-1.37742	2.5387	0	29.5007	29.267	29.4647	30.5558	30.6244	31.1845	4	6	3	8	7	4	Q9BZE4;Q5T3R7	Q9BZE4	Nucleolar GTP-binding protein 1	GTPBP4
ATP-dependent RNA helicase DHX36	DHX36	114.76	175170000	1161	3	2	+	-1.37047	2.25818	0	29.5953	NaN	30.0937	31.1721	31.1951	31.2776	5	1	4	11	12	9	Q9H2U1;E7EWK3;A0A0G2JQU7;A0A0G2JRP3;H7C514;H7C5F5	Q9H2U1;E7EWK3	ATP-dependent RNA helicase DHX36	DHX36
Protein NipSnap homolog 2	GBAS	33.742	458060000	803	3	3	+	-1.37012	3.16306	0	29.7862	29.6223	29.3081	30.9094	30.9073	31.0103	3	2	2	5	6	6	O75323;F8WBI5;C9J7B1;C9K068;H7C333	O75323;F8WBI5	Protein NipSnap homolog 2	GBAS
Protein LYRIC	MTDH	63.836	2078700000	349	3	3	+	-1.36012	6.06749	0	32.401	32.4044	32.3452	33.7796	33.7307	33.7206	12	11	12	19	18	20	Q86UE4;E5RJU9;H0YB56;H0YBJ8;H0YBE0	Q86UE4;E5RJU9	Protein LYRIC	MTDH
Putative RNA-binding protein Luc7-like 2	LUC7L2	46.513	2491800000	309	3	3	+	-1.34936	4.24189	0	32.2245	32.1414	32.3046	33.555	33.6826	33.481	11	7	11	15	15	15	Q9Y383;A0A0A6YYJ8;V9GZ75;F8WEU3	Q9Y383;A0A0A6YYJ8	Putative RNA-binding protein Luc7-like 2	LUC7L2
Cell division cycle 5-like protein	CDC5L	92.25	965180000	542	3	3	+	-1.34701	3.08675	0	32.1315	31.9136	31.8728	33.4282	33.4603	33.0705	13	10	9	23	23	23	Q99459	Q99459	Cell division cycle 5-like protein	CDC5L
Translation machinery-associated protein 16	TMA16	27.571	498110000	763	3	2	+	-1.34653	3.57126	0	29.2895	29.2377	NaN	30.5587	30.5623	30.7094	2	2	0	5	4	7	H0Y9X1;Q96EY4;D6RA57;D6RE67;D6RC31	H0Y9X1;Q96EY4;D6RA57;D6RE67;D6RC31	Translation machinery-associated protein 16	TMA16
U4/U6.U5 tri-snRNP-associated protein 1	SART1	90.254	253490000	1021	3	3	+	-1.34494	3.66233	0	30.0417	30.0661	29.835	31.3526	31.4417	31.1833	5	5	4	11	8	12	O43290;E9PQI8	O43290	U4/U6.U5 tri-snRNP-associated protein 1	SART1
Cyclin-T1	CCNT1	80.684	325480000	928	3	3	+	-1.34269	2.08193	0	30.1794	29.8034	29.2396	31.0584	31.1651	31.0268	2	5	4	7	9	7	O60563;A0A1W2PQ16	O60563	Cyclin-T1	CCNT1
Alpha-taxilin	TXLNA	61.89	496950000	766	3	3	+	-1.34136	2.77533	0	30.3568	30.4898	30.4772	31.5452	31.6825	32.1202	4	5	6	9	11	13	P40222	P40222	Alpha-taxilin	TXLNA
ATP-binding cassette sub-family F member 2	ABCF2	71.289	1123800000	508	3	3	+	-1.3383	2.43168	0	32.2376	32.042	31.5046	33.2275	33.2711	33.3003	10	10	8	20	19	20	Q9UG63;C9JHK9;C9JZV3	Q9UG63;C9JHK9;C9JZV3	ATP-binding cassette sub-family F member 2	ABCF2
Heterogeneous nuclear ribonucleoprotein H2	HNRNPH2	49.263	567240000	725	3	3	+	-1.33512	3.19876	0	30.0581	30.1753	29.8643	31.5269	31.4029	31.1733	9	10	9	9	10	10	P55795	P55795	Heterogeneous nuclear ribonucleoprotein H2	HNRNPH2
Eukaryotic translation initiation factor 5B	EIF5B	138.68	1515500000	422	3	3	+	-1.33369	4.14822	0	33.073	33.0234	33.0495	34.4547	34.4645	34.2276	20	18	23	39	36	34	A0A087WUT6;O60841;Q9H2L5	A0A087WUT6;O60841	Eukaryotic translation initiation factor 5B	EIF5B
AP-2 complex subunit alpha-2	AP2A2	103.96	166230000	1183	3	3	+	-1.33369	2.63522	0	29.6307	30.1861	29.708	31.0547	31.3392	31.132	10	15	12	23	22	21	O94973;A0A0G2JS82;A0A0G2JQM1;E9PR62;A0A0G2JRF9;A0A0G2JQA4;A0A0G2JRS3;A0A0G2JQT9;H0YEG0;E9PNC4;A0A0G2JS17;H0YDE9;E9PQP4	O94973;A0A0G2JS82;A0A0G2JQM1	AP-2 complex subunit alpha-2	AP2A2
40S ribosomal protein S27	RPS27L	11.345	16035000000	92	3	3	+	-1.3326	3.66561	0	32.9851	33.1448	32.9114	34.4063	34.4417	34.1912	5	4	4	5	6	6	H0YMV8;Q71UM5;C9JLI6;C9J1C5	H0YMV8;Q71UM5;C9JLI6	40S ribosomal protein S27;40S ribosomal protein S27-like	RPS27L
Probable ATP-dependent RNA helicase DDX20	DDX20	92.239	862520000	584	3	3	+	-1.33098	2.5936	0	32.2444	31.991	31.5662	33.2562	33.2779	33.2604	13	14	9	19	21	23	Q9UHI6;E9PJ60	Q9UHI6	Probable ATP-dependent RNA helicase DDX20	DDX20
Polyglutamine-binding protein 1	PQBP1	30.472	542380000	741	3	2	+	-1.32284	2.04074	0	29.4819	29.0297	NaN	30.7236	30.6457	30.3666	2	3	1	5	4	3	O60828;H7C053;C9JQA1	O60828;H7C053;C9JQA1	Polyglutamine-binding protein 1	PQBP1
60S ribosomal protein L18a	RPL18A	20.762	29926000000	39	3	3	+	-1.32092	4.24135	0	34.9208	34.9308	34.8179	36.229	36.3121	36.0912	11	10	10	12	12	11	Q02543;M0R117;M0R3D6;M0R1A7;M0R0P7	Q02543;M0R117;M0R3D6;M0R1A7;M0R0P7	60S ribosomal protein L18a	RPL18A
Cleavage and polyadenylation specificity factor subunit 6	CPSF6	59.209	1149400000	501	3	3	+	-1.30881	3.40053	0	31.4204	31.1408	31.2621	32.6157	32.4168	32.7172	6	7	7	9	9	8	Q16630;F8WJN3;F8W084	Q16630;F8WJN3	Cleavage and polyadenylation specificity factor subunit 6	CPSF6
40S ribosomal protein S17	RPS17	15.55	52585000000	3	3	3	+	-1.30876	3.5637	0	34.9001	34.785	34.8155	36.0464	36.0321	36.3484	10	9	10	9	11	9	P08708;H0YN88;A0A075B716;H0YN73;H3BNC9	P08708;H0YN88;A0A075B716	40S ribosomal protein S17	RPS17
Signal recognition particle receptor subunit alpha	SRPR	69.81	290410000	974	3	3	+	-1.30694	2.31757	0	29.9408	30.5178	29.9401	31.6684	31.4251	31.2261	6	7	4	14	13	13	P08240	P08240	Signal recognition particle receptor subunit alpha	SRPR
Signal recognition particle 9 kDa protein	SRP9	10.112	5784600000	174	3	3	+	-1.29888	3.83176	0	32.2463	32.1291	32.1105	33.5989	33.4678	33.3158	6	6	6	7	7	7	P49458;E9PE20	P49458;E9PE20	Signal recognition particle 9 kDa protein	SRP9
40S ribosomal protein S30	FAU	10.905	10562000000	111	3	3	+	-1.29813	3.3805	0	32.1373	32.3905	31.9804	33.449	33.4923	33.4612	2	2	2	3	3	3	E9PR30;P62861;E9PM49	E9PR30;P62861	40S ribosomal protein S30	FAU
Eukaryotic translation initiation factor 2 subunit 3	EIF2S3	51.109	5584300000	177	3	3	+	-1.28394	4.41352	0	33.6689	33.7223	33.7245	34.9251	34.9286	35.1138	16	14	14	21	21	20	P41091;Q2VIR3;F8W810;H7BZU1	P41091;Q2VIR3;F8W810	Eukaryotic translation initiation factor 2 subunit 3;Putative eukaryotic translation initiation factor 2 subunit 3-like protein	EIF2S3;EIF2S3L
Eukaryotic translation initiation factor 4E	EIF4E	28.512	594700000	708	3	3	+	-1.27842	3.2796	0	29.6595	29.8157	29.5089	30.8937	30.8138	31.1119	3	3	2	5	6	7	D6RBW1;P06730;H0Y8J7;D6RFJ3;D6RHE2;H0Y8X3;A6NMX2	D6RBW1;P06730;H0Y8J7	Eukaryotic translation initiation factor 4E	EIF4E
H/ACA ribonucleoprotein complex subunit 4	DKC1	57.673	196540000	1125	3	1		-1.27583	0	0.930982	NaN	NaN	29.5196	30.9494	30.5008	30.9362	1	0	3	8	10	5	O60832;H7C0M1;C9IYT0;H7C2Q9;H7C2Q2;H7BZF2	O60832;H7C0M1;C9IYT0	H/ACA ribonucleoprotein complex subunit 4	DKC1
Mitotic checkpoint protein BUB3	BUB3	37.154	2538400000	304	3	3	+	-1.2753	3.89663	0	32.1601	32.0338	32.0213	33.4882	33.2323	33.3205	13	13	9	13	14	14	O43684;J3QT28;J3QSX4	O43684;J3QT28	Mitotic checkpoint protein BUB3	BUB3
Cancer-related nucleoside-triphosphatase	NTPCR	25.072	412530000	842	3	2	+	-1.27052	2.20961	0	NaN	29.5197	29.2073	30.8373	30.6042	30.4605	1	2	2	6	5	4	Q5TDF0;Q9BSD7	Q5TDF0;Q9BSD7	Cancer-related nucleoside-triphosphatase	NTPCR
60S ribosomal protein L26	RPL26	17.258	39928000000	10	3	3	+	-1.26257	5.50801	0	34.6298	34.6931	34.6438	35.9279	35.9609	35.8656	11	11	10	12	11	11	P61254;J3QRI7;J3QQQ9;J3QQV1;J3QRC4;J3KTJ8;E5RIT6;J3KS10;J3KSS0;E5RHH1;H7C1F9;Q2PPJ7	P61254;J3QRI7;J3QQQ9;J3QQV1;J3QRC4;J3KTJ8;E5RIT6	60S ribosomal protein L26	RPL26;RPL26L1
Transcriptional activator protein Pur-alpha	PURA	34.91	3157300000	265	3	3	+	-1.26037	3.19253	0	31.5116	31.5896	31.2338	32.6099	32.6569	32.8492	5	6	5	9	9	7	Q00577;K7ENC1;Q9UJV8	Q00577	Transcriptional activator protein Pur-alpha	PURA
Myb-binding protein 1A	MYBBP1A	148.85	893930000	567	3	3	+	-1.25861	3.98016	0	32.8832	32.6402	32.7012	33.9998	34.0646	33.9359	19	15	19	32	36	37	Q9BQG0;I3L1L3;I3L2H8	Q9BQG0;I3L1L3	Myb-binding protein 1A	MYBBP1A
Probable ATP-dependent RNA helicase DDX41	DDX41	69.837	193410000	1128	3	3	+	-1.2586	2.14538	0	29.9684	29.6539	29.7035	31.2485	31.276	30.5771	5	4	3	10	12	7	Q9UJV9;J3KNN5;H0Y8L8;D6RGI7;H0YA06;D6RD33	Q9UJV9;J3KNN5	Probable ATP-dependent RNA helicase DDX41	DDX41
Nuclear fragile X mental retardation-interacting protein 2	NUFIP2	76.12	949060000	547	3	3	+	-1.25575	2.45013	0	31.3846	31.2801	31.4122	32.9293	32.2429	32.672	6	4	6	13	11	11	Q7Z417	Q7Z417	Nuclear fragile X mental retardation-interacting protein 2	NUFIP2
Staphylococcal nuclease domain-containing protein 1	SND1	102	2166700000	339	3	3	+	-1.25321	4.9472	0	33.7249	33.6642	33.6861	34.8874	35.0291	34.9184	29	26	25	44	42	47	Q7KZF4;H7C597	Q7KZF4	Staphylococcal nuclease domain-containing protein 1	SND1
Non-POU domain-containing octamer-binding protein	NONO	54.231	14038000000	100	3	3	+	-1.25319	5.11094	0	34.8809	34.9241	34.8939	36.1279	36.0989	36.2318	21	25	20	38	34	32	Q15233;H7C367;C9JYS8;C9IZL7;C9J4X2	Q15233;H7C367	Non-POU domain-containing octamer-binding protein	NONO
Enhancer of mRNA-decapping protein 3	EDC3	56.077	831480000	597	3	3	+	-1.2505	3.49242	0	31.6155	31.2492	31.4187	32.6613	32.6497	32.7239	11	11	11	16	17	17	Q96F86;H3BPN4;H3BSQ0;H3BPW9;H3BQ37;H3BQP5;H3BU87;H3BTD6;H3BMB8;H3BTH0;H3BNJ7	Q96F86	Enhancer of mRNA-decapping protein 3	EDC3
Nascent polypeptide-associated complex subunit alpha	NACA	15.016	14676000000	99	3	3	+	-1.24384	4.92004	0	33.2854	33.3957	33.2437	34.5656	34.5626	34.5282	4	4	4	6	6	7	F8VZJ2;H0YHX9;Q13765;E9PAV3;F8W0W4;F8W1N5;F8VNW4;F8VZ58;Q9BZK3	F8VZJ2;H0YHX9;Q13765;E9PAV3;F8W0W4;F8W1N5;F8VNW4	Nascent polypeptide-associated complex subunit alpha;Nascent polypeptide-associated complex subunit alpha, muscle-specific form	NACA
60S ribosomal protein L13	RPL13	24.261	33557000000	26	3	3	+	-1.24286	3.98753	0	35.1468	35.0855	35.1771	36.3066	36.5311	36.3003	11	10	11	12	12	13	P26373;J3QSB4;J3KS98;H3BTH3;H3BUK8	P26373;J3QSB4	60S ribosomal protein L13	RPL13
General transcription factor 3C polypeptide 2	GTF3C2	100.68	155380000	1204	3	2	+	-1.2334	1.58521	0.000555556	29.4527	NaN	28.8379	30.6739	30.1886	30.2735	2	0	2	8	8	6	Q8WUA4;A0A087WZD8;H0Y4Q6;H7C3X9;C9JNH7;H7C318	Q8WUA4;A0A087WZD8	General transcription factor 3C polypeptide 2	GTF3C2
N-acetyltransferase 10	NAT10	115.73	178200000	1159	3	3	+	-1.23317	0.916357	0.00547687	30.5383	29.2086	29.5775	31.9793	30.4442	30.6005	3	2	3	12	10	9	Q9H0A0;A0A087WV29;E9PMU0;E9PJN6	Q9H0A0;A0A087WV29	N-acetyltransferase 10	NAT10
Superkiller viralicidic activity 2-like 2	SKIV2L2	117.8	248740000	1033	3	3	+	-1.22929	3.38723	0	30.6111	30.9686	30.653	31.9939	31.9685	31.9582	9	11	10	18	17	17	P42285;H0YAC4;H0Y8U3	P42285	Superkiller viralicidic activity 2-like 2	SKIV2L2
Replication factor C subunit 1	RFC1	128.25	141270000	1244	3	3	+	-1.22657	2.36061	0	29.8737	29.7367	29.7845	30.8533	30.7842	31.4373	3	4	5	10	9	9	P35251;A0A1W2PP02;D6RAD2;E0CX09;H0Y8U4;H0Y9P8	P35251	Replication factor C subunit 1	RFC1
Transcription factor BTF3	BTF3	22.168	8434400000	129	3	3	+	-1.22593	3.80555	0	33.2173	33.0184	33.2871	34.3631	34.3644	34.473	8	8	7	14	14	13	P20290;D6RDG3;H0Y9Y1	P20290	Transcription factor BTF3	BTF3
60S ribosomal protein L36	RPL36	12.254	37282000000	17	3	3	+	-1.21032	4.80855	0	33.6138	33.6397	33.6194	34.9246	34.8189	34.7603	8	5	7	11	11	10	Q9Y3U8;J3QSB5;J3KTD3	Q9Y3U8;J3QSB5	60S ribosomal protein L36	RPL36
U4/U6 small nuclear ribonucleoprotein Prp31	PRPF31	55.455	191570000	1133	3	1		-1.20265	0	0.787439	NaN	NaN	28.9689	30.5106	30.1381	29.8659	3	2	3	5	6	4	Q8WWY3;E7EVX8;E7EU94;E7ESX0;E7EN72	Q8WWY3;E7EVX8;E7EU94;E7ESX0;E7EN72	U4/U6 small nuclear ribonucleoprotein Prp31	PRPF31
Protein FAM98A	FAM98A	55.4	962550000	545	3	3	+	-1.2019	3.92015	0	31.2799	31.24	31.1755	32.5379	32.4753	32.2879	5	5	4	10	10	9	Q8NCA5;E9PH82;C9J3G8	Q8NCA5;E9PH82	Protein FAM98A	FAM98A
40S ribosomal protein S5	RPS5	22.391	25011000000	60	3	3	+	-1.20015	2.7803	0	34.7791	34.7509	34.7413	36.1263	35.6399	36.1056	12	12	10	14	12	12	M0R0F0;P46782;M0R0R2;M0QZN2	M0R0F0;P46782;M0R0R2;M0QZN2	40S ribosomal protein S5;40S ribosomal protein S5, N-terminally processed	RPS5
Signal recognition particle subunit SRP72	SRP72	74.605	708610000	652	3	3	+	-1.19845	2.61731	0	31.2439	31.4265	31.723	32.4779	32.6635	32.8474	7	10	9	19	17	19	O76094;D6RDY6;R4GNC1	O76094	Signal recognition particle subunit SRP72	SRP72
Serine/arginine repetitive matrix protein 2	SRRM2	299.61	413740000	839	3	3	+	-1.19274	3.51793	0	32.685	32.4543	32.3567	33.7388	33.6364	33.699	17	15	16	36	32	39	Q9UQ35;I3L4D8;I3L182;I3L1I8;A0A087X1W1;I3L1C0;I3L0N7;I3L4U6;I3L3Q8	Q9UQ35	Serine/arginine repetitive matrix protein 2	SRRM2
40S ribosomal protein S10	RPS10	18.898	37684000000	14	3	3	+	-1.1915	5.50046	0	35.1351	35.2034	35.1306	36.3345	36.3185	36.3906	11	11	10	11	13	13	P46783;F6U211;A0A1W2PQS6;S4R435;Q9NQ39	P46783;F6U211;A0A1W2PQS6;S4R435	40S ribosomal protein S10	RPS10;RPS10-NUDT3
Heat shock 70 kDa protein 14	HSPA14	54.794	218330000	1091	3	1		-1.18468	0	0.847724	NaN	29.6042	NaN	30.7175	30.8703	30.7787	0	2	0	7	6	5	Q0VDF9;H7C2A1	Q0VDF9	Heat shock 70 kDa protein 14	HSPA14
60S ribosomal protein L38	RPL38	8.2178	14013000000	101	3	3	+	-1.1765	3.20591	0	32.1614	32.4002	32.5083	33.5886	33.6052	33.4057	2	3	3	3	3	3	P63173;J3KT73;J3QL01;J3KSP2	P63173;J3KT73;J3QL01	60S ribosomal protein L38	RPL38
Casein kinase II subunit alpha	CSNK2A1	45.31	1005500000	532	3	3	+	-1.16857	2.93661	0	31.2935	31.4585	31.0586	32.5848	32.3086	32.4229	8	7	5	9	9	10	E7EU96;P68400;Q8NEV1;A0A087WY74;V9GYA2;V9GY80	E7EU96;P68400;Q8NEV1	Casein kinase II subunit alpha;Casein kinase II subunit alpha 3	CSNK2A1;CSNK2A3
Probable ATP-dependent RNA helicase DDX17	DDX17	80.457	4447700000	205	3	3	+	-1.16653	4.91968	0	34.3172	34.3509	34.2244	35.4825	35.4903	35.4193	30	29	30	33	36	37	A0A1W2PQ51;Q92841;A0A0U1RQJ0	A0A1W2PQ51;Q92841	Probable ATP-dependent RNA helicase DDX17	DDX17
Pre-mRNA-processing factor 6	PRPF6	106.92	389990000	863	3	3	+	-1.16416	2.736	0	31.5	31.5193	31.0708	32.6397	32.5137	32.4292	11	11	9	23	19	16	O94906	O94906	Pre-mRNA-processing factor 6	PRPF6
Succinate dehydrogenase [ubiquinone] iron-sulfur subunit, mitochondrial	SDHB	31.629	235720000	1056	3	1		-1.15612	0	0.890562	NaN	NaN	29.0933	30.4942	29.9927	30.2615	2	3	3	3	2	3	P21912;A0A087WWT1;A0A087WXX8	P21912;A0A087WWT1;A0A087WXX8	Succinate dehydrogenase [ubiquinone] iron-sulfur subunit, mitochondrial	SDHB
Protein LLP homolog	LLPH	15.225	865030000	583	3	1		-1.14725	0	0.769994	NaN	28.429	NaN	29.6057	29.6885	29.4346	1	2	1	2	2	3	Q9BRT6	Q9BRT6	Protein LLP homolog	LLPH
60S ribosomal protein L36a-like	RPL36AL	12.469	23361000000	64	3	3	+	-1.14692	4.86578	0	33.5107	33.6094	33.5085	34.6519	34.669	34.7485	5	5	5	6	7	6	Q969Q0	Q969Q0	60S ribosomal protein L36a-like	RPL36AL
Regulator of nonsense transcripts 1	UPF1	124.34	894610000	566	3	3	+	-1.14583	5.20371	0	32.6018	32.7002	32.5884	33.7953	33.761	33.7716	16	20	20	28	35	29	Q92900	Q92900	Regulator of nonsense transcripts 1	UPF1
Microtubule-associated protein	MAP4	245.44	569630000	721	3	3	+	-1.14555	4.57492	0	33.0587	33.0618	33.1528	34.2862	34.2723	34.1515	20	19	19	31	29	30	E7EVA0;P27816;H7C4C5;B5MEG9;H0Y2V1;F8W9U4;H7C456	E7EVA0;P27816	Microtubule-associated protein;Microtubule-associated protein 4	MAP4
40S ribosomal protein S4, X isoform	RPS4X	29.597	28253000000	47	3	3	+	-1.14407	5.93179	0	35.7684	35.7746	35.7692	36.9426	36.8671	36.9347	20	21	19	22	23	23	P62701;Q8TD47;C9JEH7;P22090	P62701	40S ribosomal protein S4, X isoform	RPS4X
Nucleolar and coiled-body phosphoprotein 1	NOLC1	73.602	615670000	698	3	3	+	-1.1437	4.43769	0	31.2675	31.29	31.1842	32.4372	32.2968	32.4388	8	8	7	14	12	9	Q14978;A0A0A0MRM9;S4R349;S4R402;S4R341;S4R3C2	Q14978;A0A0A0MRM9	Nucleolar and coiled-body phosphoprotein 1	NOLC1
Ribosome biogenesis protein BRX1 homolog	BRIX1	41.401	878660000	573	3	3	+	-1.14137	0.775816	0.00942817	31.6192	29.6507	31.7047	32.3284	32.041	32.0292	6	3	5	13	10	12	Q8TDN6	Q8TDN6	Ribosome biogenesis protein BRX1 homolog	BRIX1
Peptidyl-prolyl cis-trans isomerase B	PPIB	23.742	7055800000	149	3	3	+	-1.14135	4.52187	0	33.2888	33.3014	33.3308	34.451	34.5384	34.3557	11	10	13	15	14	16	P23284	P23284	Peptidyl-prolyl cis-trans isomerase B	PPIB
Signal recognition particle 14 kDa protein	SRP14	14.57	6830000000	154	3	3	+	-1.13356	5.87388	0	32.4666	32.5418	32.5297	33.6314	33.6485	33.659	5	6	5	7	5	7	P37108;H0YLA2;H0YLW0	P37108;H0YLA2	Signal recognition particle 14 kDa protein	SRP14
Signal recognition particle subunit SRP68	SRP68	70.729	538500000	743	3	3	+	-1.13298	2.46287	0	31.3759	31.2609	30.7878	32.2184	32.3295	32.2756	8	12	6	16	17	14	Q9UHB9;K7EN53;K7EQC2	Q9UHB9	Signal recognition particle subunit SRP68	SRP68
Zinc transporter SLC39A7	SLC39A7	50.117	332790000	921	2	3	+	-1.13061	2.70153	0	28.9199	28.8067	28.7241	NaN	29.8366	30.0584	1	1	1	2	1	1	Q92504;A2AAT0	Q92504;A2AAT0	Zinc transporter SLC39A7	SLC39A7
Transcription activator BRG1	SMARCA4	188.15	155860000	1202	3	3	+	-1.12185	1.79817	0.00028	30.0165	30.3168	30.184	31.8182	30.9575	31.1071	5	4	4	12	10	13	Q9HBD4;A0A0A0MT49;P51532;P51531;A0A0U1RQZ9;F6VDE0;K7EP28;A0A0U1RQE1;A0A0U1RRG6;A0A0U1RRF5;A0A0U1RRD6;A0A0U1RRF8;A0A0A0MSS5;F6UH26;A0A0U1RQU0;A0A0U1RR09;F6XE55;A0A0U1RQW7;A0A0U1RRN2;B1ALG1;A0A0U1RR83;A0A0U1RQX3;F6T8Q0;B1ALG2;A0A0U1RR26;B4DNT1;B1ALF6	Q9HBD4;A0A0A0MT49;P51532	Transcription activator BRG1	SMARCA4
ATP-binding cassette sub-family F member 1	ABCF1	95.925	1304300000	456	3	3	+	-1.11935	4.33526	0	32.4822	32.5167	32.6126	33.5796	33.6559	33.7341	13	12	12	23	23	24	Q8NE71;H0YGW7;Q5STZ8;A0A0G2JIC2;F5GYK6	Q8NE71;H0YGW7	ATP-binding cassette sub-family F member 1	ABCF1
40S ribosomal protein S7	RPS7	22.127	25760000000	56	3	3	+	-1.11758	4.77078	0	35.0339	35.0345	34.9837	36.1763	36.0494	36.179	11	11	11	12	13	12	P62081;B5MCP9	P62081;B5MCP9	40S ribosomal protein S7	RPS7
Pyrroline-5-carboxylate reductase 2	PYCR2	33.637	877960000	575	3	3	+	-1.11026	4.69935	0	30.728	30.8859	30.805	31.8898	31.9259	31.9341	8	7	8	10	8	10	Q96C36;A0A087WTV6;A0A087WZR9;J3KR12;A0A087WX69;A0A087WZF0	Q96C36;A0A087WTV6;A0A087WZR9;J3KR12	Pyrroline-5-carboxylate reductase 2;Pyrroline-5-carboxylate reductase	PYCR2
60S ribosomal protein L13a	RPL13A	23.577	21316000000	74	3	3	+	-1.10779	5.4093	0	34.5829	34.6126	34.6355	35.665	35.7576	35.7317	10	10	9	13	12	12	P40429;M0QYS1;Q8J015;Q6NVV1;M0QZU1;A0A096LPE0	P40429;M0QYS1;Q8J015	60S ribosomal protein L13a	RPL13A;RPL13a
Ribosomal RNA processing protein 1 homolog A	RRP1	52.839	305750000	955	3	3	+	-1.10555	2.93027	0	29.9083	29.7244	30.0847	31.0866	31.1044	30.843	5	3	4	6	5	7	P56182;D6RE82	P56182	Ribosomal RNA processing protein 1 homolog A	RRP1
Double-stranded RNA-binding protein Staufen homolog 1	STAU1	63.182	1261300000	464	3	3	+	-1.10538	3.9613	0	32.2412	32.3358	32.2776	33.2636	33.4932	33.4139	9	14	13	21	19	20	O95793;Q5JW30;A0A087X1A5;Q5JW28;F6UDC6	O95793;Q5JW30;A0A087X1A5	Double-stranded RNA-binding protein Staufen homolog 1	STAU1
60S ribosomal protein L17	RPL17	19.586	34405000000	24	3	3	+	-1.10427	5.00114	0	35.132	35.2055	35.254	36.2695	36.3317	36.3031	10	10	9	10	10	10	A0A087WXM6;J3QQT2;J3KRX5;A0A0A6YYL6;P18621;J3QLC8;A0A0A0MRF8;J3KRB3;A0A087WWH0;J3QS96;A0A087WY81;J3KSJ0	A0A087WXM6;J3QQT2;J3KRX5;A0A0A6YYL6;P18621;J3QLC8;A0A0A0MRF8;J3KRB3;A0A087WWH0;J3QS96;A0A087WY81	60S ribosomal protein L17	RPL17;RPL17-C18orf32
Histone H1x	H1FX	22.487	1155000000	499	3	3	+	-1.10181	3.23776	0	30.5723	30.7902	30.5039	31.8235	31.7588	31.5894	4	3	4	5	6	6	Q92522	Q92522	Histone H1x	H1FX
Zinc finger RNA-binding protein	ZFR	117.01	318090000	939	3	3	+	-1.09638	3.66785	0	31.0117	30.8786	30.8085	31.9818	32.109	31.8972	8	9	6	11	12	12	Q96KR1;H0Y8W1	Q96KR1	Zinc finger RNA-binding protein	ZFR
60S ribosomal protein L6	RPL6	32.728	37870000000	12	3	3	+	-1.09371	4.77576	0	36.0648	35.9766	35.9988	37.1233	37.0379	37.1601	21	18	18	22	20	21	Q02878;F8VZ45;U3KQR5;F8VR69;F8VZA3;F8VWR1;F8VU16	Q02878	60S ribosomal protein L6	RPL6
Activated RNA polymerase II transcriptional coactivator p15	SUB1	14.395	10340000000	112	3	3	+	-1.09322	3.22808	0	32.7925	32.5167	32.6887	33.8977	33.7447	33.635	9	7	8	8	9	9	P53999;D6RC37;D6R970	P53999	Activated RNA polymerase II transcriptional coactivator p15	SUB1
60S ribosomal protein L10a	RPL10A	24.831	31678000000	34	3	3	+	-1.09065	4.3098	0	35.2209	35.3873	35.2118	36.349	36.3526	36.3904	13	14	14	14	15	16	P62906	P62906	60S ribosomal protein L10a	RPL10A
DNA replication licensing factor MCM5	MCM5	82.285	512470000	755	3	3	+	-1.08217	3.08322	0	31.5563	31.4294	31.2204	32.4454	32.6176	32.3896	8	9	7	18	18	15	P33992;B1AHB1;B1AHA9;B1AHB2	P33992;B1AHB1	DNA replication licensing factor MCM5;DNA helicase	MCM5
60S ribosomal protein L4	RPL4	47.697	37584000000	15	3	3	+	-1.08001	4.47217	0	36.2554	36.2285	36.1	37.2815	37.309	37.2334	25	27	26	32	30	33	P36578;H3BM89;H3BTP7;H3BU31	P36578;H3BM89	60S ribosomal protein L4	RPL4
Cytoskeleton-associated protein 4	CKAP4	66.022	3177700000	263	3	3	+	-1.0782	6.08886	0	33.9316	33.9045	33.9335	35.0161	35.0235	34.9647	24	23	23	33	36	33	Q07065;H3BUW6;H3BN64;H3BRM1;H3BRF9;Q96K21	Q07065	Cytoskeleton-associated protein 4	CKAP4
Insulin-like growth factor 2 mRNA-binding protein 1	IGF2BP1	63.48	10759000000	109	3	3	+	-1.07757	4.54197	0	35.3915	35.3092	35.2359	36.4225	36.4019	36.3449	31	27	27	33	34	33	Q9NZI8;REV__M0QZ54;REV__M0R118;REV__M0R0M7;REV__Q15833	Q9NZI8	Insulin-like growth factor 2 mRNA-binding protein 1	IGF2BP1
60S ribosomal protein L21	RPL21	18.565	33061000000	28	3	3	+	-1.06879	3.30134	0	34.794	34.5156	34.5676	35.6881	35.7993	35.5962	7	5	7	8	8	8	P46778;M0R181;G3V1B3	P46778;M0R181;G3V1B3	60S ribosomal protein L21	RPL21
Eukaryotic translation initiation factor 4 gamma 1	EIF4G1	175.49	2338400000	321	3	3	+	-1.06099	5.58013	0	34.3249	34.3402	34.303	35.4049	35.4125	35.3337	40	34	35	50	50	51	Q04637;C9JF13;C9J6B6;H7C044;H7C0V6;C9JHW9;F8WCF2;C9JWH7;C9J556;C9JSU8;C9JWW9;C9JIH5;C9JWH9;REV__F5H7J8;REV__Q8NEG2;REV__C9JQZ6;REV__J3KQX6	Q04637	Eukaryotic translation initiation factor 4 gamma 1	EIF4G1
CCR4-NOT transcription complex subunit 3	CNOT3	81.871	798730000	609	3	3	+	-1.06065	3.5872	0	31.0643	30.8874	30.8573	32.1048	31.9809	31.9052	8	8	8	12	13	12	O75175;H7C3F5;H0Y5X7;H7C5J4;A0A0G2JPP0;H7C148;A0A0G2JN65;A0A087X0F9	O75175	CCR4-NOT transcription complex subunit 3	CNOT3
CCR4-NOT transcription complex subunit 11	CNOT11	55.215	147600000	1228	3	3	+	-1.05642	2.92823	0	28.8126	28.9492	29.0093	29.9683	29.7886	30.1834	2	3	3	4	4	3	Q9UKZ1;H7C0C7	Q9UKZ1	CCR4-NOT transcription complex subunit 11	CNOT11
60S ribosomal protein L30	RPL30	12.784	29467000000	40	3	3	+	-1.05532	3.46494	0	34.4495	34.6273	34.442	35.5652	35.4378	35.6818	8	8	8	7	7	7	P62888;E5RI99;A0A0B4J213;A0A0C4DH44;E5RJH3	P62888;E5RI99	60S ribosomal protein L30	RPL30
ATP-dependent RNA helicase DDX24	DDX24	91.48	132900000	1270	3	3	+	-1.0538	1.77227	0.000821596	29.5911	29.3574	29.7391	30.1312	30.835	30.8828	3	5	6	6	8	9	G3V529;Q9GZR7;F5GYL3;A0A087WXU8;A0A1W2PRR2	G3V529;Q9GZR7;F5GYL3;A0A087WXU8;A0A1W2PRR2	ATP-dependent RNA helicase DDX24	DDX24
Serine/arginine-rich splicing factor 2	SRSF2	15.371	5879400000	173	3	3	+	-1.04146	3.50244	0	32.4771	32.5173	32.434	33.4489	33.4146	33.6893	6	7	6	10	8	8	J3KP15;Q01130;J3QL05	J3KP15;Q01130;J3QL05	Serine/arginine-rich splicing factor 2	SRSF2
Cold-inducible RNA-binding protein	CIRBP	18.648	1642400000	403	3	3	+	-1.04027	2.04422	0.000294737	30.7708	31.3897	30.8262	31.9194	31.9637	32.2244	3	3	3	8	7	7	Q14011;K7EMY9;K7EPM4;K7EQR7;D6W5Y5;K7EJV1;K7ENX8;K7ELV6;K7EJV5;K7ELT6;K7ER40;K7EQX4;K7ENN6;F6WMK9;K7EIF7;K7EQL0	Q14011;K7EMY9;K7EPM4;K7EQR7;D6W5Y5;K7EJV1;K7ENX8;K7ELV6;K7EJV5;K7ELT6;K7ER40	Cold-inducible RNA-binding protein	CIRBP
Caprin-1	CAPRIN1	78.365	7462600000	144	3	3	+	-1.03843	4.4087	0	34.3995	34.2437	34.3755	35.3407	35.3811	35.4121	20	19	21	21	21	19	Q14444;G3V153;E9PLA9	Q14444;G3V153;E9PLA9	Caprin-1	CAPRIN1
Polyadenylate-binding protein	PABPC4	67.97	4443400000	206	3	3	+	-1.03662	4.33965	0	34.2205	34.1164	34.1562	35.2696	35.2186	35.1148	22	23	24	28	30	28	B1ANR0;Q13310;H0YEQ8;B1ANR1	B1ANR0;Q13310	Polyadenylate-binding protein;Polyadenylate-binding protein 4	PABPC4
PC4 and SFRS1-interacting protein	PSIP1	60.103	131570000	1273	3	2	+	-1.03509	1.5775	0.000982979	28.885	NaN	29.0686	29.7165	29.9559	30.3634	3	1	3	4	7	5	O75475	O75475	PC4 and SFRS1-interacting protein	PSIP1
THO complex subunit 7 homolog	THOC7	23.743	480110000	781	3	3	+	-1.03105	1.36482	0.00235946	29.7028	29.4853	29.6457	29.9534	30.9167	31.0569	3	2	2	4	6	5	Q6I9Y2;A0A024R341;F8WF22;H7C5E3	Q6I9Y2;A0A024R341	THO complex subunit 7 homolog	THOC7;NIF3L1BP1
Protein LSM12 homolog	LSM12	21.701	1722700000	391	3	3	+	-1.02395	3.97601	0	31.0396	31.0027	31.0223	31.9565	32.1743	32.0056	4	5	3	4	4	4	Q3MHD2;K7ELG9	Q3MHD2;K7ELG9	Protein LSM12 homolog	LSM12
RRP12-like protein	RRP12	143.7	97744000	1370	3	3	+	-1.01702	1.24486	0.00278777	29.5249	29.109	30.3702	30.6149	30.8775	30.5627	6	2	3	7	10	12	Q5JTH9;A0A087X1U8;A0A087WYW2;H7C1M8;A0A087X0G0	Q5JTH9	RRP12-like protein	RRP12
Insulin-like growth factor 2 mRNA-binding protein 3	IGF2BP3	63.704	2092900000	346	3	3	+	-1.01363	3.80638	0	32.9671	32.9318	32.93	34.0161	34.0404	33.8133	17	17	18	22	23	27	O00425;F8WD15	O00425	Insulin-like growth factor 2 mRNA-binding protein 3	IGF2BP3
General transcription factor 3C polypeptide 5	GTF3C5	59.57	204760000	1100	3	3	+	-1.01303	1.64672	0.000993548	29.3857	30.0034	30.0291	30.9931	30.4478	31.0164	5	5	4	9	7	10	Q9Y5Q8;Q5T7U1;Q5T7U4;Q5T7U0;H7BY84;H0Y5D2	Q9Y5Q8;Q5T7U1;Q5T7U4;Q5T7U0	General transcription factor 3C polypeptide 5	GTF3C5
Guanine nucleotide-binding protein-like 3	GNL3	61.992	1922900000	361	3	3	+	-1.00272	3.76872	0	32.7111	32.7716	32.621	33.6545	33.8224	33.635	13	13	14	21	20	19	Q9BVP2;C9JZT7;B4DMU5;C9JYH9;Q5T376;Q9P2Q2	Q9BVP2	Guanine nucleotide-binding protein-like 3	GNL3
40S ribosomal protein S12	RPS12	14.515	16448000000	89	3	3	+	-1.00025	2.58131	0	33.7146	34.1403	33.6881	34.8881	34.7854	34.8703	9	9	9	10	10	10	P25398	P25398	40S ribosomal protein S12	RPS12
Eukaryotic translation initiation factor 5A-1	EIF5A	16.832	15168000000	96	3	3	+	-0.997606	3.25232	0	33.728	33.8474	33.6979	34.8701	34.8149	34.5811	6	8	6	9	8	9	P63241;I3L397;I3L504;Q6IS14;F8WCJ1;C9J7B5;C9J4W5;Q9GZV4	P63241;I3L397;I3L504;Q6IS14	Eukaryotic translation initiation factor 5A-1;Eukaryotic translation initiation factor 5A;Eukaryotic translation initiation factor 5A-1-like	EIF5A;EIF5AL1
60S ribosomal protein L10	RPL10	22.975	40424000000	9	3	3	+	-0.997601	3.36994	0	35.3575	35.2377	35.0951	36.3193	36.1335	36.2304	9	9	10	14	13	14	X1WI28;P27635;Q96L21;B8A6G2;A6QRI9	X1WI28;P27635	60S ribosomal protein L10	RPL10
40S ribosomal protein S16	RPS16	16.445	25921000000	55	3	3	+	-0.992714	3.97807	0	35.3434	35.4254	35.3324	36.4561	36.3665	36.2567	14	15	13	15	13	16	P62249;M0R210;A0A087WZ27;M0R3H0;M0R1M5;Q6IPX4;M0QX76	P62249;M0R210;A0A087WZ27;M0R3H0	40S ribosomal protein S16	RPS16;ZNF90
Unconventional myosin-VI	MYO6	145.01	195870000	1126	3	3	+	-0.987192	2.26497	0.00030854	30.7289	30.8617	30.3214	31.5449	31.5474	31.7813	8	9	7	12	11	18	A0A0A0MRM8;A0A0D9SGC1;E7EW20;Q9UM54;Q5JVM0	A0A0A0MRM8;A0A0D9SGC1;E7EW20;Q9UM54	Unconventional myosin-VI	MYO6
Cell division cycle and apoptosis regulator protein 1	CCAR1	132.82	144380000	1237	3	3	+	-0.985856	1.58328	0.00135091	30.1414	29.5162	29.7566	30.7862	30.4109	31.1746	7	4	5	11	9	12	Q8IX12;A0A0C4DGG8;F5H2E6;F5H1H2;F5H3E1;F5H7M9;H0YFJ7	Q8IX12;A0A0C4DGG8;F5H2E6;F5H1H2;F5H3E1	Cell division cycle and apoptosis regulator protein 1	CCAR1
Putative helicase MOV-10	MOV10	113.67	746380000	632	3	3	+	-0.98524	3.88072	0	32.3306	32.4961	32.2973	33.4117	33.3565	33.3115	11	15	13	28	25	29	Q9HCE1;Q5JR04	Q9HCE1;Q5JR04	Putative helicase MOV-10	MOV10
60S ribosomal protein L18	RPL18	21.728	33194000000	27	3	3	+	-0.983103	3.44386	0	34.9544	34.8116	35.0083	35.7922	35.9138	36.0176	8	8	7	11	11	11	J3QQ67;Q07020;G3V203;H0YHA7;F8VUA6;F8VYV2;A0A075B7A0;F8VXR6	J3QQ67;Q07020;G3V203;H0YHA7;F8VUA6;F8VYV2;A0A075B7A0	60S ribosomal protein L18	RPL18
Multiple myeloma tumor-associated protein 2	MMTAG2	29.411	585830000	713	3	3	+	-0.981827	0.985088	0.00559877	30.5511	29.143	30.3958	31.2612	30.7767	30.9976	4	3	4	8	8	8	Q9BU76	Q9BU76	Multiple myeloma tumor-associated protein 2	MMTAG2
Pre-mRNA-processing factor 40 homolog A	PRPF40A	108.8	679350000	665	3	3	+	-0.97725	3.63091	0	31.4984	31.5806	31.6156	32.6698	32.5276	32.429	7	9	8	12	13	13	O75400;F5H578;H0YG38;H7C2N3;F8VU11;Q6NWY9	O75400	Pre-mRNA-processing factor 40 homolog A	PRPF40A
Pre-mRNA-splicing factor ATP-dependent RNA helicase DHX15	DHX15	90.932	1425500000	436	3	3	+	-0.975657	4.78926	0	32.9254	32.846	32.8781	33.9228	33.8192	33.8345	17	17	18	27	30	26	O43143	O43143	Pre-mRNA-splicing factor ATP-dependent RNA helicase DHX15	DHX15
40S ribosomal protein S20	RPS20	13.373	23675000000	62	3	3	+	-0.96925	3.20722	0	33.9551	34.0232	33.9754	34.7748	34.9769	35.1097	5	4	5	6	7	5	P60866;G3XAN0;E5RJX2;E5RIP1	P60866;G3XAN0	40S ribosomal protein S20	RPS20
40S ribosomal protein S15a	RPS15A	14.839	22897000000	66	3	3	+	-0.966031	4.66627	0	34.5855	34.5972	34.5047	35.5816	35.4757	35.5283	7	8	8	9	9	9	P62244;I3L3P7;I3L246;H3BV27;H3BT37;I3L303;H3BVC7	P62244;I3L3P7;I3L246	40S ribosomal protein S15a	RPS15A
FACT complex subunit SPT16	SUPT16H	119.91	1279000000	462	3	3	+	-0.965977	5.23064	0	33.1642	33.1737	33.2001	34.1777	34.1697	34.0885	20	21	19	31	33	34	Q9Y5B9	Q9Y5B9	FACT complex subunit SPT16	SUPT16H
Heterogeneous nuclear ribonucleoprotein M	HNRNPM	77.515	15100000000	97	3	3	+	-0.964048	5.27772	0	36.4808	36.4049	36.391	37.409	37.3792	37.3806	46	45	47	51	53	53	P52272;A0A087X0X3;M0R2T0;M0R019;M0R0N3;M0QYQ7;M0R2I7;M0R0Y6;M0QY96;M0QYL3	P52272;A0A087X0X3	Heterogeneous nuclear ribonucleoprotein M	HNRNPM
Heterogeneous nuclear ribonucleoprotein U-like protein 1	HNRNPUL1	85.939	546920000	738	3	3	+	-0.964011	2.90889	0	31.4145	31.0962	31.4592	32.252	32.3481	32.2619	11	7	9	12	16	12	A0A0A0MRA5;B7Z4B8;Q9BUJ2;M0R3F1;M0QYZ0;M0R203;M0QZV6;M0R0K8;M0QYI8;M0QYM5	A0A0A0MRA5;B7Z4B8;Q9BUJ2;M0R3F1;M0QYZ0	Heterogeneous nuclear ribonucleoprotein U-like protein 1	HNRNPUL1
40S ribosomal protein S6	RPS6	28.68	32594000000	29	3	3	+	-0.963605	3.52502	0	35.1219	35.1921	35.1445	36.127	36.2481	35.9742	14	12	12	16	15	17	P62753;A2A3R5;A2A3R7	P62753;A2A3R5	40S ribosomal protein S6	RPS6
La-related protein 4	LARP4	80.595	604150000	704	3	3		-0.962708	0.80195	0.0105194	29.8718	31.1727	31.318	32.0711	31.1289	32.0506	4	3	3	10	11	12	Q71RC2;X6RLN4;Q96J85;Q8TBL5;A0A087WTL9;F8VY40;F8W1I4;F8VNV1;F8W1Z5	Q71RC2;X6RLN4;Q96J85	La-related protein 4	LARP4
Mannosyl-oligosaccharide glucosidase	MOGS	91.916	242440000	1047	3	1		-0.959074	0	0.83751	NaN	30.6816	NaN	31.6873	31.4828	31.7519	1	5	1	16	10	12	Q13724;C9J8D4;C9JDQ1;B8ZZE2	Q13724;C9J8D4	Mannosyl-oligosaccharide glucosidase	MOGS
Nucleolar RNA helicase 2	DDX21	87.343	1879700000	370	3	3	+	-0.955186	3.16334	0	33.4202	33.2745	33.1878	34.349	34.104	34.295	19	20	15	31	28	31	Q9NR30	Q9NR30	Nucleolar RNA helicase 2	DDX21
60S ribosomal protein L11	RPL11	20.252	25256000000	59	3	3	+	-0.955018	4.09608	0	35.1482	35.1543	35.0173	36.0804	35.99	36.1145	14	13	14	13	14	15	P62913;Q5VVC8;Q5VVC9	P62913;Q5VVC8;Q5VVC9	60S ribosomal protein L11	RPL11
60S ribosomal protein L28	RPL28	15.747	31855000000	33	3	3	+	-0.953419	4.47857	0	35.0789	35.0634	35.0356	35.9274	36.0785	36.0322	9	10	10	9	10	11	P46779;H0YKD8;H0YMF4;H0YLP6	P46779;H0YKD8;H0YMF4;H0YLP6	60S ribosomal protein L28	RPL28
Protein SCAF8	SCAF8	148.86	69441000	1457	3	2	+	-0.952411	2.46678	0.000316384	28.7055	28.746	NaN	29.53	29.8277	29.6766	2	2	1	3	2	4	A0A0A0MT33;Q9UPN6	A0A0A0MT33;Q9UPN6	Protein SCAF8	SCAF8
Serine/arginine-rich splicing factor 5	SRSF5	31.263	1881600000	369	3	3	+	-0.948057	3.39704	0	30.9265	30.9748	30.9702	31.8472	32.0736	31.7949	3	4	3	6	6	7	Q13243;B4DJK0;B4DUA4;G3V5K8	Q13243;B4DJK0;B4DUA4	Serine/arginine-rich splicing factor 5	SRSF5
ATP-dependent RNA helicase A	DHX9	140.96	5047100000	189	3	3	+	-0.94629	4.72414	0	35.3724	35.3937	35.3594	36.3433	36.2462	36.3749	41	43	42	50	51	51	Q08211	Q08211	ATP-dependent RNA helicase A	DHX9
Casein kinase II subunit alpha	CSNK2A2	41.213	249290000	1031	3	2	+	-0.945688	1.43919	0.00273384	NaN	29.4571	29.3249	30.4654	30.5985	29.9461	2	3	3	4	7	6	P19784;H3BSA1;H3BNI9;H3BV19	P19784;H3BSA1	Casein kinase II subunit alpha	CSNK2A2
Transcription factor BTF3 homolog 4	BTF3L4	17.27	2185900000	335	3	3	+	-0.945533	1.65136	0.00136196	31.4426	30.8034	30.7338	31.9775	32.1445	31.6943	2	2	3	6	7	5	Q96K17;E9PL10	Q96K17;E9PL10	Transcription factor BTF3 homolog 4;Transcription factor BTF3	BTF3L4
60S ribosomal protein L3	RPL3	46.108	34765000000	21	3	3	+	-0.94369	4.41045	0	36.4249	36.4496	36.3899	37.2987	37.4498	37.347	25	28	27	28	28	29	P39023;G5E9G0;H7C422;H7C3M2;B5MCW2;F8WCR1;Q92901	P39023;G5E9G0;H7C422;H7C3M2;B5MCW2	60S ribosomal protein L3	RPL3
YTH domain-containing family protein 1	YTHDF1	60.873	409420000	845	3	3	+	-0.94334	3.20562	0	30.2593	30.0334	30.1854	31.0312	31.2436	31.0334	11	11	10	14	13	12	Q9BYJ9	Q9BYJ9	YTH domain-containing family protein 1	YTHDF1
Y-box-binding protein 3	YBX3	40.089	1340700000	450	3	3	+	-0.941747	3.7285	0	31.1626	31.1976	31.3259	32.191	32.0741	32.2463	8	9	11	9	11	12	P16989;A0A0D9SEI8	P16989	Y-box-binding protein 3	YBX3
Interleukin enhancer-binding factor 3	ILF3	95.337	7092500000	146	3	3	+	-0.937323	5.86968	0	35.0724	35.0998	35.1194	36.0581	36.006	36.0395	27	32	34	38	38	38	Q12906;K7EKJ9;K7EQR9;K7ER69;K7EKY0;K7EJ09;K7ERM6;K7ENK6;K7EM82;K7EPG3;K7ELV3;K7EQ75	Q12906	Interleukin enhancer-binding factor 3	ILF3
Activating signal cointegrator 1 complex subunit 3	ASCC3	251.46	126330000	1291	3	2	+	-0.932576	0.90621	0.00856894	31.4638	30.4764	NaN	31.549	32.1824	31.9766	3	7	1	18	21	20	Q8N3C0;E5RFZ0;J3KNJ4	Q8N3C0	Activating signal cointegrator 1 complex subunit 3	ASCC3
Chromodomain-helicase-DNA-binding protein 4	CHD4	217.1	157710000	1201	3	3	+	-0.932177	1.71213	0.00120332	31.1978	31.2373	30.4792	31.8896	31.907	31.9142	12	12	4	21	16	18	F5GWX5;A0A0C4DGG9;Q14839;Q8TDI0;K7EMY3;F5H6N4;F2Z2R5	F5GWX5;A0A0C4DGG9;Q14839	Chromodomain-helicase-DNA-binding protein 4	CHD4
60S ribosomal protein L35a	RPL35A	12.538	23541000000	63	3	3	+	-0.929913	3.41579	0	34.4086	34.3154	34.3402	35.1338	35.404	35.3162	8	9	8	12	12	12	P18077;C9K025;F8WBS5;F8WB72	P18077;C9K025;F8WBS5;F8WB72	60S ribosomal protein L35a	RPL35A
Procollagen-lysine,2-oxoglutarate 5-dioxygenase 1	PLOD1	83.549	200930000	1113	3	2	+	-0.925791	1.11396	0.00487113	29.8947	30.5905	NaN	30.9454	31.5272	31.0326	3	5	2	9	10	8	Q02809;Q5JXB7;Q5JXB8	Q02809	Procollagen-lysine,2-oxoglutarate 5-dioxygenase 1	PLOD1
Exosome complex exonuclease RRP44	DIS3	109	242510000	1046	3	3	+	-0.925693	2.34482	0.000297082	30.5373	31.0039	30.6638	31.616	31.8168	31.5493	5	14	6	10	14	12	Q9Y2L1;G3V1J5;F2Z2C0	Q9Y2L1;G3V1J5;F2Z2C0	Exosome complex exonuclease RRP44	DIS3
60S ribosomal protein L32	RPL32	17.962	22035000000	71	3	3	+	-0.920928	2.38377	0.000302703	34.7255	34.5794	34.5166	35.6338	35.706	35.2445	9	11	9	12	12	11	F8W727;P62910;D3YTB1;D3YTI8	F8W727;P62910;D3YTB1	60S ribosomal protein L32	RPL32
Procollagen-lysine,2-oxoglutarate 5-dioxygenase 2	PLOD2	84.685	652960000	681	3	3	+	-0.918917	4.65386	0	31.8871	31.8385	31.7716	32.7674	32.78	32.7066	10	9	11	18	18	19	O00469;E7ETU9;C9JXZ0;F8WEW3	O00469;E7ETU9	Procollagen-lysine,2-oxoglutarate 5-dioxygenase 2	PLOD2
60S ribosomal protein L7	RPL7	29.225	32146000000	31	3	3	+	-0.917839	3.59855	0	35.7385	35.9028	35.7179	36.776	36.7196	36.6172	14	15	15	17	16	17	P18124;A8MUD9;C9JIJ5;C9JZ88	P18124;A8MUD9	60S ribosomal protein L7	RPL7
Pericentriolar material 1 protein	PCM1	227.73	146820000	1231	3	3	+	-0.914278	2.05324	0.000823529	31.0191	30.4692	30.8331	31.7517	31.486	31.8265	7	5	7	18	15	19	E7ETA6;Q15154;A6NNN6;H0YBA1;E7EV93;E9PGW9;E5RGQ4	E7ETA6;Q15154;A6NNN6	Pericentriolar material 1 protein	PCM1
Nucleolin	NCL	76.613	13230000000	103	3	3	+	-0.912713	4.38032	0	36.0295	35.9933	36.1217	36.9535	36.9175	37.0116	38	36	36	44	42	41	P19338;H7BY16;C9J1H7;C9JWL1;C9JYW2;C9JLB1	P19338	Nucleolin	NCL
tRNA-splicing ligase RtcB homolog	RTCB	55.21	4540900000	202	3	3	+	-0.91175	4.72408	0	33.9644	33.8934	33.8421	34.8356	34.8156	34.7839	20	19	20	23	24	24	Q9Y3I0	Q9Y3I0	tRNA-splicing ligase RtcB homolog	RTCB
G patch domain-containing protein 4	GPATCH4	50.381	145700000	1234	3	1		-0.906108	0	0.822102	NaN	29.3036	NaN	30.3834	30.1252	30.1205	1	5	2	4	4	5	Q5T3I0;A0A0A0MRK1;E9PAV9;F8W895;E9PPY4;F2Z3C6	Q5T3I0;A0A0A0MRK1;E9PAV9;F8W895	G patch domain-containing protein 4	GPATCH4
60S ribosomal protein L8	RPL8	28.024	34958000000	20	3	3	+	-0.905149	3.70673	0	35.5713	35.7108	35.6397	36.551	36.6403	36.4459	16	15	16	18	22	19	P62917;E9PKZ0;E9PKU4;G3V1A1;E9PP36	P62917;E9PKZ0;E9PKU4;G3V1A1	60S ribosomal protein L8	RPL8
KH domain-containing, RNA-binding, signal transduction-associated protein 1	KHDRBS1	48.227	8251500000	134	3	3	+	-0.905031	3.32479	0	33.7986	33.6429	33.82	34.7723	34.6612	34.5431	11	8	10	11	10	11	Q07666;Q5VWX1;O75525;E5RG12;H0YAQ1;H0YAQ3;E5RJZ9;Q9H6N6	Q07666	KH domain-containing, RNA-binding, signal transduction-associated protein 1	KHDRBS1
40S ribosomal protein S18	RPS18	17.718	31256000000	36	3	3	+	-0.904722	4.09803	0	35.3352	35.2254	35.4011	36.2336	36.1874	36.2548	13	12	12	13	13	14	P62269;A0A0G2JQH2;Q5GGW2;J3JS69	P62269	40S ribosomal protein S18	RPS18
Peptidyl-tRNA hydrolase 2, mitochondrial	PTRH2	19.325	332250000	924	1	2		-0.902023	0	0.964719	29.2634	29.1167	NaN	NaN	NaN	30.0921	2	3	1	1	1	2	J3KQ48;Q9Y3E5	J3KQ48;Q9Y3E5	Peptidyl-tRNA hydrolase 2, mitochondrial	PTRH2
Arginine and glutamate-rich protein 1	ARGLU1	33.216	828820000	598	3	3	+	-0.900087	2.52723	0.000306011	30.6043	30.4611	30.2182	31.2958	31.4838	31.2044	6	5	5	6	4	5	Q9NWB6;X6R9F1	Q9NWB6	Arginine and glutamate-rich protein 1	ARGLU1
General transcription factor 3C polypeptide 4	GTF3C4	91.981	123300000	1298	3	3	+	-0.896297	1.14751	0.00483172	30.2623	29.5902	29.661	30.1382	30.9863	31.0778	8	4	3	6	11	12	Q9UKN8;F2Z356	Q9UKN8	General transcription factor 3C polypeptide 4	GTF3C4
Phenylalanine--tRNA ligase alpha subunit	FARSA	57.563	1094900000	511	3	3	+	-0.89541	3.95877	0	31.8469	31.6759	31.7476	32.6798	32.6885	32.5884	10	8	10	20	18	14	Q9Y285;K7ER00;K7ER16;K7EPH2;K7EK06;K7ERS0	Q9Y285;K7ER00;K7ER16;K7EPH2	Phenylalanine--tRNA ligase alpha subunit	FARSA
Tetratricopeptide repeat protein 37	TTC37	175.48	33757000	1607	3	1		-0.894798	0	0.81514	28.63	NaN	NaN	29.1015	29.2666	30.2062	2	1	0	4	5	8	Q6PGP7;D6RCE2	Q6PGP7	Tetratricopeptide repeat protein 37	TTC37
YTH domain-containing family protein 3	YTHDF3	63.674	638970000	685	3	3	+	-0.894592	2.70227	0.00032	30.9482	30.7981	30.823	31.8408	31.8903	31.5218	10	10	8	11	14	9	A0A087X0Q1;Q7Z739;A0A024R7W5;A0A087WY31;A0A087X0C3;S4R373	A0A087X0Q1;Q7Z739;A0A024R7W5;A0A087WY31	YTH domain-containing family protein 3	YTHDF3
Survival motor neuron protein	SMN1	30.415	1055500000	517	3	1		-0.894293	0	1	NaN	30.129	NaN	31.0347	30.8198	31.2155	1	2	1	4	5	4	A0A1W2PRV5;E7EQZ4;Q16637;B4DP61;A0A0G2JRX5;A0A0G2JRY6;H0YBZ9;A0A0G2JQN8	A0A1W2PRV5;E7EQZ4;Q16637;B4DP61	Survival motor neuron protein	SMN1;SMN2
40S ribosomal protein S3	RPS3	26.688	26702000000	53	3	3	+	-0.891495	5.40918	0	36.0835	36.0353	36.0919	36.9918	36.9289	36.9645	22	21	21	24	26	26	P23396;E9PL09;E9PPU1;F2Z2S8;H0YEU2;H0YCJ7;E9PQ96;E9PJH4;H0YF32;E9PK82;E9PSF4;E9PQX2;H0YES8;E9PJN9	P23396;E9PL09;E9PPU1;F2Z2S8;H0YEU2;H0YCJ7	40S ribosomal protein S3	RPS3
Zinc finger CCCH domain-containing protein 4	ZC3H4	140.26	82685000	1414	3	1		-0.890953	0	0.735591	NaN	NaN	29.1935	29.8826	30.2957	30.075	1	1	2	5	6	5	Q9UPT8;M0QY97	Q9UPT8;M0QY97	Zinc finger CCCH domain-containing protein 4	ZC3H4
Probable ATP-dependent RNA helicase DDX23	DDX23	95.581	365880000	887	3	3	+	-0.888854	3.1345	0	31.3274	31.1339	31.0351	32.1324	31.9922	32.0383	12	10	8	17	15	17	Q9BUQ8;H0YI52;F8VVA2;H0YIL9;F8W1J5	Q9BUQ8	Probable ATP-dependent RNA helicase DDX23	DDX23
DNA mismatch repair protein Msh6	MSH6	152.78	91625000	1390	3	3	+	-0.885132	2.47581	0.000295515	29.7584	30.1343	29.8911	30.8434	30.9501	30.6457	6	6	8	13	7	10	P52701;A0A087WWJ1;A0A087WYT6;F8WAX8;U3KQ72;C9JH55;F8W7G9;C9J8Y8;C9J7Y7	P52701;A0A087WWJ1	DNA mismatch repair protein Msh6	MSH6
Ribosomal protein L19	RPL19	23.134	32338000000	30	3	3	+	-0.882165	3.77415	0	34.6578	34.6766	34.6001	35.4218	35.6315	35.5278	12	11	12	13	12	13	J3QR09;J3KTE4;P84098;J3QL15	J3QR09;J3KTE4;P84098	Ribosomal protein L19;60S ribosomal protein L19	RPL19
40S ribosomal protein S29	RPS29	6.6767	35105000000	19	3	3	+	-0.881056	3.39945	0	33.3199	33.1797	33.2636	34.2048	34.2053	33.9962	3	3	3	4	4	4	P62273;A0A087WTT6	P62273;A0A087WTT6	40S ribosomal protein S29	RPS29
40S ribosomal protein S9	RPS9	22.591	28054000000	50	3	3	+	-0.879538	5.12002	0	35.4996	35.5168	35.4251	36.3512	36.378	36.3509	16	16	17	19	19	18	A0A024R4M0;P46781;B5MCT8;C9JM19;F2Z3C0;A8MXK4	A0A024R4M0;P46781;B5MCT8;C9JM19	40S ribosomal protein S9	RPS9
Ras GTPase-activating protein-binding protein 1	G3BP1	52.164	8098800000	135	3	3	+	-0.879397	3.5157	0	34.6171	34.6123	34.5882	35.5756	35.543	35.3372	16	16	16	18	20	18	Q13283;E5RIZ6;E5RH42;E5RJU8;E5RI46;E5RIF8;E5RH00	Q13283	Ras GTPase-activating protein-binding protein 1	G3BP1
YTH domain-containing family protein 2	YTHDF2	62.333	3438300000	245	3	3	+	-0.87699	4.5521	0	33.2508	33.3212	33.2016	34.0915	34.1556	34.1575	13	11	12	17	17	17	Q9Y5A9;S4R3J8;S4R3V3	Q9Y5A9	YTH domain-containing family protein 2	YTHDF2
Calmodulin-2	CALM2	16.837	1824900000	377	3	3	+	-0.872742	2.02008	0.00103587	30.9321	31.1118	30.968	31.762	31.6407	32.2274	5	4	4	7	7	7	P0DP25;P0DP24;P0DP23;H0Y7A7;E7ETZ0;E7EMB3;F8WBR5;M0QZ52;G3V479;G3V361;Q96HY3;G3V226;P27482;C9J7T9;P02585	P0DP25;P0DP24;P0DP23;H0Y7A7;E7ETZ0;E7EMB3;F8WBR5;M0QZ52;G3V479		CALM2;CALM1;CALM3
rRNA 2-O-methyltransferase fibrillarin	FBL	24.544	226480000	1076	2	3	+	-0.872462	1.76669	0.00135366	29.2539	29.262	28.9703	30.2123	29.8567	NaN	3	3	3	4	3	0	M0R0P1;M0QXL5;M0R2Q4;P22087;M0R299;M0R2U2;M0R1H0;M0R2B0;A6NHQ2	M0R0P1;M0QXL5;M0R2Q4;P22087;M0R299;M0R2U2;M0R1H0;M0R2B0	rRNA 2-O-methyltransferase fibrillarin	FBL
Aspartyl/asparaginyl beta-hydroxylase	ASPH	85.862	283270000	981	3	3	+	-0.871685	1.16411	0.00532263	29.3635	30.3685	30.3387	31.0152	31.02	30.6505	3	3	3	10	10	8	Q12797;E5RHJ2;A0A0A0MSK8;E5RG56;E5RHK2;G3XAN5;A0A087WW51;E5RG29	Q12797	Aspartyl/asparaginyl beta-hydroxylase	ASPH
Zinc finger CCCH domain-containing protein 18	ZC3H18	108.94	100440000	1361	3	3	+	-0.871021	2.00888	0.00103125	29.3026	29.2727	29.4104	30.3942	30.3715	29.8331	4	3	5	7	4	6	E7ERS3;Q86VM9;H3BP01;H3BRH3;H3BRN6;H3BPD0	E7ERS3;Q86VM9	Zinc finger CCCH domain-containing protein 18	ZC3H18
UPF0568 protein C14orf166	C14orf166	28.068	3590700000	236	3	3	+	-0.868928	3.80092	0	33.0327	32.9437	33.092	33.9724	33.8887	33.8142	14	16	13	17	16	15	Q9Y224;G3V4C6;H0YJB9;G3V4E7	Q9Y224;G3V4C6	UPF0568 protein C14orf166	C14orf166
Enhancer of mRNA-decapping protein 4	EDC4	151.66	1365600000	445	3	3	+	-0.868688	4.3317	0	33.4623	33.5223	33.5552	34.4509	34.3233	34.3717	23	21	24	38	38	37	Q6P2E9;I3L2F4;I3L3M2;I3L0V0	Q6P2E9	Enhancer of mRNA-decapping protein 4	EDC4
Sentrin-specific protease 3	SENP3	65.009	626830000	694	3	3	+	-0.861735	2.20739	0.000825472	30.7082	30.6575	31.0227	31.7524	31.7958	31.4254	4	4	4	12	12	8	Q9H4L4;A0A087X0R7;A0A087WV50;J3QL36;J3QRE4;J3KSF5	Q9H4L4;A0A087X0R7	Sentrin-specific protease 3	SENP3;SENP3-EIF4A1
Transcription elongation regulator 1	TCERG1	123.9	387690000	867	3	3	+	-0.853201	2.8889	0.00031728	31.2228	31.0842	31.1868	32.209	31.9553	31.8891	12	10	9	15	13	17	O14776;G3V220;Q5VWI1	O14776;G3V220	Transcription elongation regulator 1	TCERG1
WD repeat-containing protein 5	WDR5	36.588	320470000	934	3	2	+	-0.852914	1.41699	0.00277778	NaN	29.3662	29.7064	30.6066	30.0807	30.4805	1	3	2	8	5	7	P61964;V9GZ59;V9GYQ5	P61964	WD repeat-containing protein 5	WDR5
Peptidyl-prolyl cis-trans isomerase-like 4	PPIL4	57.224	372340000	880	3	3	+	-0.852654	2.97277	0.000321839	30.3926	30.2829	30.3165	31.3387	31.2013	31.0101	3	3	3	5	7	7	Q8WUA2	Q8WUA2	Peptidyl-prolyl cis-trans isomerase-like 4	PPIL4
40S ribosomal protein S3a	RPS3A	29.945	30093000000	38	3	3	+	-0.852492	3.82228	0	35.9532	36.113	36.1382	36.9411	36.9375	36.8833	18	19	19	24	25	25	P61247;D6RAT0;E9PFI5;H0Y9Y4;D6RG13;H0Y8L7;D6RB09;D6R9B6;D6RAS7;D6RI02;D6RED7;D6RGE0	P61247;D6RAT0;E9PFI5;H0Y9Y4;D6RG13;H0Y8L7;D6RB09;D6R9B6	40S ribosomal protein S3a	RPS3A
RNA-binding protein 14	RBM14	69.491	3013600000	275	3	3	+	-0.847596	3.17444	0.000330383	33.4228	33.3536	33.371	34.2886	34.0604	34.3413	18	17	20	21	19	20	Q96PK6;A0A0A6YYI9;F8WDX3;A0A0A0MSL8;B8ZZ74	Q96PK6	RNA-binding protein 14	RBM14
WD repeat-containing protein 61	WDR61	32.253	363190000	893	3	3	+	-0.846901	3.29916	0.000338369	29.3215	29.4361	29.5797	30.3445	30.3062	30.2273	3	3	2	4	4	3	H0YN81;Q9GZS3;H0YL19;H3BQA8;H0YMF9;H0YLA1	H0YN81;Q9GZS3;H0YL19;H3BQA8;H0YMF9	WD repeat-containing protein 61;WD repeat-containing protein 61, N-terminally processed	WDR61
40S ribosomal protein S19	RPS19	16.06	28264000000	46	3	3	+	-0.846831	3.30137	0.000339394	35.364	35.4845	35.3997	36.1468	36.2416	36.4003	11	11	11	11	11	12	P39019;A0A075B6E2;M0R2L9;M0QXK4;M0QYF7;M0R140	P39019;A0A075B6E2	40S ribosomal protein S19	RPS19
Serine-threonine kinase receptor-associated protein	STRAP	38.438	1442100000	435	3	3	+	-0.843465	3.53656	0	32.2301	32.073	32.072	33.0466	32.8809	32.978	11	9	10	14	13	13	Q9Y3F4;H0YH33;F5H1G1	Q9Y3F4	Serine-threonine kinase receptor-associated protein	STRAP
60S ribosomal protein L7a	RPL7A	29.995	49983000000	4	3	3	+	-0.843423	5.66245	0	36.2303	36.209	36.2736	37.0975	37.0733	37.0724	16	16	17	18	19	18	P62424;Q5T8U3;Q5T8U2	P62424;Q5T8U3	60S ribosomal protein L7a	RPL7A
AP-2 complex subunit sigma	AP2S1	17.303	881790000	572	3	3	+	-0.840436	2.39192	0.000273839	29.6337	29.5692	29.5471	30.4931	30.6229	30.1553	2	2	2	3	3	3	M0R0N4;M0QYZ2;P53680;X6R390;M0QZ21	M0R0N4;M0QYZ2;P53680;X6R390	AP-2 complex subunit sigma	AP2S1
Vimentin	VIM	53.651	799480000	608	3	3	+	-0.837328	3.69306	0	32.0698	31.8673	31.9204	32.7932	32.7503	32.826	15	16	14	20	19	22	P08670;B0YJC4;B0YJC5;A0A1B0GUA0;Q5JVS8;A0A1B0GTT5;A0A1B0GVG8;K7EMP8;A0A1W2PR46;P14136;P17661;H7C5W5;P41219;K7EKH6;F8W835;A0A1W2PRT3;E7EMV2;E7ESP9;Q16352;P07197	P08670;B0YJC4	Vimentin	VIM
60S ribosomal protein L34	RPL34	13.293	22560000000	70	3	3	+	-0.835421	4.0143	0	34.2844	34.2044	34.3807	35.1228	35.1535	35.0995	7	7	6	7	7	7	P49207	P49207	60S ribosomal protein L34	RPL34
Serrate RNA effector molecule homolog	SRRT	100.67	674600000	672	3	3	+	-0.835182	5.88061	0	32.0928	32.1311	32.0826	32.9451	32.9502	32.9166	14	17	15	20	16	24	Q9BXP5;H7C3A1;H7C1K0;A0A0A0MSP6;A0A087X0F4;C9JUL9	Q9BXP5;H7C3A1	Serrate RNA effector molecule homolog	SRRT
Replication factor C subunit 5	RFC5	38.496	226560000	1075	3	1		-0.832926	0	0.881155	NaN	NaN	29.8695	30.8042	30.996	30.307	1	2	4	3	4	5	P40937;F5H5S0;E9PEP3;C9JH72;F5H304;F5H0U6	P40937	Replication factor C subunit 5	RFC5
60S ribosomal protein L27a	RPL27A	16.561	19840000000	80	3	3	+	-0.828819	3.95587	0	34.4365	34.4064	34.3831	35.1815	35.3424	35.1886	6	5	6	6	6	6	P46776;E9PJD9;E9PLL6;E9PLX7	P46776;E9PJD9;E9PLL6	60S ribosomal protein L27a	RPL27A
AP-1 complex subunit gamma-1	AP1G1	91.35	114430000	1320	3	1		-0.825472	0	0.936557	29.27	NaN	NaN	29.8128	30.309	30.1647	3	1	3	5	6	4	O43747;H3BR36;H3BUN9;H3BNR4;B4DGE1;H3BN75;H3BS13;H3BV30;H3BRM7;H3BN71;B3KNW1	O43747	AP-1 complex subunit gamma-1	AP1G1
Pleiotropic regulator 1	PLRG1	57.193	303200000	959	3	2	+	-0.820411	2.32607	0.000817757	30.3544	NaN	30.6328	31.3097	31.3556	31.2766	6	1	4	7	10	7	O43660;H0YA24;B7Z982;D6RA26;H0YAA2	O43660	Pleiotropic regulator 1	PLRG1
Uncharacterized protein C7orf50	C7orf50	21.883	1037400000	521	3	2	+	-0.81627	1.84202	0.00181238	30.4165	30.1622	NaN	31.0368	30.9789	31.3011	2	2	1	6	6	4	C9JQV0;Q9BRJ6;H7C0T1;H7C2R9	C9JQV0;Q9BRJ6;H7C0T1;H7C2R9	Uncharacterized protein C7orf50	C7orf50
40S ribosomal protein S13	RPS13	17.222	24101000000	61	3	3	+	-0.81418	3.55279	0.000336336	34.9719	35.0896	34.9981	35.769	35.7834	35.9497	7	7	8	12	12	12	P62277;J3KMX5;E9PS50	P62277;J3KMX5	40S ribosomal protein S13	RPS13
Histone H3	HIST2H3PS2	15.43	444630000	813	2	1		-0.812846	0	0.818339	NaN	NaN	29.5931	30.3784	30.4334	NaN	4	3	4	4	3	3	Q5TEC6	Q5TEC6	Histone H3	HIST2H3PS2
Cleavage and polyadenylation specificity factor subunit 7	CPSF7	52.049	911480000	557	3	3	+	-0.81125	3.28285	0.000324638	31.4162	31.2962	31.1898	32.1749	32.1371	32.024	7	9	6	13	13	12	Q8N684;F5H669;F5H6M0;F5H047;J3QT54;C9J286;C9J323;C9JM38;F5H5B7;F5H1W4;F5H2K8;F5H6P5;F5H6A8;F5GXA3	Q8N684;F5H669;F5H6M0;F5H047	Cleavage and polyadenylation specificity factor subunit 7	CPSF7
Luc7-like protein 3	LUC7L3	58.22	883520000	571	3	3	+	-0.81079	3.39424	0.000328446	31.4596	31.415	31.5637	32.2976	32.3903	32.1828	7	9	8	13	11	11	J3KPP4;O95232;D6RDI2;C9JL41;H0YA81;H7C5U7;E7EN55;D6RHH0;U3KQT3	J3KPP4;O95232;D6RDI2	Luc7-like protein 3	LUC7L3
U2 snRNP-associated SURP motif-containing protein	U2SURP	118.29	1054200000	518	3	3	+	-0.804354	2.79369	0.000290909	32.2548	32.5679	32.4969	33.3238	33.2481	33.1607	9	14	11	24	24	19	O15042;E7ET15;H0Y8D9;E7EW00;H7C4V2;C9JDJ7;C9J5L1;U3KPT1	O15042;E7ET15	U2 snRNP-associated SURP motif-containing protein	U2SURP
Nuclear cap-binding protein subunit 1	NCBP1	91.838	368970000	883	3	3	+	-0.801559	3.85968	0	30.82	30.8385	30.8572	31.5886	31.7499	31.5818	6	5	8	11	10	9	Q09161;F2Z2T1;X6R941	Q09161	Nuclear cap-binding protein subunit 1	NCBP1
Small nuclear ribonucleoprotein G	SNRPG	8.496	6996100000	151	3	3	+	-0.801228	2.54818	0.000560976	31.6902	31.7605	31.6874	32.5184	32.3035	32.7199	3	3	3	3	3	3	P62308;A8MWD9;C9JVQ0;Q49AN9;F5H013	P62308;A8MWD9;C9JVQ0;Q49AN9;F5H013	Small nuclear ribonucleoprotein G;Putative small nuclear ribonucleoprotein G-like protein 15	SNRPG;SNRPGP15
Pre-mRNA 3-end-processing factor FIP1	FIP1L1	66.526	247800000	1035	3	3	+	-0.795036	2.49509	0.000831354	29.6774	29.9494	29.6228	30.6846	30.5215	30.4285	4	3	3	5	5	5	Q6UN15;A0A0B4J203;H0Y8P7	Q6UN15;A0A0B4J203	Pre-mRNA 3-end-processing factor FIP1	FIP1L1
Serine/arginine-rich splicing factor 9	SRSF9	25.542	1494500000	427	3	3	+	-0.791206	3.50024	0.000327485	31.8027	31.7897	31.7865	32.5087	32.5238	32.72	7	8	8	11	12	13	Q13242;H0YIB4;S4R3G0	Q13242;H0YIB4	Serine/arginine-rich splicing factor 9	SRSF9
60S acidic ribosomal protein P2	RPLP2	11.665	40576000000	8	3	3	+	-0.790696	3.19828	0.000311978	34.9606	34.9028	35.0172	35.7438	35.6254	35.8834	6	7	6	8	8	8	P05387;H0YDD8	P05387;H0YDD8	60S acidic ribosomal protein P2	RPLP2
Structural maintenance of chromosomes protein 3	SMC3	141.54	655380000	678	3	3	+	-0.788333	2.83674	0.000284264	32.7293	32.5394	32.8338	33.4141	33.4625	33.5909	25	24	27	38	33	36	Q9UQE7	Q9UQE7	Structural maintenance of chromosomes protein 3	SMC3
Serine/arginine-rich splicing factor 11	SRSF11	42.316	1087000000	513	3	3	+	-0.788326	3.22418	0.000312849	30.6402	30.6021	30.5257	31.3487	31.5155	31.2689	3	4	3	4	5	4	Q5T760;Q05519;B4DWT1;Q5T757	Q5T760;Q05519;B4DWT1	Serine/arginine-rich splicing factor 11	SRSF11
Cyclin-dependent kinase 9	CDK9	42.777	158080000	1200	3	1		-0.784459	0	0.873771	NaN	NaN	28.968	29.966	29.5522	29.7392	1	1	3	6	3	6	P50750;X6RE90	P50750	Cyclin-dependent kinase 9	CDK9
Protein S100-A10	S100A10	11.203	3206500000	259	3	3	+	-0.782029	2.89275	0.000287179	30.7623	31.0916	30.9349	31.7224	31.737	31.6755	3	5	4	5	5	5	P60903	P60903	Protein S100-A10	S100A10
ATP-dependent 6-phosphofructokinase, liver type	PFKL	85.018	413670000	840	3	3	+	-0.781136	2.61222	0.000552885	30.9835	31.051	30.9989	32.0072	31.6241	31.7456	9	8	7	10	11	13	P17858	P17858	ATP-dependent 6-phosphofructokinase, liver type	PFKL
40S ribosomal protein S8	RPS8	24.205	34250000000	25	3	3	+	-0.780004	3.94423	0	35.584	35.6526	35.5232	36.4225	36.2996	36.3777	15	16	16	16	17	16	P62241;Q5JR95	P62241;Q5JR95	40S ribosomal protein S8	RPS8
Pumilio homolog 2	PUM2	94.068	170690000	1176	3	3	+	-0.776194	1.77004	0.00269794	29.6687	29.2508	29.2654	30.0053	30.055	30.4532	6	6	6	4	5	8	A0A0C4DG68;A0A0A0MR59	A0A0C4DG68;A0A0A0MR59		PUM2
Poly [ADP-ribose] polymerase 1	PARP1	113.08	4375900000	209	3	3	+	-0.773244	5.31447	0	35.0929	35.0651	35.0794	35.8569	35.8876	35.8126	44	42	42	49	48	54	P09874;Q5VX84;Q5VX85	P09874	Poly [ADP-ribose] polymerase 1	PARP1
General transcription factor 3C polypeptide 3	GTF3C3	101.27	110770000	1331	3	3	+	-0.768455	2.24994	0.000991416	29.5016	29.7776	29.384	30.262	30.4827	30.2238	4	4	4	6	8	7	Q9Y5Q9;H7C0C0;H7BZV8	Q9Y5Q9	General transcription factor 3C polypeptide 3	GTF3C3
Nuclease-sensitive element-binding protein 1	YBX1	35.924	12775000000	104	3	3	+	-0.767436	4.10258	0.000337349	34.5373	34.6052	34.6593	35.3326	35.3432	35.4283	14	15	16	16	19	17	P67809;H0Y449;C9J5V9;Q9Y2T7	P67809;H0Y449	Nuclease-sensitive element-binding protein 1	YBX1
High mobility group protein B2	HMGB2	24.033	1559200000	416	3	3	+	-0.767023	3.18013	0.000301887	30.4612	30.5834	30.7087	31.3237	31.4228	31.3079	5	7	4	6	5	5	P26583;D6R9A6	P26583;D6R9A6	High mobility group protein B2	HMGB2
RNA-binding protein FUS	FUS	53.425	6118600000	164	3	3	+	-0.763908	2.39269	0.00102212	33.596	33.6668	33.266	34.3357	34.2754	34.2094	6	5	6	9	8	9	P35637;H3BPE7	P35637;H3BPE7	RNA-binding protein FUS	FUS
Phenylalanine--tRNA ligase beta subunit	FARSB	66.115	444640000	812	3	3	+	-0.763422	1.72568	0.00265804	31.2152	30.8988	31.1748	31.9101	32.1318	31.5372	8	5	6	10	13	8	Q9NSD9	Q9NSD9	Phenylalanine--tRNA ligase beta subunit	FARSB
Polyadenylate-binding protein 1	PABPC1	70.67	9096100000	123	3	3	+	-0.761555	4.66941	0	35.5601	35.5787	35.6483	36.3644	36.3205	36.387	30	30	31	32	33	33	P11940;A0A087WTT1;E7EQV3;E7ERJ7;H0YAR2;Q9H361;H0YAP2;H0YBN4;E5RGH3;E5RJB9;H0YB86;Q4VXU2;E5RH24;H0YAS6;H0YB75;H0YAS7;E5RHG7;H0YC10;E5RGC4;E5RFD8;E5RJM8;H0YAW6;Q96DU9	P11940;A0A087WTT1;E7EQV3;E7ERJ7;H0YAR2;Q9H361	Polyadenylate-binding protein 1;Polyadenylate-binding protein;Polyadenylate-binding protein 3	PABPC1;PABPC3
40S ribosomal protein S14	RPS14	16.273	54448000000	2	3	3	+	-0.760078	3.38108	0.000306849	35.0724	35.03	35.1403	35.8801	35.9243	35.7185	7	8	8	10	10	10	P62263;E5RH77;H0YB22	P62263;E5RH77	40S ribosomal protein S14	RPS14
Poly(rC) binding protein 2	PCBP2	33.8	2170500000	338	3	3	+	-0.759941	3.44666	0.000309392	32.6594	32.513	32.5944	33.427	33.3711	33.2484	11	10	11	11	9	10	F8VZX2;H3BRU6	F8VZX2;H3BRU6		PCBP2
60S ribosomal protein L37a	RPL37A	10.275	28105000000	49	3	3	+	-0.754452	5.25117	0	34.0584	34.0789	34.0448	34.838	34.7726	34.8349	7	6	6	7	7	7	P61513;Q6P4E4;E9PEL3;G5E9R3;C9J4Z3;M0R0A1;M0R2L6;A6NKH3	P61513;Q6P4E4;E9PEL3;G5E9R3;C9J4Z3;M0R0A1;M0R2L6	60S ribosomal protein L37a	RPL37A
Muscleblind-like protein 1	MBNL1	37.898	282510000	982	1	3		-0.749765	0	1	28.4414	28.4643	28.7574	NaN	NaN	29.3041	2	4	2	2	3	2	C9JP00;A0A0A0MQX8;Q9NR56;H7C4T5;O95205;Q86VM6;Q5VZF2;C9JCX1;H7C4Y1;B1AKI6;Q9NUK0;C9J4T8	C9JP00;A0A0A0MQX8;Q9NR56;H7C4T5;O95205;Q86VM6;Q5VZF2	Muscleblind-like protein 1;Muscleblind-like protein 2	MBNL1;MBLL;MBNL2
Structural maintenance of chromosomes protein 2	SMC2	135.65	452080000	806	3	3	+	-0.747907	3.75598	0.000318182	32.1753	32.1171	32.0769	32.9323	32.9034	32.7773	18	17	18	24	24	30	O95347;A0A0C4DGE5;Q5T821	O95347	Structural maintenance of chromosomes protein 2	SMC2
Transducin beta-like protein 2	TBL2	45.935	703160000	656	3	3	+	-0.747384	3.04989	0.000281407	31.5581	31.4482	31.4081	32.247	32.3258	32.0836	9	9	8	13	12	12	E9PF19;Q9Y4P3;Q96E41;A0A087WXC6;F8WDI9;F8WCR3	E9PF19;Q9Y4P3;Q96E41	Transducin beta-like protein 2	TBL2
Peptidyl-prolyl cis-trans isomerase-like 1	PPIL1	18.237	665190000	675	3	2		-0.745282	0.868864	0.0142846	30.0561	NaN	29.4727	30.1239	30.4887	30.9164	3	1	4	2	3	4	Q9Y3C6	Q9Y3C6	Peptidyl-prolyl cis-trans isomerase-like 1	PPIL1
Protein FAM195B	FAM195B	10.463	744230000	633	3	2	+	-0.744616	1.53057	0.003487	29.6826	NaN	29.2045	30.112	30.1683	30.2843	2	1	3	4	4	4	I3L2L5;I3L4Q0;C9JLW8;I3L317;I3L3A7	I3L2L5;I3L4Q0;C9JLW8;I3L317	Protein FAM195B	FAM195B
DNA topoisomerase 2-beta	TOP2B	183.26	36494000	1593	3	1		-0.744054	0	0.853506	NaN	28.9908	NaN	30.0194	29.709	29.476	7	9	6	15	18	12	Q02880;E9PCY5;H7BZ82	Q02880;E9PCY5	DNA topoisomerase 2-beta;DNA topoisomerase 2	TOP2B
40S ribosomal protein S2	RPS2	31.324	17659000000	84	3	3	+	-0.744019	3.95948	0.000322767	35.6253	35.5313	35.6571	36.3018	36.3362	36.4078	18	16	17	18	18	19	P15880;H0YEN5;E9PQD7;I3L404;E9PMM9;E9PPT0;E9PM36;H3BNG3;H0YE27	P15880;H0YEN5;E9PQD7;I3L404;E9PMM9;E9PPT0;E9PM36	40S ribosomal protein S2	RPS2
Splicing factor 3A subunit 2	SF3A2	49.255	1220300000	476	3	3	+	-0.743874	2.27433	0.00120833	31.488	31.2278	31.204	32.1626	32.1378	31.851	8	7	7	9	8	8	Q15428;K7EMT0	Q15428;K7EMT0	Splicing factor 3A subunit 2	SF3A2
RNA-binding protein 26	RBM26	113.6	222850000	1082	3	3	+	-0.742252	2.6136	0.00105	30.2899	30.4454	30.1402	31.0551	30.9138	31.1333	5	6	6	6	11	8	Q5T8P6;A0A087X0H9;E2PSN0	Q5T8P6;A0A087X0H9	RNA-binding protein 26	RBM26
Condensin-2 complex subunit D3	NCAPD3	168.89	49140000	1533	3	1		-0.73581	0	0.879916	NaN	29.1203	NaN	29.8962	30.08	29.5922	0	2	0	5	5	5	P42695;G3V1A9;E9PKK4;E9PQA3	P42695;G3V1A9;E9PKK4	Condensin-2 complex subunit D3	NCAPD3
Gem-associated protein 4	GEMIN4	118.82	496590000	767	3	3	+	-0.733311	3.11669	0.000279302	32.0334	31.9922	32.0813	32.8118	32.8722	32.6228	9	12	11	23	20	22	I3L2C7;P57678;I3L399;I3L4A4;I3L4M4;E7EN12;I3L1J7	I3L2C7;P57678	Gem-associated protein 4	GEMIN4
60S ribosomal protein L27	RPL27	15.798	35428000000	18	3	3	+	-0.731996	3.50596	0.000300268	35.0186	35.0475	34.9874	35.7931	35.6304	35.8261	7	7	7	8	6	7	P61353;K7ELC7;K7EQQ9;K7ERY7	P61353;K7ELC7	60S ribosomal protein L27	RPL27
Kinectin	KTN1	156.27	720770000	641	3	3	+	-0.72558	5.13214	0	33.1544	33.1493	33.1255	33.908	33.8301	33.8678	22	24	22	46	45	40	Q86UP2;G3V4Y7;B7Z6P3;G3V5P0;G3V5G2;H0YJP2;H0YJZ8;H0YJV5	Q86UP2	Kinectin	KTN1
LINE-1 retrotransposable element ORF1 protein	L1RE1	40.055	185900000	1143	3	1		-0.725566	0	0.73863	NaN	NaN	29.064	29.8951	29.6257	29.8479	0	1	3	4	4	4	Q9UN81	Q9UN81	LINE-1 retrotransposable element ORF1 protein	L1RE1
THO complex subunit 1	THOC1	75.651	173870000	1165	3	3	+	-0.724639	2.06309	0.00222701	30.0308	29.8595	29.7234	30.7057	30.3523	30.7296	6	4	4	10	7	8	A0A087WWS1;Q96FV9;R4GMN4;J3KT14;A0A087WY84;J3KRD7;J3QQZ3	A0A087WWS1;Q96FV9;R4GMN4	THO complex subunit 1	THOC1
Ras GTPase-activating protein-binding protein 2	G3BP2	54.12	3229900000	256	3	3	+	-0.715131	3.2075	0.000276543	33.4603	33.5058	33.4986	34.2194	34.3192	34.0714	13	15	13	17	16	14	Q9UN86;D6RAC7;D6RB17;D6RGJ4;D6RE13;D6RBW8;D6RBM9;D6REX8;D6RBR0;D6R9X5;D6R9A4	Q9UN86	Ras GTPase-activating protein-binding protein 2	G3BP2
DAZ-associated protein 1	DAZAP1	43.312	2707000000	294	3	3	+	-0.708312	2.01023	0.00271834	32.2108	32.1679	31.7526	32.7864	32.6635	32.8064	6	6	5	7	7	8	K7EQ55;K7EK33;Q96EP5;K7EQ02	K7EQ55;K7EK33;Q96EP5;K7EQ02	DAZ-associated protein 1	DAZAP1
Replication factor C subunit 2	RFC2	39.157	354660000	898	3	3	+	-0.707897	3.18825	0.000559611	30.3362	30.3351	30.1538	31.0642	30.9565	30.928	6	3	6	6	8	8	P35250;A0A087WVY3;H7C5P4;H7C5P1;H7C5Q7;F8WC37;H7C5A0;H7C5G4;H7C5S7	P35250;A0A087WVY3	Replication factor C subunit 2	RFC2
Flap endonuclease 1	FEN1	42.592	722190000	640	3	3	+	-0.705249	3.1701	0.000554217	31.413	31.1939	31.2574	31.9266	32.0076	32.0458	7	7	8	6	8	8	P39748;I3L3E9;F5H1Y3	P39748;I3L3E9	Flap endonuclease 1	FEN1
60S ribosomal protein L37	RPL37	11.078	8635200000	127	3	3	+	-0.701445	1.33944	0.0056507	32.0778	31.953	31.9838	32.2934	32.6939	33.1317	2	2	2	4	4	4	P61927	P61927	60S ribosomal protein L37	RPL37
Multifunctional methyltransferase subunit TRM112-like protein	TRMT112	11.972	490320000	771	3	1		-0.701144	0	0.985228	NaN	29.2143	NaN	29.8247	29.9507	29.9709	1	2	1	4	3	3	F5GX77;Q9UI30;F5GYQ2	F5GX77;Q9UI30	Multifunctional methyltransferase subunit TRM112-like protein	TRMT112
Heterogeneous nuclear ribonucleoprotein K	HNRNPK	50.976	10080000000	116	3	3	+	-0.700876	3.99057	0.000304348	35.1895	35.2974	35.1584	35.9494	35.9012	35.8973	26	27	25	27	29	29	P61978;S4R359;S4R457	P61978	Heterogeneous nuclear ribonucleoprotein K	HNRNPK
40S ribosomal protein S27	RPS27	9.461	7497000000	143	3	3	+	-0.700256	2.50763	0.00120582	32.3254	32.3312	32.31	32.8031	33.1313	33.133	5	4	4	5	5	5	P42677;Q5T4L4	P42677;Q5T4L4	40S ribosomal protein S27	RPS27
X-ray repair cross-complementing protein 6	XRCC6	69.842	5084400000	188	3	3	+	-0.697753	3.15997	0.000829384	34.6324	34.6878	34.6373	35.4568	35.3794	35.2145	26	27	19	30	29	29	P12956;B1AHC9	P12956;B1AHC9	X-ray repair cross-complementing protein 6	XRCC6
SRA stem-loop-interacting RNA-binding protein, mitochondrial	SLIRP	12.349	929230000	552	3	3	+	-0.695826	2.43844	0.00134545	30.6108	30.4292	30.364	31.3375	31.0778	31.0762	4	4	3	3	3	3	Q9GZT3;A0A087WUN7;H0YJ40;G3V4X6;G3V2S9;H0YJW7;H0YJI1;H0YJ07;H0YJU7	Q9GZT3;A0A087WUN7;H0YJ40;G3V4X6;G3V2S9;H0YJW7	SRA stem-loop-interacting RNA-binding protein, mitochondrial	SLIRP
RNA-binding protein 3	RBM3	17.17	3179400000	262	3	3	+	-0.694473	2.48038	0.00119097	32.1471	31.8505	31.9412	32.7353	32.5389	32.7479	5	5	6	5	4	5	P98179	P98179	RNA-binding protein 3	RBM3
E3 ISG15--protein ligase HERC5	HERC5	116.85	86562000	1407	3	1		-0.693335	0	0.741695	NaN	NaN	29.6524	30.1915	30.404	30.4418	2	3	3	8	6	9	Q9UII4;E9PBL0	Q9UII4;E9PBL0	E3 ISG15--protein ligase HERC5	HERC5
PHD finger-like domain-containing protein 5A	PHF5A	12.405	1017000000	530	3	3	+	-0.692911	2.78076	0.00100654	30.4271	30.2404	30.282	31.1523	30.918	30.9579	4	4	3	6	7	7	Q7RTV0	Q7RTV0	PHD finger-like domain-containing protein 5A	PHF5A
FACT complex subunit SSRP1	SSRP1	81.074	1725100000	389	3	3	+	-0.690578	3.3027	0.000551559	33.0236	33.087	32.9663	33.6445	33.8291	33.6749	18	15	16	20	24	25	Q08945;E9PMD4;A0A0U1RRK2;E9PPZ7	Q08945	FACT complex subunit SSRP1	SSRP1
Signal recognition particle 54 kDa protein	SRP54	55.704	346240000	904	3	3	+	-0.683833	1.2084	0.00823872	31.0004	30.216	30.6875	31.4904	31.0478	31.4172	4	4	6	11	8	10	P61011;G3V4F7;G3V480	P61011;G3V4F7	Signal recognition particle 54 kDa protein	SRP54
ATP-dependent RNA helicase DDX3X	DDX3X	70.839	2369300000	319	3	3	+	-0.676989	3.05378	0.00104054	33.8742	33.7475	33.8723	34.6318	34.4723	34.4208	20	26	23	33	35	35	A0A0D9SFB3;A0A0D9SG12;A0A0D9SF53;O00571;O15523;A0A0J9YVQ7;A0A0J9YYH6;C9J081;A0A087WVZ1;B4DLA0;C9J8G5;A0A087WX09;D6RCM4;Q9NQI0	A0A0D9SFB3;A0A0D9SG12;A0A0D9SF53;O00571;O15523	ATP-dependent RNA helicase DDX3X;ATP-dependent RNA helicase DDX3Y	DDX3X;DDX3Y
Splicing factor 3B subunit 4	SF3B4	44.385	771590000	617	3	3	+	-0.669814	3.97701	0.000282828	31.0777	31.0174	30.9502	31.6391	31.7169	31.6988	6	5	4	4	4	4	Q15427;Q5SZ64	Q15427;Q5SZ64	Splicing factor 3B subunit 4	SF3B4
ATP-dependent RNA helicase DDX1	DDX1	82.431	2586900000	302	3	3	+	-0.666105	4.00806	0.000280702	34.0086	33.9409	34.0331	34.5996	34.711	34.6702	20	25	23	27	29	29	Q92499;F1T0B3;A0A087X2G1	Q92499;F1T0B3;A0A087X2G1	ATP-dependent RNA helicase DDX1	DDX1
Structural maintenance of chromosomes protein 1A	SMC1A	143.23	629450000	690	3	3	+	-0.665571	3.45051	0.000819672	32.8752	32.9005	32.9254	33.5489	33.4763	33.6726	31	27	24	31	31	38	Q14683;G8JLG1;H0Y7K8;V9GY57;V9GYN9	Q14683;G8JLG1	Structural maintenance of chromosomes protein 1A;Structural maintenance of chromosomes protein	SMC1A
Pyrroline-5-carboxylate reductase 1, mitochondrial	PYCR1	33.36	700180000	657	3	3	+	-0.662988	2.04681	0.00261931	30.724	30.7372	30.617	31.2476	31.6227	31.1968	6	5	5	8	6	8	P32322;E2QRB3;J3KQ22;J3QKT4;J3QL24;J3QLK9;J3QL23;J3QL32;J3QR88;J3KTA8;J3QKT3;J3QRZ0;J3KSA9	P32322;E2QRB3;J3KQ22;J3QKT4;J3QL24	Pyrroline-5-carboxylate reductase 1, mitochondrial;Pyrroline-5-carboxylate reductase	PYCR1
Small nuclear ribonucleoprotein F	SNRPF	9.7251	4629900000	200	3	3	+	-0.661543	2.95498	0.00099569	31.3321	31.1301	31.3665	31.9029	31.9168	31.9936	2	2	2	4	3	4	P62306;A0A0B4J254;F8W0W6	P62306;A0A0B4J254;F8W0W6	Small nuclear ribonucleoprotein F	SNRPF
DNA repair protein RAD50	RAD50	153.89	242960000	1043	3	3	+	-0.657585	2.70018	0.00134274	31.3187	31.5161	31.6146	32.088	32.1474	32.1868	8	14	11	20	16	22	Q92878;E7EN38;E7ESD9;A0A1W2PPC4;H7C0V2;E9PM98;C9JNH8	Q92878;E7EN38	DNA repair protein RAD50	RAD50
Protein transport protein Sec61 subunit alpha isoform 1	SEC61A1	52.949	1388600000	441	3	3	+	-0.656364	3.18566	0.00102439	31.8543	31.7861	31.7234	32.3328	32.4815	32.5187	5	5	4	9	9	10	B4DR61;P61619;F8W776;Q8TC24;Q9H9S3;H7C1Q9;C9JXC6;H7C069;A6NK38;F2Z2C7;A6NIF9;C9JJV4;H7C1S8	B4DR61;P61619	Protein transport protein Sec61 subunit alpha isoform 1	SEC61A1
Double-stranded RNA-specific adenosine deaminase	ADAR	136.06	486630000	776	3	3	+	-0.653089	3.37588	0.00104762	32.3805	32.4131	32.3186	33.1254	33.0046	32.9416	15	15	14	25	25	24	P55265;H0YCK3	P55265;H0YCK3	Double-stranded RNA-specific adenosine deaminase	ADAR
Splicing factor 3B subunit 2	SF3B2	100.23	2027400000	354	3	3	+	-0.65288	4.46414	0.000284987	33.842	33.8636	33.8536	34.5455	34.4438	34.5286	25	19	21	32	29	30	Q13435;E9PPJ0;E9PJ04;H0YCG1;E9PJT3;H0YEX5;E9PIL8	Q13435;E9PPJ0	Splicing factor 3B subunit 2	SF3B2
U2 small nuclear ribonucleoprotein B	SNRPB2	25.486	1899100000	366	3	3	+	-0.65263	3.16197	0.00100873	31.8189	31.6525	31.5896	32.3472	32.3466	32.3252	7	8	7	5	6	6	P08579	P08579	U2 small nuclear ribonucleoprotein B	SNRPB2
Minor histocompatibility antigen H13	HM13	41.488	160350000	1195	1	2		-0.65154	0	0.789924	29.0789	NaN	28.8859	NaN	29.6339	NaN	2	2	2	2	2	2	Q8TCT9;A0A075B6F6;A0A0C4DGU3	Q8TCT9;A0A075B6F6	Minor histocompatibility antigen H13	HM13
40S ribosomal protein S25	RPS25	13.742	25608000000	57	3	3	+	-0.645529	2.75822	0.00133467	34.3633	34.361	34.5672	34.9693	35.1224	35.1364	6	5	6	5	6	6	P62851;E9PQK3;E9PK60	P62851	40S ribosomal protein S25	RPS25
60S ribosomal protein L31	RPL31	14.463	20667000000	79	3	3	+	-0.645135	3.01433	0.000976744	34.549	34.5914	34.5868	35.3022	35.2854	35.0751	7	8	7	9	9	7	P62899;C9JU56;B7Z4E3;B7Z4C8;H7C2W9;B8ZZK4	P62899;C9JU56;B7Z4E3;B7Z4C8;H7C2W9;B8ZZK4	60S ribosomal protein L31	RPL31
Transcriptional repressor p66-beta	GATAD2B	63.461	65954000	1475	2	2		-0.644722	0.980457	0.0142654	28.5184	28.1563	NaN	29.1185	28.8457	NaN	3	2	1	3	3	4	A0A0U1RRM1;Q8WXI9;A0A0U1RR30;A0A0U1RRK3;A0A0U1RR34;A0A1B0GW07	A0A0U1RRM1;Q8WXI9	Transcriptional repressor p66-beta	GATAD2B
CCR4-NOT transcription complex subunit 7	CNOT7	32.745	193300000	1129	3	1		-0.641485	0	0.741256	29.009	NaN	NaN	29.6548	29.7578	29.5389	2	1	0	4	5	2	Q9UIV1;H0YAV9;H0YBT3;E5RGH2;E5RJE0;E5RHV9;E5RGA8	Q9UIV1;H0YAV9	CCR4-NOT transcription complex subunit 7	CNOT7
Elongation factor Tu, mitochondrial	TUFM	49.541	2241000000	331	3	3	+	-0.641054	3.77786	0.000813953	33.4883	33.4303	33.4637	34.0694	34.0474	34.1886	13	15	14	16	18	17	P49411;H3BNU3	P49411	Elongation factor Tu, mitochondrial	TUFM
Creatine kinase U-type, mitochondrial	CKMT1A	47.036	3586300000	237	3	3	+	-0.639768	4.76328	0.000283544	33.4496	33.525	33.4662	34.1157	34.1448	34.0995	11	12	11	17	16	15	P12532;F8WCN3;C9JSQ1;C9J8F6;C9JT96;C9J6W7;C9J995;P17540;C9JJX8;D6RHV3;D6R998	P12532;F8WCN3;C9JSQ1	Creatine kinase U-type, mitochondrial	CKMT1A;CKMT1B
Leucine-rich repeat flightless-interacting protein 1	LRRFIP1	89.252	101620000	1355	3	2		-0.634362	0.883025	0.0194005	29.5639	NaN	28.7806	29.8062	29.6784	29.9354	2	1	4	5	3	5	Q32MZ4	Q32MZ4	Leucine-rich repeat flightless-interacting protein 1	LRRFIP1
U4/U6 small nuclear ribonucleoprotein Prp4	PRPF4	58.449	311490000	948	3	3	+	-0.631849	1.47382	0.00626404	30.1861	30.5135	30.8582	31.1054	31.1103	31.2377	3	5	7	12	10	11	O43172	O43172	U4/U6 small nuclear ribonucleoprotein Prp4	PRPF4
Pre-mRNA-processing factor 19	PRPF19	55.18	4415200000	207	3	3	+	-0.630155	3.11022	0.00121086	33.7633	33.9149	33.8581	34.3878	34.4702	34.5688	14	12	15	14	13	15	Q9UMS4;F5GY56;F5H2I0;H0YGF3;H0YGZ5	Q9UMS4;F5GY56	Pre-mRNA-processing factor 19	PRPF19
RNA-binding protein EWS	EWSR1	64.929	1998000000	356	3	3	+	-0.626074	3.02444	0.00135918	32.495	32.4152	32.3665	32.9734	33.0095	33.172	4	5	5	6	6	6	B0QYK0;Q01844;A0A0D9SFL3;C9JGE3	B0QYK0;Q01844;A0A0D9SFL3;C9JGE3	RNA-binding protein EWS	EWSR1
Septin-7	SEPT7	48.715	788360000	614	3	3	+	-0.617867	4.20695	0.000808314	31.4028	31.3122	31.3624	32.0216	31.9417	31.9676	9	8	9	10	12	11	E7ES33;E7EPK1;Q16181;G3V1Q4;A0A0U1RRE1;Q5JXL7;A0A0U1RRM2;A0A0U1RRH9;A0A0U1RQK0;A0A0U1RRD1;J3QRT6;J3KSZ7;Q6ZU15;O43236	E7ES33;E7EPK1;Q16181;G3V1Q4	Septin-7	2007-09-01
Synaptic functional regulator FMR1	FMR1	65.821	1156500000	497	3	3	+	-0.608149	4.27155	0.00105963	32.5033	32.5028	32.4898	33.0902	33.1706	33.0596	14	13	14	20	20	17	A8MQB8;G3V0J0;A0A087WXI3	A8MQB8;G3V0J0;A0A087WXI3		FMR1
Clathrin interactor 1	CLINT1	68.259	1570600000	415	3	3	+	-0.606333	4.32967	0.00106207	32.5487	32.6098	32.5796	33.1466	33.1732	33.2373	14	14	16	15	14	17	Q14677;H0YDU9;H0YD52	Q14677	Clathrin interactor 1	CLINT1
Probable ATP-dependent RNA helicase DDX5	DDX5	69.147	8540400000	128	3	3	+	-0.603358	3.77397	0.00099784	35.5613	35.4661	35.444	36.1367	36.0974	36.0474	33	37	31	46	46	43	P17844;J3KTA4;J3QRQ7;J3KRX8;J3QSF1;J3QR02;J3KRZ1;X6RLV5;J3QKN9;J3QRN5;J3QS79;J3QLG9;J3QR62	P17844;J3KTA4	Probable ATP-dependent RNA helicase DDX5	DDX5
Heterogeneous nuclear ribonucleoprotein H3	HNRNPH3	36.926	1476800000	431	3	3	+	-0.602278	4.41076	0.00105721	31.9714	31.9587	31.97	32.6279	32.5513	32.5278	9	8	9	7	8	9	P31942	P31942	Heterogeneous nuclear ribonucleoprotein H3	HNRNPH3
Heterogeneous nuclear ribonucleoprotein A0	HNRNPA0	30.84	3778900000	229	3	3	+	-0.600764	2.79252	0.00237308	33.094	33.0151	32.9882	33.6978	33.4886	33.7132	9	10	8	11	9	9	Q13151	Q13151	Heterogeneous nuclear ribonucleoprotein A0	HNRNPA0
Tricarboxylate transport protein, mitochondrial	SLC25A1	34.012	967810000	541	3	3	+	-0.597738	2.86212	0.00239612	31.7911	31.7222	31.5515	32.2546	32.3352	32.2682	7	8	5	7	7	5	P53007;B4DP62	P53007;B4DP62	Tricarboxylate transport protein, mitochondrial	SLC25A1
Enhancer of rudimentary homolog	ERH	12.259	7669400000	140	3	3	+	-0.595092	3.83284	0.000987179	32.627	32.6678	32.6689	33.255	33.1781	33.3159	5	5	4	4	4	4	P84090;G3V279	P84090;G3V279	Enhancer of rudimentary homolog	ERH
SRSF protein kinase 2	SRPK2	77.526	135610000	1258	3	2	+	-0.594779	1.80214	0.00513826	29.3287	NaN	29.3901	29.7737	30.068	30.0208	5	4	5	7	8	7	P78362;C9J2M4;C9JWF7;H7C5L6;H7C521;A8MPP7;A8MPY5;E7ETV6;Q9UPE1;H7C2I2;F8WBW4	P78362	SRSF protein kinase 2;SRSF protein kinase 2 N-terminal;SRSF protein kinase 2 C-terminal	SRPK2
Glutamate-rich WD repeat-containing protein 1	GRWD1	49.419	568810000	722	3	3	+	-0.592316	2.61684	0.0026679	30.9197	31.1287	31.0382	31.7348	31.6086	31.5201	5	5	6	7	7	6	Q9BQ67;M0QX71	Q9BQ67;M0QX71	Glutamate-rich WD repeat-containing protein 1	GRWD1
Gem-associated protein 5	GEMIN5	168.59	179990000	1154	3	3	+	-0.591026	3.03778	0.00223576	31.3132	31.4213	31.3285	32.0582	31.8659	31.912	16	11	16	15	17	13	Q8TEQ6	Q8TEQ6	Gem-associated protein 5	GEMIN5
SWI/SNF complex subunit SMARCC2	SMARCC2	136.18	123890000	1296	3	2		-0.585577	0.77391	0.0292138	30.0415	NaN	30.0073	30.3704	30.3485	31.1112	7	5	5	10	13	13	F8VXC8;Q8TAQ2;F8VZW6	F8VXC8;Q8TAQ2	SWI/SNF complex subunit SMARCC2	SMARCC2
SURP and G-patch domain-containing protein 2	SUGP2	121.54	44040000	1554	3	1		-0.584979	0	0.953689	NaN	28.5542	NaN	28.9874	29.2913	29.1387	2	2	1	4	5	4	M0R2Z9;Q8IX01;M0R3F6;M0R2Y3	M0R2Z9;Q8IX01;M0R3F6	SURP and G-patch domain-containing protein 2	SUGP2
U1 small nuclear ribonucleoprotein 70 kDa	SNRNP70	51.556	2759100000	288	3	3	+	-0.584647	3.2739	0.00203168	33.046	32.9179	32.9855	33.6549	33.5114	33.537	14	15	15	16	14	14	P08621;M0QYR1;M0QX04	P08621	U1 small nuclear ribonucleoprotein 70 kDa	SNRNP70
28S ribosomal protein S28, mitochondrial	MRPS28	20.843	130600000	1277	1	3		-0.583319	0	0.735159	28.8521	28.5409	28.5344	NaN	NaN	29.2258	4	3	2	1	1	3	Q9Y2Q9;H0YAT2;H7C5V3;E5RGC7;E5RK86;E5RFH3;H0YC42;U3KQQ8;E5RFT8	Q9Y2Q9;H0YAT2;H7C5V3;E5RGC7	28S ribosomal protein S28, mitochondrial	MRPS28
Serine/arginine-rich splicing factor 10	SRSF10	20.913	2088300000	347	3	3	+	-0.582313	2.14054	0.0036	31.756	31.6065	31.6992	32.4811	32.1382	32.1893	3	5	4	5	6	5	Q5JRI1;O75494;Q6IQ42	Q5JRI1;O75494	Serine/arginine-rich splicing factor 10	SRSF10
40S ribosomal protein S26	RPS26	13.015	23153000000	65	3	3	+	-0.581879	1.97811	0.0047541	34.2727	34.2691	34.4143	34.6832	34.9255	35.0931	5	6	4	5	5	7	P62854;Q5JNZ5	P62854;Q5JNZ5	40S ribosomal protein S26;Putative 40S ribosomal protein S26-like 1	RPS26;RPS26P11
Testis-expressed sequence 10 protein	TEX10	105.67	717430000	645	3	3	+	-0.581298	4.15048	0.000989293	32.3462	32.339	32.4095	32.9462	32.9013	32.9911	12	16	14	20	22	24	Q9NXF1;A0A0A0MSR3	Q9NXF1	Testis-expressed sequence 10 protein	TEX10
Melanoma-associated antigen B2	MAGEB2	35.277	450330000	808	3	3	+	-0.580685	2.97118	0.00274427	30.1304	30.0985	30.1725	30.5868	30.7553	30.8013	4	4	5	5	5	6	O15479;O15481;Q96LZ2;P43366;Q9UBF1	O15479	Melanoma-associated antigen B2	MAGEB2
Small nuclear ribonucleoprotein Sm D2	SNRPD2	13.527	8086400000	136	3	3	+	-0.580118	2.97227	0.00273905	33.1868	33.1329	33.1675	33.7438	33.6264	33.8573	6	7	7	8	10	8	P62316;K7ERG4;K7EJB5	P62316;K7ERG4	Small nuclear ribonucleoprotein Sm D2	SNRPD2
Melanoma-associated antigen D2	MAGED2	63.138	403300000	851	3	3	+	-0.579652	1.90961	0.0053141	30.8907	30.7424	30.786	31.1341	31.5286	31.4953	4	6	6	10	11	13	Q5H909;Q9UNF1;Q5H907;A0A087X070	Q5H909;Q9UNF1;Q5H907	Melanoma-associated antigen D2	MAGED2
Activating signal cointegrator 1 complex subunit 1	ASCC1	45.509	202880000	1105	3	1		-0.578904	0	0.794943	NaN	29.4066	NaN	29.862	29.9784	30.1162	1	2	1	3	3	5	Q8N9N2;H0YCB3;H0YE76;E9PR40;H0YER2;E9PQ44;E9PJM2	Q8N9N2;H0YCB3;H0YE76	Activating signal cointegrator 1 complex subunit 1	ASCC1
Serine/arginine-rich splicing factor 6	SRSF6	39.586	653070000	680	3	3		-0.57788	1.09302	0.0149137	30.5104	30.3187	30.3812	31.1735	31.2701	30.5004	6	7	7	7	8	6	Q13247	Q13247	Serine/arginine-rich splicing factor 6	SRSF6
Pinin	PNN	81.613	997420000	535	3	3	+	-0.575682	2.37124	0.0033007	32.6926	32.3642	32.587	33.1087	33.1589	33.1033	17	15	15	17	19	21	Q9H307;G3V5F0;G3V579	Q9H307	Pinin	PNN
ADP-ribosylation factor 4	ARF4	20.511	228270000	1073	1	3		-0.574745	0	0.893743	29.4936	29.4384	29.4652	NaN	30.0405	NaN	4	5	4	4	6	5	P18085;C9JPM4;C9JAK5;U3KQF2	P18085;C9JPM4;C9JAK5	ADP-ribosylation factor 4	ARF4
40S ribosomal protein S23	RPS23	15.807	18509000000	83	3	3	+	-0.574031	2.29142	0.00345704	34.3182	34.1762	34.4115	34.9083	34.729	34.9907	8	9	7	6	8	10	P62266;D6RD47;D6RDJ2;D6RIX0;D6R9I7	P62266;D6RD47	40S ribosomal protein S23	RPS23
Metastasis-associated protein MTA2	MTA2	75.022	218560000	1089	3	3	+	-0.571231	1.89362	0.00545079	30.8281	30.7232	30.6692	31.144	31.2347	31.5555	8	8	7	10	9	10	O94776;H7C3F3;H0YIT0;E9PF88	O94776	Metastasis-associated protein MTA2	MTA2
DNA-directed RNA polymerases I, II, and III subunit RPABC1	POLR2E	15.421	425480000	830	3	1		-0.571111	0	1	NaN	29.0997	NaN	29.628	29.6244	29.76	1	2	1	3	4	3	A0A087WWX0;A0A087WVZ9;P19388;A0A0A0MQR7;A0A087WVN5	A0A087WWX0;A0A087WVZ9;P19388;A0A0A0MQR7	DNA-directed RNA polymerases I, II, and III subunit RPABC1	POLR2E
Polynucleotide 5-hydroxyl-kinase NOL9	NOL9	79.322	573830000	718	3	3		-0.568956	1.21149	0.0121388	31.4484	30.833	31.5037	31.8531	31.735	31.9037	6	4	5	10	10	10	Q5SY16	Q5SY16	Polynucleotide 5-hydroxyl-kinase NOL9	NOL9
Metastasis-associated protein MTA1	MTA1	79.372	72145000	1444	3	3	+	-0.568684	2.57393	0.00276786	29.0236	28.876	29.0487	29.4301	29.5647	29.6595	4	8	4	6	8	7	E7ESY4;Q13330;H0Y4T7;F8W9Y9;E9PCS8;E7EQY4;E7EV10;Q9BTC8;D6W5A2	E7ESY4;Q13330;H0Y4T7	Metastasis-associated protein MTA1	MTA1
Polymerase delta-interacting protein 3	POLDIP3	46.089	1536500000	420	3	3	+	-0.567972	2.87224	0.00266296	32.5681	32.4674	32.5481	33.1037	32.9808	33.203	13	10	12	20	13	17	Q9BY77;F6VRR5;F8WCX5;Q8WUT1;Q6R954;F8WEE2	Q9BY77;F6VRR5;F8WCX5	Polymerase delta-interacting protein 3	POLDIP3
60S ribosomal protein L14	RPL14	23.432	37534000000	16	3	3	+	-0.565093	2.03555	0.0048474	35.1237	35.2344	35.3414	35.9352	35.861	35.5986	9	9	9	8	10	8	P50914;E7EPB3	P50914;E7EPB3	60S ribosomal protein L14	RPL14
Cell differentiation protein RCD1 homolog	RQCD1	33.631	965130000	543	3	3	+	-0.56465	2.4461	0.0032892	31.3216	31.1574	31.2214	31.7925	31.6647	31.9371	5	5	6	11	10	10	Q92600;F8WBZ6;H7C0W0	Q92600	Cell differentiation protein RCD1 homolog	RQCD1
Pumilio homolog 1	PUM1	126.76	310190000	951	3	3	+	-0.562645	2.05687	0.00486319	31.1247	31.0757	31.3241	31.8642	31.5637	31.7846	9	8	7	7	10	12	Q5T1Z4;Q5T1Z8;Q14671;H0YEH2;E9PR38;H0YDK8;H0YC97;H0YDC5;E9PMX1;H0YDQ6;E9PM68;E9PL65	Q5T1Z4;Q5T1Z8;Q14671;H0YEH2;E9PR38;H0YDK8	Pumilio homolog 1	PUM1
Far upstream element-binding protein 3	FUBP3	61.64	1818200000	378	3	3	+	-0.559736	3.2175	0.00272348	33.2997	33.3469	33.209	33.8787	33.8914	33.7648	22	22	18	24	26	28	Q96I24	Q96I24	Far upstream element-binding protein 3	FUBP3
Heterogeneous nuclear ribonucleoprotein D0	HNRNPD	38.434	16657000000	87	3	3	+	-0.55883	2.92146	0.00264338	35.2529	35.1095	35.1866	35.8266	35.7574	35.6416	16	15	14	17	17	18	Q14103;H0Y8G5;H0YA96;D6RAF8;D6RD83;D6RF44	Q14103;H0Y8G5;H0YA96;D6RAF8	Heterogeneous nuclear ribonucleoprotein D0	HNRNPD
THO complex subunit 2	THOC2	182.77	269490000	999	3	3	+	-0.555836	2.93255	0.00262888	31.7764	31.7095	31.5937	32.1923	32.2264	32.3284	12	12	10	22	22	23	Q8NI27;A0A0C4DG98;H0Y815;H7C477;H0Y7U4;F2Z2V2;B7ZBA0;H0Y594	Q8NI27;A0A0C4DG98	THO complex subunit 2	THOC2
Septin-9	2009-09-01	65.401	233530000	1063	3	3	+	-0.552291	2.69294	0.00296625	30.6278	30.6516	30.5189	31.1427	31.2696	31.0429	4	6	5	11	13	13	Q9UHD8;K7EL40;K7EK18;K7ER52;K7ENL0;K7EIE4;K7EQD7;K7EJ51;K7ELJ9;K7EPY1;K7ER34;K7EIR4;K7EKN4;K7EN52;K7EJV0;K7ENQ5;K7EJZ2;K7ER14;K7EJL9;K7ERG1;K7EQ08	Q9UHD8	Septin-9	2009-09-01
Transcription elongation factor B polypeptide 2	TCEB2	13.133	437010000	822	3	3	+	-0.55083	1.81419	0.00624508	29.645	29.4654	29.3478	29.8346	30.184	30.0921	3	3	4	5	4	3	Q15370;B8ZZU8;A0A0B4J296;I3L0M9	Q15370;B8ZZU8;A0A0B4J296;I3L0M9	Transcription elongation factor B polypeptide 2	TCEB2
Putative ATP-dependent RNA helicase DHX30	DHX30	130.55	851650000	589	3	3	+	-0.549959	3.51568	0.00237765	33.4156	33.4576	33.4106	33.9994	34.0421	33.8922	27	35	32	36	38	36	H7BXY3;Q7L2E3	H7BXY3;Q7L2E3	Putative ATP-dependent RNA helicase DHX30	DHX30
TAR DNA-binding protein 43	TARDBP	44.739	2505700000	307	3	3	+	-0.549408	2.23578	0.00461157	32.6298	32.6442	32.5775	32.9948	33.1628	33.3422	9	10	10	8	9	9	Q13148;B1AKP7;G3V162;A0A087X260;A0A087WYY0;A0A087WX29;K7EJM5;K7EN94;A0A087WXQ5;A0A087WV68;A0A087WW61;A0A087WX67;A0A087WXV3;A0A1W2PNU8;A0A087WZC9;K7EJ99;A0A0A0MSV7;A0A087WYE7;A0A087WTZ4;K7EL26;A0A087WZM1	Q13148;B1AKP7;G3V162;A0A087X260;A0A087WYY0;A0A087WX29;K7EJM5;K7EN94;A0A087WXQ5;A0A087WV68	TAR DNA-binding protein 43	TARDBP
UPF0669 protein C6orf120	C6orf120	20.772	1549200000	418	3	1		-0.549284	0	0.808295	NaN	30.1848	NaN	30.6373	30.5789	30.9861	1	2	1	2	2	2	Q7Z4R8	Q7Z4R8	UPF0669 protein C6orf120	C6orf120
THO complex subunit 5 homolog	THOC5	78.507	202280000	1107	3	3	+	-0.548319	2.32171	0.00356975	30.3172	30.3971	30.174	30.8911	30.9379	30.7044	7	5	7	7	8	9	Q13769;F8WCP5;H7C072;C9JXG5;H7C441;C9JXU6;F5GZF3;C9JCL9	Q13769;F8WCP5	THO complex subunit 5 homolog	THOC5
CLIP-associating protein 2	CLASP2	138.86	96782000	1374	3	3	+	-0.546474	1.48576	0.00953041	30.1458	30.3922	30.4589	30.945	30.6077	31.0835	4	8	8	10	9	9	E3W994;J3KR49;E7ERI8;E7EW49;O75122;A0A0U1RQI6;B3KR06;E7ENG2;H7C5M8;D6RBU8;C9J668;H7C4X8;H7C4I5	E3W994;J3KR49;E7ERI8;E7EW49;O75122;A0A0U1RQI6	CLIP-associating protein 2	CLASP2
Serine/arginine-rich splicing factor 1	SRSF1	28.329	4919600000	192	3	3	+	-0.539089	3.7798	0.00239147	33.5882	33.5979	33.5372	34.1752	34.0553	34.1101	16	15	18	18	16	17	J3KTL2;Q07955;J3KSR8;J3QQV5;J3KSW7	J3KTL2;Q07955	Serine/arginine-rich splicing factor 1	SRSF1
Splicing factor U2AF 35 kDa subunit	U2AF1	27.872	2300200000	326	3	3		-0.538296	1.11727	0.0179059	32.3741	32.3927	32.0029	32.6952	32.5313	33.1581	8	7	7	6	5	6	P0DN76;Q01081;Q8WU68;A0A1B0GW87;M0QYK5;M0R2N4;K7EJH3;K7EJM7	P0DN76;Q01081	Splicing factor U2AF 35 kDa subunit	U2AF1
DNA replication licensing factor MCM4	MCM4	96.557	261910000	1011	3	3	+	-0.537342	2.04198	0.00555799	30.6512	31.0248	30.7636	31.3358	31.316	31.3998	8	5	2	12	10	10	P33991;E5RG31;E5RG53;E5RFR3;E5RFJ8	P33991	DNA replication licensing factor MCM4	MCM4
Transformer-2 protein homolog beta	TRA2B	33.665	1544300000	419	3	3	+	-0.535647	1.76193	0.00754505	31.8558	31.7774	31.8837	32.3543	32.155	32.6145	8	8	9	10	8	5	P62995;H7BXF3;H7C2L4	P62995;H7BXF3	Transformer-2 protein homolog beta	TRA2B
Interleukin enhancer-binding factor 2	ILF2	43.062	6032400000	166	3	3	+	-0.534108	3.1013	0.00279279	34.2475	34.4098	34.3878	34.8805	34.9332	34.8338	15	17	16	17	17	17	Q12905;B4DY09;X6R6Z1;A0A0A0MRL0	Q12905;B4DY09	Interleukin enhancer-binding factor 2	ILF2
RNA-binding protein with serine-rich domain 1	RNPS1	24.561	1908800000	364	3	3	+	-0.531881	3.72878	0.00271321	31.4626	31.4014	31.4765	32.0247	31.9962	31.9152	3	5	5	6	6	5	H3BV80;H3BMM9;H3BTC0;Q15287;H3BPG5;H3BMS0	H3BV80;H3BMM9;H3BTC0;Q15287;H3BPG5;H3BMS0	RNA-binding protein with serine-rich domain 1	RNPS1
Heterogeneous nuclear ribonucleoprotein Q	SYNCRIP	69.602	5778100000	175	3	3	+	-0.531597	2.93999	0.00295575	34.8357	35.048	34.9943	35.5029	35.4857	35.4841	23	24	25	30	31	29	O60506;F6UXX1	O60506	Heterogeneous nuclear ribonucleoprotein Q	SYNCRIP
Eukaryotic translation initiation factor 3 subunit K	EIF3K	25.059	1000900000	534	3	3	+	-0.529966	2.44456	0.00445409	31.2072	30.9622	30.9792	31.6273	31.6004	31.5107	5	5	6	5	6	7	Q9UBQ5;K7ES31;K7ERF1;K7EQM4;A0A087WVB9;B4DQ48;K7EK53	Q9UBQ5;K7ES31;K7ERF1;K7EQM4;A0A087WVB9	Eukaryotic translation initiation factor 3 subunit K	EIF3K
Leucine-rich repeat-containing protein 59	LRRC59	34.93	9515900000	121	3	3	+	-0.527308	3.46614	0.00264825	34.5911	34.6796	34.5769	35.0769	35.1843	35.1683	15	14	15	15	14	15	Q96AG4;I3L223	Q96AG4	Leucine-rich repeat-containing protein 59	LRRC59
Copine-3	CPNE3	60.13	901060000	563	3	3	+	-0.524844	2.78859	0.00343932	31.9135	31.8748	31.9298	32.4318	32.547	32.3138	8	10	9	13	12	12	O75131;A0A087WYQ3;E5RHZ0;A0A087WUS8;A0A087WXR6;H0YB26;E5RFT7;A0A0G2JMP5	O75131;A0A087WYQ3	Copine-3	CPNE3
28S ribosomal protein S2, mitochondrial	MRPS2	33.249	105090000	1348	1	3		-0.524035	0	0.733865	29.2191	29.1363	29.0836	29.6704	NaN	NaN	4	4	5	3	1	3	Q9Y399;Q5T8A0	Q9Y399;Q5T8A0	28S ribosomal protein S2, mitochondrial	MRPS2
U1 small nuclear ribonucleoprotein C	SNRPC	19.687	1887400000	367	3	3	+	-0.521088	2.80399	0.00342177	31.4518	31.3689	31.336	31.8965	32.0132	31.8103	4	4	4	3	4	3	A0A0A0MRR7;P09234;Q5TAL2	A0A0A0MRR7;P09234	U1 small nuclear ribonucleoprotein C	SNRPC
E3 ubiquitin-protein ligase HUWE1	HUWE1	481.89	173500000	1169	2	3		-0.520466	0.693883	0.0458152	31.7689	32.2942	32.161	32.9265	32.2638	NaN	11	11	14	5	2	6	Q7Z6Z7;H0Y659;A0A087X1S3	Q7Z6Z7	E3 ubiquitin-protein ligase HUWE1	HUWE1
40S ribosomal protein S24	RPS24	15.197	14832000000	98	3	3	+	-0.520298	1.62344	0.00941477	33.798	33.7332	33.4523	34.2839	33.9792	34.2813	5	5	5	5	4	4	E7ETK0;A0A087WUS0;P62847	E7ETK0;A0A087WUS0;P62847	40S ribosomal protein S24	RPS24
5-3 exoribonuclease 2	XRN2	108.58	219800000	1084	3	3		-0.517172	1.08225	0.0211491	30.9347	30.2826	30.7785	31.3659	31.192	30.9894	3	5	4	10	8	11	Q9H0D6	Q9H0D6	5-3 exoribonuclease 2	XRN2
U4/U6 small nuclear ribonucleoprotein Prp3	PRPF3	77.528	190890000	1138	3	3	+	-0.516859	2.46789	0.00487908	30.2683	30.0977	30.2843	30.7868	30.6181	30.796	5	6	8	10	5	6	O43395	O43395	U4/U6 small nuclear ribonucleoprotein Prp3	PRPF3
Far upstream element-binding protein 2	KHSRP	73.114	3326200000	250	3	3	+	-0.516406	3.12042	0.00310369	34.3832	34.2956	34.463	34.9507	34.8834	34.8569	25	29	23	27	30	27	Q92945;A0A087WTP3;M0R0I5;M0QYH3;M0QXW7;M0R3J3;M0R0C6;M0QYG1;M0R251;M0R263	Q92945;A0A087WTP3;M0R0I5	Far upstream element-binding protein 2	KHSRP
Chromatin target of PRMT1 protein	CHTOP	23.661	4126800000	215	3	3	+	-0.514746	2.16108	0.00563328	32.1137	32.3738	32.1477	32.6985	32.8394	32.6415	4	4	4	5	5	5	X6R700;Q9Y3Y2;A0A087X1B7;Q5T7Y7	X6R700;Q9Y3Y2;A0A087X1B7	Chromatin target of PRMT1 protein	CHTOP
SWI/SNF-related matrix-associated actin-dependent regulator of chromatin subfamily E member 1	SMARCE1	44.77	199950000	1115	3	2		-0.514542	1.31039	0.0143038	29.5459	NaN	29.4925	30.2283	30.0674	29.8056	4	3	3	6	5	6	B4DGM3;Q969G3;J3QKS7;K7EMQ8;H7C048;J3QR61;J3KT85;J3KS99;J3QL66;J3QKX6	B4DGM3;Q969G3;J3QKS7;K7EMQ8;H7C048	SWI/SNF-related matrix-associated actin-dependent regulator of chromatin subfamily E member 1	SMARCE1
RNA-binding motif, single-stranded-interacting protein 1	RBMS1	40.147	314630000	944	3	3	+	-0.51392	1.73072	0.0089554	29.3957	29.407	29.292	29.807	29.7001	30.1294	3	4	3	4	3	2	E7ETU5;F6Y5H0;P29558;E7EPF2;C9J9B2;C9JIJ9;A0A1B0GUW5;Q6XE24;F8VV01	E7ETU5;F6Y5H0;P29558;E7EPF2	RNA-binding motif, single-stranded-interacting protein 1	RBMS1
Heterogeneous nuclear ribonucleoprotein U-like protein 2	HNRNPUL2	85.104	613170000	700	3	3	+	-0.511564	1.98088	0.00727055	32.0149	31.9703	31.9382	32.6024	32.5902	32.2655	13	12	9	14	13	15	Q1KMD3;H3BQZ7	Q1KMD3;H3BQZ7	Heterogeneous nuclear ribonucleoprotein U-like protein 2	HNRNPUL2;HNRNPUL2-BSCL2
U2 small nuclear ribonucleoprotein A	SNRPA1	28.415	2492900000	308	3	3	+	-0.511494	3.62308	0.00260507	32.1301	32.2161	32.0935	32.6231	32.6888	32.6623	9	11	9	8	9	11	P09661;H0YMA0;H0YKK0;H0YLR3	P09661;H0YMA0;H0YKK0	U2 small nuclear ribonucleoprotein A	SNRPA1
Histone deacetylase 2	HDAC2	55.364	934950000	550	3	3	+	-0.510491	2.76695	0.00357576	31.7454	31.6552	31.5964	32.1848	32.2629	32.0808	8	7	9	7	10	9	Q92769;H3BM24;E5RFI6;E5RJ04;E5RGV4;E5RHE7;E5RH52;E5RG37;E5RFP9;E5RK19;E7ESJ6;O15379	Q92769	Histone deacetylase 2	HDAC2
Erlin-1	ERLIN1	38.925	3660500000	232	3	3	+	-0.501823	2.17753	0.00623565	33.7196	33.6332	33.5442	34.1997	34.2331	33.9697	16	14	15	19	15	19	O75477;B0QZ43	O75477;B0QZ43	Erlin-1	ERLIN1
Procollagen-lysine,2-oxoglutarate 5-dioxygenase 3	PLOD3	84.784	38800000	1582	2	1		-0.499638	0	0.93237	NaN	NaN	28.7154	28.9809	NaN	29.4491	1	1	2	4	1	5	O60568;H7C2V1;H7C2S8;H7C0B8	O60568;H7C2V1	Procollagen-lysine,2-oxoglutarate 5-dioxygenase 3	PLOD3
Small nuclear ribonucleoprotein-associated protein N	SNRPN	17.546	2445900000	312	3	3	+	-0.496178	1.8228	0.00900143	32.0388	32.1991	31.9882	32.7491	32.5751	32.3905	4	4	4	4	4	4	J3QLE5;P63162;P14678;J3KRY3;S4R3P3	J3QLE5;P63162;P14678;J3KRY3;S4R3P3	Small nuclear ribonucleoprotein-associated protein N;Small nuclear ribonucleoprotein-associated proteins B and B	SNRPN;SNRPB
X-ray repair cross-complementing protein 5	XRCC5	82.704	3948600000	222	3	3	+	-0.494754	2.6992	0.00516317	34.7635	34.6618	34.801	35.3341	35.2327	35.1437	32	34	32	42	38	40	P13010;C9JZ81;H7C0H9	P13010	X-ray repair cross-complementing protein 5	XRCC5
Serine/arginine repetitive matrix protein 1	SRRM1	103.39	699410000	659	3	3	+	-0.493735	2.36224	0.00561598	32.3092	32.19	32.3375	32.6951	32.9161	32.7067	11	12	11	17	16	17	A9Z1X7;Q8IYB3;E9PCT1;M0R088;M0R1E7;M0QXG5	A9Z1X7;Q8IYB3;E9PCT1;M0R088	Serine/arginine repetitive matrix protein 1	SRRM1
Protein arginine N-methyltransferase 1	PRMT1	37.709	1549800000	417	3	3	+	-0.492213	3.40089	0.00346897	32.4767	32.3898	32.456	32.8836	33.0045	32.911	12	13	10	11	13	12	E9PKG1;H7C2I1;Q99873;E9PIX6;E9PQ98;E9PNR9;H0YDE4;Q9NR22	E9PKG1;H7C2I1;Q99873;E9PIX6;E9PQ98;E9PNR9;H0YDE4	Protein arginine N-methyltransferase 1	PRMT1
Protein mago nashi homolog	MAGOH	17.163	2769300000	287	3	3	+	-0.491871	1.75338	0.00977778	32.401	32.3794	32.0389	32.8468	32.7643	32.6839	7	7	7	6	10	10	P61326;Q96A72;F5H6P7;F5H6N1;F5H3U9	P61326;Q96A72;F5H6P7;F5H6N1	Protein mago nashi homolog;Protein mago nashi homolog 2	MAGOH;MAGOHB
Erlin-2	ERLIN2	37.725	10708000000	110	3	3	+	-0.487044	2.36907	0.00629268	35.3541	35.3269	35.1631	35.8691	35.7687	35.6675	19	20	19	21	22	22	E5RHW4;O94905;E5RJ09	E5RHW4;O94905	Erlin-2	ERLIN2
Polypyrimidine tract-binding protein 1	PTBP1	57.221	10165000000	114	3	3	+	-0.485869	4.14028	0.00277281	35.0704	35.0579	35.1308	35.6064	35.5649	35.5454	18	19	18	20	20	21	P26599;A6NLN1;A0A0U1RRM4;A0A0D9SF20;K7EKJ7;K7EK45;K7ES59;A0A087WU68;A0A087WUW5;K7ELW5	P26599;A6NLN1;A0A0U1RRM4	Polypyrimidine tract-binding protein 1	PTBP1
Coiled-coil domain-containing protein 47	CCDC47	55.873	1316200000	455	3	3	+	-0.476192	2.71378	0.00558425	32.1216	32.2982	32.221	32.738	32.6073	32.7241	10	13	13	14	16	15	Q96A33;A0A087WYW6;J3QR89	Q96A33;A0A087WYW6	Coiled-coil domain-containing protein 47	CCDC47
AP-2 complex subunit alpha-1	AP2A1	107.54	742790000	634	3	3	+	-0.475478	2.69374	0.00553198	32.7246	32.8929	32.7154	33.1878	33.2771	33.2945	16	22	17	31	26	26	O95782;E9PPY8;M0R2D9;E9PPZ3;E9PS94	O95782	AP-2 complex subunit alpha-1	AP2A1
Zinc finger CCCH domain-containing protein 11A	ZC3H11A	89.13	298200000	966	3	3	+	-0.47489	2.62493	0.00564198	31.1544	31.0089	31.2468	31.613	31.6075	31.6143	10	8	10	14	14	11	O75152;E9PQ61;E9PBY7;A0A1W2PPR9;A0A1B0GTU1;A0A1B0GUI2	O75152;E9PQ61;E9PBY7	Zinc finger CCCH domain-containing protein 11A	ZC3H11A
Fragile X mental retardation syndrome-related protein 1	FXR1	69.72	3620200000	235	3	3	+	-0.473287	3.29939	0.00441722	34.2141	34.1377	34.2819	34.6942	34.647	34.7124	22	20	22	23	24	26	P51114;B4DXZ6;E9PFF5;E7EU85;H7C4S4;C9JAJ4;C9JZE0;C9JY20;C9IZ22;C9JYQ6;C9J5B4	P51114;B4DXZ6;E9PFF5;E7EU85	Fragile X mental retardation syndrome-related protein 1	FXR1
Protein SEC13 homolog	SEC13	35.54	525300000	747	3	3	+	-0.47172	2.18805	0.00822674	30.473	30.5613	30.3549	30.9005	30.8378	31.066	6	6	4	4	4	3	P55735;A0A0C4DFR6;A8MXL6;E7ERC8	P55735;A0A0C4DFR6;A8MXL6	Protein SEC13 homolog	SEC13
Protein PBDC1	PBDC1	26.056	132980000	1269	1	2		-0.467421	0	0.768103	28.2935	NaN	28.3873	NaN	NaN	28.8078	3	1	2	4	1	2	Q9BVG4;A6NDF3	Q9BVG4;A6NDF3	Protein PBDC1	PBDC1
Exosome complex component RRP41	EXOSC4	26.383	323580000	929	2	2		-0.465919	1.67638	0.0115853	29.3601	29.4478	NaN	NaN	29.9228	29.8169	5	3	1	2	3	2	Q9NPD3;E9PI41;E9PPI9	Q9NPD3;E9PI41	Exosome complex component RRP41	EXOSC4
Cullin-4B	CUL4B	102.75	26258000	1648	1	3		-0.463988	0	0.95954	29.5181	29.1338	29.5195	NaN	29.8544	NaN	6	4	8	1	2	0	K4DI93;Q13620;A6NE76;A0A0A0MR50;Q13619	K4DI93;Q13620	Cullin-4B	CUL4B
Microfibrillar-associated protein 1	MFAP1	51.958	247640000	1036	3	3	+	-0.463352	2.08322	0.00914815	29.8178	29.5252	29.6195	30.1967	30.0634	30.0924	3	4	3	3	4	4	P55081	P55081	Microfibrillar-associated protein 1	MFAP1
Dynein light chain 1, cytoplasmic	DYNLL1	10.366	3188300000	261	3	3		-0.462713	1.04097	0.0291169	31.5183	31.815	31.4085	32.1125	32.2968	31.7207	4	3	4	5	3	4	P63167;F8VXL2;F8VRV5;F8VXI7	P63167	Dynein light chain 1, cytoplasmic	DYNLL1
Signal recognition particle receptor subunit beta	SRPRB	29.702	764930000	624	3	3	+	-0.462111	3.08922	0.00544216	31.022	31.0345	31.0774	31.4455	31.4733	31.6015	4	5	4	6	7	5	Q9Y5M8;H7C4H2	Q9Y5M8;H7C4H2	Signal recognition particle receptor subunit beta	SRPRB
Septin-11	SEPT11	49.005	552720000	730	3	3	+	-0.458981	2.2236	0.00882997	31.0169	31.1875	30.9472	31.5536	31.5618	31.4131	5	5	8	7	10	10	D6RGI3;D6RER5;Q9NVA2;D6RDU5;H0Y961;D6RDP1;D6R9Y6;H0Y9G8;E7EW69;E7EX04;B5ME97;Q9P0V9	D6RGI3;D6RER5;Q9NVA2;D6RDU5	Septin-11	2011-09-01
E3 ubiquitin-protein ligase MYCBP2	MYCBP2	510.08	254140000	1020	3	3	+	-0.458856	3.44194	0.00483955	33.377	33.2402	33.3027	33.782	33.7689	33.7454	39	39	41	63	57	51	O75592;H7C3U4;A0A0C4DGY7;A0A087WY34	O75592	E3 ubiquitin-protein ligase MYCBP2	MYCBP2
Eukaryotic translation initiation factor 3 subunit E	EIF3E	52.22	918930000	553	3	3	+	-0.458487	2.65057	0.00670376	32.3564	32.2894	32.1596	32.7886	32.6839	32.7084	12	11	11	12	14	8	P60228;E5RGA2;H0YBR5;E5RHS5;H0YAW4;E5RIT4;E5RIP5;E5RJ25;H0YBP5;E5RII3	P60228;E5RGA2	Eukaryotic translation initiation factor 3 subunit E	EIF3E
Centrosomal protein of 131 kDa	CEP131	122.15	61474000	1493	3	1		-0.45798	0	0.736024	NaN	29.5171	NaN	30.2122	29.5349	30.178	3	4	3	7	5	6	Q9UPN4;I3L2J8;I3L2X7;I3L4M5;I3L316	Q9UPN4;I3L2J8;I3L2X7	Centrosomal protein of 131 kDa	CEP131
ATP-dependent 6-phosphofructokinase, platelet type	PFKP	85.595	608520000	703	3	3	+	-0.4545	4.70384	0.00345111	31.8475	31.8096	31.781	32.2708	32.2687	32.2621	10	11	9	16	15	15	Q01813;B1APP8;B1APP6;H0Y757;V9GY25;Q5VSR5;H0Y3Y3;V9GYV7	Q01813	ATP-dependent 6-phosphofructokinase, platelet type	PFKP
Melanotransferrin	MFI2	80.214	161300000	1192	3	3		-0.454414	1.9086	0.0110042	30.3004	30.5614	30.6066	30.9929	30.8569	30.9819	8	8	10	6	5	5	P08582;C9JVN1	P08582	Melanotransferrin	MFI2
Casein kinase II subunit beta	CSNK2B	26.925	1027800000	525	3	3		-0.452368	1.45435	0.0179609	31.1996	31.1536	30.8347	31.6333	31.5681	31.3436	5	5	5	5	6	4	Q5SRQ6;P67870;Q5SRQ3;N0E472;A0A0G2JM12;N0E644;A0A0G2JM58	Q5SRQ6;P67870;Q5SRQ3;N0E472;A0A0G2JM12	Casein kinase II subunit beta	CSNK2B;CSNK2B-LY6G5B-1181;CSNK2B-LY6G5B--991
Heterogeneous nuclear ribonucleoprotein A1	HNRNPA1	33.155	26781000000	52	3	3	+	-0.451739	4.93314	0.00346299	36.3721	36.399	36.3511	36.8419	36.827	36.8084	20	23	21	23	25	23	F8W6I7;P09651;F8VZ49;Q32P51;F8VTQ5;F8W646;F8VYN5;H0YH80	F8W6I7;P09651;F8VZ49;Q32P51;F8VTQ5	Heterogeneous nuclear ribonucleoprotein A1;Heterogeneous nuclear ribonucleoprotein A1, N-terminally processed;Heterogeneous nuclear ribonucleoprotein A1-like 2	HNRNPA1;HNRNPA1L2
Apoptosis regulator BAX	BAX	21.184	184370000	1147	1	3		-0.44678	0	0.84945	28.9337	29.0563	28.7809	NaN	29.3704	NaN	3	3	4	2	3	1	Q07812;K4JQN1;I6LPK7	Q07812;K4JQN1	Apoptosis regulator BAX	BAX
Protein FRG1	FRG1	29.172	184230000	1148	3	2		-0.445281	1.88014	0.0113333	28.8605	NaN	28.9914	29.3572	29.287	29.4694	4	0	3	5	4	3	Q14331;E9PLY7;E9PRR7;J3KSQ7	Q14331;E9PLY7;E9PRR7	Protein FRG1	FRG1
60S ribosomal protein L24	RPL24	17.542	18683000000	81	3	3		-0.444808	1.7745	0.0131417	34.9676	34.6908	34.9665	35.3177	35.4331	35.2086	11	12	11	11	12	10	C9JNW5;P83731;C9JXB8	C9JNW5;P83731;C9JXB8	60S ribosomal protein L24	RPL24
Heterogeneous nuclear ribonucleoprotein D-like	HNRNPDL	40.04	3380600000	248	3	3		-0.444234	1.14622	0.0277744	33.6461	33.7273	33.6476	34.1589	34.4077	33.7872	11	10	12	12	14	12	A0A087WUK2;O14979	A0A087WUK2;O14979	Heterogeneous nuclear ribonucleoprotein D-like	HNRNPDL
Eukaryotic initiation factor 4A-III	EIF4A3	46.871	5252600000	184	3	3	+	-0.443011	2.81642	0.0074307	34.396	34.4263	34.288	34.8752	34.7403	34.8238	19	19	20	23	21	24	P38919;I3L3H2;E9PBH4;F8WE11;C9JUF0	P38919	Eukaryotic initiation factor 4A-III;Eukaryotic initiation factor 4A-III, N-terminally processed	EIF4A3
DnaJ homolog subfamily A member 3, mitochondrial	DNAJA3	52.488	241950000	1048	3	3		-0.441847	1.054	0.0312689	30.048	29.9686	29.8927	30.5612	30.0309	30.6427	4	4	4	6	3	7	Q96EY1;I3L1T6	Q96EY1	DnaJ homolog subfamily A member 3, mitochondrial	DNAJA3
40S ribosomal protein S15	RPS15	17.04	18538000000	82	3	3		-0.439754	1.30831	0.0239363	34.6635	34.5937	34.1637	34.9365	34.8752	34.9284	3	3	4	5	5	4	P62841;K7EQJ5;K7ELC2;K7EM56;A0A0B4J2B4;K7EJ78;S4R417;S4R456	P62841;K7EQJ5;K7ELC2;K7EM56;A0A0B4J2B4;K7EJ78;S4R417	40S ribosomal protein S15	RPS15
Heterogeneous nuclear ribonucleoproteins A2/B1	HNRNPA2B1	37.429	27155000000	51	3	3	+	-0.436539	2.95361	0.0072597	36.626	36.6091	36.5248	37.0995	36.9559	37.0141	29	28	28	31	31	29	P22626;A0A087WUI2	P22626;A0A087WUI2	Heterogeneous nuclear ribonucleoproteins A2/B1	HNRNPA2B1
WD repeat-containing protein 82	WDR82	35.079	549090000	735	3	3		-0.434505	1.13044	0.0291778	30.746	30.188	30.5897	30.977	31.0446	30.8056	2	4	2	5	7	9	Q6UXN9;C9JBU3	Q6UXN9	WD repeat-containing protein 82	WDR82
Alpha-2-macroglobulin receptor-associated protein	LRPAP1	41.465	282310000	983	3	3		-0.433753	0.719409	0.0622821	30.0751	30.1089	29.4864	30.0933	30.1828	30.6954	3	6	2	5	6	7	P30533;D6REW6	P30533	Alpha-2-macroglobulin receptor-associated protein	LRPAP1
Peptidyl-prolyl cis-trans isomerase	PPIH	15.8	178210000	1158	2	1		-0.432402	0	1	28.5701	NaN	NaN	NaN	29.1359	28.8691	2	1	0	1	2	2	C9JQD4;O43447;H0YEL5	C9JQD4;O43447;H0YEL5	Peptidyl-prolyl cis-trans isomerase;Peptidyl-prolyl cis-trans isomerase H	PPIH
AP-2 complex subunit beta	AP2B1	104.55	1347500000	449	3	3		-0.430742	2.26819	0.0104435	33.4193	33.4243	33.4067	33.9227	33.929	33.6907	21	25	18	28	30	26	P63010;A0A087X253;A0A087WU93;A0A087WZQ6;A0A087WYD1;K7ERB2;K7EN71;K7EJ01	P63010;A0A087X253;A0A087WU93;A0A087WZQ6;A0A087WYD1	AP-2 complex subunit beta	AP2B1
Structural maintenance of chromosomes protein	SMC4	144.45	388540000	864	3	3	+	-0.427614	3.87632	0.00554062	32.2427	32.282	32.2866	32.6821	32.663	32.749	17	17	15	23	25	20	E9PD53;Q9NTJ3;C9JR83;C9J9E4;C9JVD8;C9J578;C9JWF0;C9IYK2;C9JJ64	E9PD53;Q9NTJ3	Structural maintenance of chromosomes protein;Structural maintenance of chromosomes protein 4	SMC4
Fragile X mental retardation syndrome-related protein 2	FXR2	74.222	1107700000	510	3	3		-0.427049	2.20539	0.0111065	32.9162	32.8178	32.9135	33.4001	33.162	33.3665	17	16	18	18	17	18	P51116;I3L1Z2	P51116	Fragile X mental retardation syndrome-related protein 2	FXR2
AP-2 complex subunit mu	AP2M1	49.526	870130000	577	3	3	+	-0.424674	2.71004	0.00894253	31.9257	32.0568	31.9129	32.3166	32.4236	32.4293	8	8	7	14	12	14	A0A087WY71;Q96CW1;E9PFW3;C9JJ47;C9JGT8;C9JJD3;C9JTK4;C9JPV8;H7C4C3	A0A087WY71;Q96CW1;E9PFW3;C9JJ47;C9JGT8	AP-2 complex subunit mu	AP2M1
Src substrate cortactin	CTTN	61.585	708690000	651	3	3		-0.42392	2.23251	0.0110912	32.0245	31.827	31.9981	32.3071	32.3443	32.47	13	10	11	10	11	13	Q14247;H0YCD9;H0YEV2	Q14247	Src substrate cortactin	CTTN
Ribosomal biogenesis protein LAS1L	LAS1L	83.064	460140000	797	3	3		-0.423896	2.0084	0.0127226	31.4804	31.7137	31.5571	32.1079	31.8985	32.0165	7	7	7	14	13	11	Q9Y4W2	Q9Y4W2	Ribosomal biogenesis protein LAS1L	LAS1L
ATP-dependent RNA helicase DDX50	DDX50	82.226	100520000	1360	3	3		-0.423582	0.912642	0.0436905	29.4107	29.1326	29.7423	29.6152	29.8957	30.0454	4	4	5	6	5	9	A0A087WVC1;Q9BQ39	A0A087WVC1;Q9BQ39	ATP-dependent RNA helicase DDX50	DDX50
60S ribosomal protein L23	RPL23	14.865	21054000000	75	3	3	+	-0.423543	2.82742	0.00854414	34.9937	35.0312	34.9922	35.5353	35.3804	35.372	10	10	8	12	11	11	P62829;J3KT29;C9JD32;J3KTJ3;B9ZVP7;J3QQT9	P62829;J3KT29;C9JD32;J3KTJ3	60S ribosomal protein L23	RPL23
Elongation factor 1-alpha 1	EEF1A1	50.14	37809000000	13	3	3	+	-0.419174	3.07052	0.00826277	37.1337	37.2139	37.072	37.518	37.594	37.565	24	25	25	30	29	30	P68104;Q5VTE0;A0A087WVQ9;A0A087WV01;Q5JR01;A6PW80	P68104;Q5VTE0;A0A087WVQ9;A0A087WV01	Elongation factor 1-alpha 1;Putative elongation factor 1-alpha-like 3;Elongation factor 1-alpha	EEF1A1;EEF1A1P5
60S ribosomal protein L12	RPL12	17.818	28851000000	42	3	3	+	-0.413274	4.29672	0.00560736	35.5857	35.6071	35.6455	36.0028	36.0242	36.051	9	9	8	9	9	9	P30050	P30050	60S ribosomal protein L12	RPL12
Scaffold attachment factor B1	SAFB	102.64	480540000	780	3	3		-0.409825	1.8843	0.0168279	31.4097	31.634	31.6712	32.0505	32.0116	31.8823	10	10	9	11	14	12	Q15424;K7EII0;K7ES42	Q15424	Scaffold attachment factor B1	SAFB
116 kDa U5 small nuclear ribonucleoprotein component	EFTUD2	109.43	1185100000	488	3	3	+	-0.406727	4.09185	0.00682282	33.4721	33.4559	33.505	33.862	33.8665	33.9246	26	25	22	28	31	30	Q15029;K7EP67;K7EJ74;K7EIT3	Q15029	116 kDa U5 small nuclear ribonucleoprotein component	EFTUD2
Heterogeneous nuclear ribonucleoprotein R	HNRNPR	70.942	2276400000	329	3	3	+	-0.403548	3.60519	0.00781471	33.8386	33.7907	33.7416	34.189	34.1674	34.2253	23	23	22	28	28	29	O43390;B4DT28	O43390;B4DT28	Heterogeneous nuclear ribonucleoprotein R	HNRNPR
		48.099	1616300000	409	3	3	+	-0.400366	3.66715	0.00825073	32.718	32.7602	32.6935	33.1143	33.1708	33.0877	11	10	11	8	10	11	B4DLN1;P52815;I3L1E8	B4DLN1
28 kDa heat- and acid-stable phosphoprotein	PDAP1	20.63	1023600000	529	3	2		-0.398881	1.28238	0.0296953	30.3735	NaN	30.3338	30.9456	30.6868	30.6252	2	2	2	4	4	5	Q13442;F8WBW6	Q13442	28 kDa heat- and acid-stable phosphoprotein	PDAP1
Coiled-coil-helix-coiled-coil-helix domain-containing protein 2	CHCHD2	15.512	495870000	768	1	3		-0.393645	0	0.729161	29.5018	29.4387	29.3909	NaN	NaN	29.8374	2	2	2	1	1	3	Q9Y6H1;Q5T1J5	Q9Y6H1;Q5T1J5	Coiled-coil-helix-coiled-coil-helix domain-containing protein 2;Putative coiled-coil-helix-coiled-coil-helix domain-containing protein CHCHD2P9, mitochondrial	CHCHD2;CHCHD2P9
Pre-mRNA-processing-splicing factor 8	PRPF8	273.6	825860000	600	3	3	+	-0.392693	4.47745	0.00756741	34.3021	34.3336	34.3235	34.7458	34.6974	34.6941	59	54	61	60	69	64	Q6P2Q9;I3L0J9;I3L3Z8;I3L1T8	Q6P2Q9	Pre-mRNA-processing-splicing factor 8	PRPF8
Splicing factor 3B subunit 1	SF3B1	145.83	1633800000	404	3	3		-0.390582	2.98054	0.0105487	34.2231	34.2418	34.1641	34.6341	34.6452	34.5216	40	37	33	46	45	46	O75533;H7C341;B4DGZ4;F8WC19	O75533	Splicing factor 3B subunit 1	SF3B1
Negative elongation factor B	NELFB	70.038	83167000	1413	3	1		-0.382707	0	1	NaN	NaN	29.1294	29.6285	29.4304	29.4775	1	1	2	4	3	3	A0A0X1KG71;Q8WX92	A0A0X1KG71;Q8WX92	Negative elongation factor B	NELFB
Actin-like protein 6A	ACTL6A	47.46	334090000	920	3	3		-0.381306	0.97195	0.0514183	30.6416	30.4211	30.0628	30.7215	30.8968	30.6511	5	3	4	9	6	7	O96019;H7C5S0;O94805	O96019	Actin-like protein 6A	ACTL6A
Polyadenylate-binding protein 2	PABPN1	32.749	2673400000	297	3	3		-0.379176	2.34283	0.0166034	32.8289	32.6596	32.7467	33.0553	33.2069	33.1105	7	7	8	8	7	8	Q86U42;B4DEH8;G3V4T2;H0YJH9;A6NDY0	Q86U42;B4DEH8;G3V4T2	Polyadenylate-binding protein 2	PABPN1
Vesicle-associated membrane protein-associated protein A	VAPA	27.893	2325300000	322	3	3		-0.37292	2.81974	0.0140296	32.6784	32.5745	32.6123	32.9309	33.0609	32.9923	10	10	10	10	9	9	Q9P0L0;J3QKM9	Q9P0L0	Vesicle-associated membrane protein-associated protein A	VAPA
RNA-binding protein 4	RBM4	40.313	1500700000	425	3	3		-0.372597	2.67046	0.014625	32.4475	32.3119	32.295	32.6817	32.7518	32.7386	15	15	14	13	12	16	Q9BWF3;E9PB51;Q9BQ04;D6R9K7;J3QRR5;E9PLB0;E9PM61;U3KQD5	Q9BWF3;E9PB51;Q9BQ04;D6R9K7;J3QRR5;E9PLB0;E9PM61;U3KQD5	RNA-binding protein 4;RNA-binding protein 4B	RBM4;RBM4B
Cleavage and polyadenylation specificity factor subunit 5	NUDT21	26.227	1914300000	363	3	3		-0.371443	1.85391	0.0243371	32.313	32.3553	32.1726	32.7509	32.6872	32.517	8	8	7	11	10	8	O43809;H3BND3;H3BV41	O43809;H3BND3	Cleavage and polyadenylation specificity factor subunit 5	NUDT21
Splicing factor 45	RBM17	44.961	514890000	753	3	3		-0.369521	1.88019	0.0242462	31.1194	30.9646	31.1928	31.4131	31.5719	31.4004	4	4	4	10	10	6	Q96I25;Q5W011;Q5W010;Q5W012;H0Y6J6	Q96I25;Q5W011;Q5W010	Splicing factor 45	RBM17
U5 small nuclear ribonucleoprotein 200 kDa helicase	SNRNP200	244.5	1024300000	528	3	3		-0.368783	3.14283	0.0124396	34.4552	34.4622	34.4927	34.8493	34.898	34.7691	54	50	53	67	67	63	O75643;B4E0P5	O75643	U5 small nuclear ribonucleoprotein 200 kDa helicase	SNRNP200
Ran GTPase-activating protein 1	RANGAP1	63.541	233550000	1062	3	3		-0.366442	1.3763	0.0365628	30.2886	30.0505	30.0852	30.4594	30.6996	30.3646	3	4	5	8	8	8	P46060;H0Y4Q3;B0QYT6;B0QYT5;B0QYT4	P46060	Ran GTPase-activating protein 1	RANGAP1
Eukaryotic translation initiation factor 4 gamma 2	EIF4G2	102.33	135080000	1259	3	3		-0.364126	1.61844	0.0292118	30.5427	30.3122	30.5655	30.962	30.7989	30.7518	7	9	7	8	9	10	D3DQV9;P78344;H0Y3P2;H0YCH5;H0YD77;E9PKF8;H0YEC5;H0YD99;H0YEN8;H0YDC0;H0YCF8;H0YE22;H0YE44	D3DQV9;P78344;H0Y3P2	Eukaryotic translation initiation factor 4 gamma 2	EIF4G2
Eukaryotic translation initiation factor 3 subunit B	EIF3B	92.48	1302400000	457	3	3		-0.363448	4.35372	0.010338	33.2293	33.1925	33.2077	33.6021	33.5699	33.5479	19	20	18	22	23	24	P55884;C9JZG1;C9JQN7	P55884	Eukaryotic translation initiation factor 3 subunit B	EIF3B
Splicing factor 3B subunit 3	SF3B3	135.58	1316700000	454	3	3		-0.358971	2.89328	0.0160608	33.7954	33.8056	33.7278	34.088	34.2086	34.1091	24	27	27	26	31	28	Q15393;I3L4G7;J3QL37;H3BMB0;J3QRB2;J3QKV4	Q15393	Splicing factor 3B subunit 3	SF3B3
Exosome complex component RRP45	EXOSC9	48.948	225220000	1079	3	3		-0.358747	1.22524	0.0437418	29.5275	29.1224	29.2238	29.7773	29.5735	29.5991	2	2	2	4	5	2	Q06265;D6RIY6;D6R905;D6RAP4;D6RA17;H0Y9L5	Q06265;D6RIY6;D6R905	Exosome complex component RRP45	EXOSC9
CD109 antigen	CD109	161.69	88175000	1401	3	2		-0.353321	1.77311	0.0287372	30.2227	NaN	30.0594	30.4346	30.5082	30.5404	4	2	3	9	6	5	Q6YHK3	Q6YHK3	CD109 antigen	CD109
Magnesium transporter protein 1	MAGT1	41.531	336130000	914	3	2		-0.34824	0.949601	0.0664521	29.9859	30.1815	NaN	30.6462	30.3267	30.3229	2	2	1	4	3	5	A0A087WU53;Q9H0U3	A0A087WU53;Q9H0U3	Magnesium transporter protein 1	MAGT1
THO complex subunit 6 homolog	THOC6	37.535	185360000	1146	2	1		-0.347229	0	0.806211	NaN	29.532	NaN	29.8287	29.9297	NaN	3	4	5	3	4	2	Q86W42	Q86W42	THO complex subunit 6 homolog	THOC6
Splicing factor 3A subunit 3	SF3A3	58.848	1147400000	502	3	3		-0.345468	1.18977	0.051029	32.4485	32.5072	32.1095	32.8065	32.685	32.6102	8	11	7	13	13	12	Q12874	Q12874	Splicing factor 3A subunit 3	SF3A3
Exosome complex component RRP46	EXOSC5	25.249	250360000	1028	3	1		-0.343573	0	0.755124	NaN	NaN	29.3995	29.574	29.8329	29.8224	1	1	2	4	3	2	Q9NQT4;M0R050	Q9NQT4;M0R050	Exosome complex component RRP46	EXOSC5
Heterogeneous nuclear ribonucleoprotein A3	HNRNPA3	39.594	10881000000	107	3	3		-0.343197	3.1033	0.0179143	35.3657	35.3431	35.2669	35.6905	35.6233	35.6916	16	17	17	22	23	23	P51991;H7C1J8	P51991	Heterogeneous nuclear ribonucleoprotein A3	HNRNPA3
Septin-2	SEPT2	41.487	826180000	599	3	3		-0.34008	2.6886	0.0221205	31.7578	31.7988	31.7963	32.1932	32.1423	32.0375	8	9	10	11	9	8	Q15019;B5MCX3;C9J2Q4;C9JB25;C9J938;H7C2Y0;C9IZU3;C9IY94;H7C310;C9JQJ4;B5MD47;C9JZI2;A0A1B0GXJ2;C9JFT1;F8WB65;C9JT15;C9JSE7	Q15019;B5MCX3;C9J2Q4;C9JB25	Septin-2	2002-09-01
Up-regulated during skeletal muscle growth protein 5	USMG5	6.4575	1694700000	397	3	3		-0.339205	1.50082	0.0403734	29.9571	30.1947	29.9454	30.3647	30.489	30.2611	2	3	2	2	2	2	Q96IX5	Q96IX5	Up-regulated during skeletal muscle growth protein 5	USMG5
Bystin	BYSL	49.601	100440000	1362	3	2		-0.336318	1.632	0.0369111	29.0766	29.0214	NaN	29.4424	29.4455	29.268	4	3	1	5	4	2	Q13895;H7BY94;F8WBL2	Q13895	Bystin	BYSL
Thyroid hormone receptor-associated protein 3	THRAP3	108.66	1203300000	481	3	3		-0.332474	2.6406	0.024277	33.3088	33.4124	33.3082	33.6186	33.734	33.6742	23	22	27	25	23	23	Q9Y2W1	Q9Y2W1	Thyroid hormone receptor-associated protein 3	THRAP3
Poly(U)-binding-splicing factor PUF60	PUF60	54.626	910100000	559	3	3		-0.332314	3.11817	0.0206435	32.1024	32.1275	32.1458	32.4804	32.501	32.3913	12	10	9	16	15	16	A0A0J9YYL3;A0A0J9YVP6;A0A0J9YXJ8;A0A0J9YXX5;Q9UHX1;A0A0J9YVR6;E9PQ56;A0A0J9YWM1;H0YEM1;E9PN18;E9PMU7;E9PL19;H0YCP8	A0A0J9YYL3;A0A0J9YVP6;A0A0J9YXJ8;A0A0J9YXX5;Q9UHX1;A0A0J9YVR6;E9PQ56;A0A0J9YWM1;H0YEM1	Poly(U)-binding-splicing factor PUF60	PUF60
DBIRD complex subunit ZNF326	ZNF326	65.653	228640000	1072	3	3		-0.329844	1.42256	0.0463762	30.5052	30.2261	30.3428	30.7853	30.7296	30.5488	6	3	8	8	6	8	Q5BKZ1;A0A0A0MRN4	Q5BKZ1;A0A0A0MRN4	DBIRD complex subunit ZNF326	ZNF326
U5 small nuclear ribonucleoprotein 40 kDa protein	SNRNP40	39.31	1211600000	477	3	3		-0.328791	1.7676	0.0368667	32.0102	31.9323	31.7616	32.3079	32.1743	32.2083	9	7	8	7	9	8	Q96DI7;Q9NSS8	Q96DI7	U5 small nuclear ribonucleoprotein 40 kDa protein	SNRNP40
Zinc finger CCCH domain-containing protein 14	ZC3H14	82.875	378780000	876	3	3		-0.328005	2.10605	0.0306061	31.6652	31.5692	31.6709	31.9428	32.0716	31.8749	8	10	9	14	12	12	Q6PJT7;G3V256;H0YJA2;G3V5I6;G3V3Y4;G3V411;A0A087WTC9;G3V3R9;G3V572;G3V240;G3V4R5;G3V2X4;G3V473;H0YJ87;H0YJ51	Q6PJT7;G3V256;H0YJA2;G3V5I6	Zinc finger CCCH domain-containing protein 14	ZC3H14
Neuroblast differentiation-associated protein AHNAK	AHNAK	629.09	405660000	847	3	3		-0.322243	3.95778	0.0191462	34.8438	34.8236	34.7879	35.1628	35.1434	35.1159	64	74	71	101	112	99	Q09666;E9PQE3;E9PJZ0;E9PKR9;E9PJC6;E9PLK4	Q09666	Neuroblast differentiation-associated protein AHNAK	AHNAK
Protein transport protein Sec61 subunit beta	SEC61B	9.9743	2181400000	336	3	3		-0.322223	2.17038	0.0312308	31.3695	31.2271	31.4256	31.6216	31.6819	31.6854	3	3	3	3	3	3	P60468;S4R3B5	P60468	Protein transport protein Sec61 subunit beta	SEC61B
Ubiquitin-associated protein 2-like	UBAP2L	114.53	2829400000	284	3	3		-0.321969	1.72226	0.0406057	33.9733	33.9221	33.8452	34.2527	34.3575	34.0963	17	19	18	24	21	22	Q14157;F8W726;Q5VU77;Q5VU78;Q5VU81;Q5VU80;Q5VU79;H0Y5H6;H7C2T8	Q14157;F8W726	Ubiquitin-associated protein 2-like	UBAP2L
Protein TFG	TFG	20.365	658380000	677	3	3		-0.321687	2.15621	0.0316293	30.5039	30.4705	30.5083	30.9302	30.7173	30.8003	4	4	3	4	2	3	C9JJP5;Q92734;C9JUE0;C9JTY3	C9JJP5;Q92734;C9JUE0;C9JTY3	Protein TFG	TFG
RNA-binding motif protein, X chromosome	RBMX	42.331	4307400000	211	3	3		-0.320939	2.09691	0.0328991	34.4527	34.3266	34.3953	34.7087	34.6204	34.8083	25	24	23	22	23	24	P38159;H3BT71;H0Y6E7;H3BUY5;Q96E39;H3BR27;A0A1B0GUK8;O75526;H3BNC1;Q8N7X1;J3KQ82;J3KPK3;Q15415;P0DJD4;P0DJD3;P0C7P1;A6NEQ0;A6NDE4	P38159;H3BT71;H0Y6E7;H3BUY5;Q96E39	RNA-binding motif protein, X chromosome;RNA-binding motif protein, X chromosome, N-terminally processed;RNA binding motif protein, X-linked-like-1	RBMX;RBMXL1
Chromodomain-helicase-DNA-binding protein 1-like	CHD1L	89.974	79222000	1425	3	3		-0.320513	1.3813	0.0525463	29.0629	29.3938	29.235	29.4638	29.6404	29.5489	5	3	5	4	4	5	A0A0A0MSH9;A0A0A0MRH8;A0A1W2PP16	A0A0A0MSH9;A0A0A0MRH8		CHD1L
Calcium homeostasis endoplasmic reticulum protein	CHERP	103.7	472830000	790	3	3		-0.319778	1.74304	0.0407995	31.4849	31.4778	31.4732	31.8237	31.9273	31.6443	6	8	7	12	15	11	Q8IWX8;J3QK89	Q8IWX8;J3QK89	Calcium homeostasis endoplasmic reticulum protein	CHERP
U1 small nuclear ribonucleoprotein A	SNRPA	31.279	2473100000	311	3	3		-0.319323	0.816264	0.100895	32.505	32.6067	32.4628	32.5215	32.8838	33.1273	8	8	8	8	8	8	P09012;M0R268;M0QXK2;M0R221;M0R2B8;M0QZG7;M0R0G9	P09012;M0R268;M0QXK2;M0R221;M0R2B8;M0QZG7	U1 small nuclear ribonucleoprotein A	SNRPA
Importin subunit alpha-1	KPNA2	57.861	675150000	670	3	3		-0.316208	1.96242	0.0371127	31.4379	31.3112	31.4497	31.8232	31.6439	31.6803	10	10	8	12	12	12	P52292;J3QLL0;J3KS65;J3QL07	P52292	Importin subunit alpha-1	KPNA2
Splicing factor 3A subunit 1	SF3A1	88.885	1158000000	496	3	3		-0.314323	2.20372	0.0336364	33.2534	33.1305	33.2312	33.4816	33.6114	33.465	22	23	24	21	25	23	Q15459;F8WB66;H7C1L2;F8WC79	Q15459	Splicing factor 3A subunit 1	SF3A1
60S acidic ribosomal protein P0	RPLP0	34.273	28635000000	44	3	3		-0.310402	3.38286	0.0252938	36.1822	36.1864	36.2283	36.5132	36.4649	36.55	15	14	14	16	16	17	P05388;F8VWS0;F8VW21;F8VU65;F8VPE8;G3V210;Q8NHW5;F8VQY6;F8VRK7;F8VZS0;F8VWV4;F8VS58;F8W1K8	P05388;F8VWS0;F8VW21;F8VU65;F8VPE8;G3V210;Q8NHW5;F8VQY6;F8VRK7;F8VZS0	60S acidic ribosomal protein P0;60S acidic ribosomal protein P0-like	RPLP0;RPLP0P6
Transcriptional repressor protein YY1	YY1	44.712	168390000	1182	3	2		-0.305396	0.395732	0.303696	NaN	29.2459	29.4583	29.3434	29.5116	30.1176	1	3	3	3	2	4	P25490;H0YJV7;O15391;H0YJU4;Q96MM3	P25490;H0YJV7	Transcriptional repressor protein YY1	YY1
Splicing factor U2AF 65 kDa subunit	U2AF2	53.5	3406500000	246	3	3		-0.305083	2.0154	0.0412701	33.1193	33.2665	33.063	33.4609	33.4944	33.4088	9	8	10	17	19	16	P26368;K7ENG2;K7ELP8	P26368;K7ENG2	Splicing factor U2AF 65 kDa subunit	U2AF2
SNW domain-containing protein 1	SNW1	61.494	458330000	802	3	3		-0.301545	2.64095	0.0328592	31.189	31.1042	31.1761	31.3989	31.4561	31.519	7	7	8	10	9	12	Q13573;G3V3A4;G3V4X8;G3V5R3	Q13573;G3V3A4;G3V4X8	SNW domain-containing protein 1	SNW1
CUGBP Elav-like family member 1	CELF1	55.142	470770000	792	3	3		-0.300861	0.806436	0.116777	30.9191	30.473	30.6119	31.1655	30.9609	30.7801	8	6	5	7	9	7	G5EA30;Q92879;E9PQK4;E9PSH0;E9PKU1;F5H4Y5;F5H0D8;V9GYD9;Q5VZZ6;A0A0J9YX66;A0A1B0GU44;E9PC62;A0A1B0GUN8;A0A0J9YXJ0;O95319;E9PKA1	G5EA30;Q92879	CUGBP Elav-like family member 1	CELF1
WD repeat-containing protein 18	WDR18	43.237	1572000000	414	3	3		-0.298607	2.22675	0.0404214	32.6904	32.6754	32.5739	33.0207	32.9406	32.8743	11	11	12	11	11	10	U3KQC1;A0A0A0MQU0;Q9BV38;K7EIR0;K7EML4;A0A087X237;K7EKX5;U3KQK3	U3KQC1;A0A0A0MQU0;Q9BV38;K7EIR0	WD repeat-containing protein 18	WDR18
Nucleophosmin	NPM1	32.575	42805000000	7	3	3		-0.298594	2.49847	0.0365187	36.5444	36.4905	36.6506	36.8641	36.8619	36.8554	17	16	17	16	16	17	P06748;E5RI98;E5RGW4	P06748	Nucleophosmin	NPM1
Nucleolysin TIAR	TIAL1	41.59	335570000	918	3	3		-0.29587	2.80491	0.0337385	30.0561	30.0475	30.0392	30.3107	30.2997	30.4199	5	3	3	5	5	4	Q01085;E7ETJ9;E7ETC0;A6NKZ9;F8WE16	Q01085;E7ETJ9;E7ETC0	Nucleolysin TIAR	TIAL1
Eukaryotic translation initiation factor 3 subunit I	EIF3I	36.501	1797400000	382	3	3		-0.295567	1.4936	0.0623536	32.7498	32.9406	32.7798	33.2179	33.155	32.984	11	10	12	13	14	12	Q13347;Q5TFK1	Q13347	Eukaryotic translation initiation factor 3 subunit I	EIF3I
Double-strand break repair protein MRE11A	MRE11A	80.521	112550000	1323	3	3		-0.294233	0.57798	0.190723	29.7737	29.5532	29.4111	29.4841	30.1527	29.984	4	4	4	6	6	3	F8W7U8;P49959;F5GXT0	F8W7U8;P49959	Double-strand break repair protein MRE11A	MRE11A
EH domain-containing protein 4	EHD4	61.174	35700000	1596	2	1		-0.293159	0	0.761095	NaN	28.3399	NaN	NaN	28.5957	28.6704	1	2	1	2	3	3	Q9H223	Q9H223	EH domain-containing protein 4	EHD4
Lamina-associated polypeptide 2, isoforms beta/gamma	TMPO	50.67	3037700000	271	3	3		-0.290334	2.65683	0.0379042	33.8268	33.7543	33.7432	34.1169	34.0725	34.006	18	19	19	19	18	18	P42167;G5E972;H0YJH7	P42167;G5E972	Lamina-associated polypeptide 2, isoforms beta/gamma;Thymopoietin;Thymopentin	TMPO
Acylglycerol kinase, mitochondrial	AGK	47.137	654390000	679	3	3		-0.285549	2.0143	0.0513503	31.5525	31.5415	31.3775	31.7985	31.7283	31.8014	6	7	7	10	10	10	Q53H12;E9PC15;E9PG39;A0A0G2JLG5;A0A0G2JLD0	Q53H12;E9PC15;E9PG39;A0A0G2JLG5	Acylglycerol kinase, mitochondrial	AGK
Amyloid-like protein 2	APLP2	86.955	318750000	938	3	3		-0.285379	0.788849	0.136101	31.1864	31.1255	31.2747	31.8019	31.2934	31.3474	8	8	6	6	7	7	Q06481;E9PQS3;E9PSC7;E9PK76	Q06481	Amyloid-like protein 2	APLP2
Exosome complex component MTR3	EXOSC6	28.235	410690000	844	2	3		-0.28508	0.773309	0.14003	30.1002	29.6952	29.8382	30.2141	30.1119	NaN	2	3	2	3	3	2	Q5RKV6	Q5RKV6	Exosome complex component MTR3	EXOSC6
Ceramide synthase 2	CERS2	15.32	294920000	968	2	2		-0.284832	0.569788	0.215706	28.8322	NaN	29.1247	29.3817	NaN	29.1449	2	1	2	2	2	2	Q5SZE2;Q5SZE3;H0YKH6;Q5SZE4;Q5SZE1;Q96G23;H0YNU7	Q5SZE2;Q5SZE3;H0YKH6;Q5SZE4;Q5SZE1;Q96G23;H0YNU7	Ceramide synthase 2	CERS2
NAD(P) transhydrogenase, mitochondrial	NNT	113.89	40033000	1573	3	3		-0.282361	1.01316	0.105569	29.049	29.02	28.7192	29.1529	29.3652	29.1172	5	5	5	2	2	3	Q13423;E9PCX7;D6RHU2;D6RAI5;H0Y8P5;D6RCR6	Q13423;E9PCX7	NAD(P) transhydrogenase, mitochondrial	NNT
RING finger protein 122	RNF122	17.475	746460000	631	1	3		-0.28099	0	0.759248	30.5503	30.5612	30.3017	NaN	NaN	30.7521	3	3	3	1	2	1	Q9H9V4	Q9H9V4	RING finger protein 122	RNF122
Gem-associated protein 2	GEMIN2	31.585	321640000	933	3	3		-0.278804	1.03776	0.106091	29.4487	29.8001	29.4762	29.9414	29.7482	29.8717	3	2	5	5	5	5	O14893;H0YEL0;G5EA29;H0YDP6	O14893;H0YEL0	Gem-associated protein 2	GEMIN2
E3 UFM1-protein ligase 1	UFL1	89.594	85024000	1408	2	3		-0.27731	0.781704	0.147498	29.9848	30.0769	29.8364	NaN	30.407	30.0797	5	6	5	3	8	5	O94874;Q92845	O94874	E3 UFM1-protein ligase 1	UFL1
AP-1 complex subunit mu-1	AP1M1	48.586	139090000	1250	2	1		-0.268669	0	0.766222	NaN	29.1317	NaN	29.3564	NaN	29.4443	2	2	1	5	5	5	Q9BXS5;E7ENJ6;K7EJL1;Q9Y6Q5;K7EPJ8;K7EJJ1;K7EQ90;K7ER75;K7ENA7;K7EQX3;K7EPR4;K7EK69;K7ERH5;A0A087WZX7;K7EL08;K7EMG5	Q9BXS5;E7ENJ6;K7EJL1	AP-1 complex subunit mu-1	AP1M1
ADP/ATP translocase 1	SLC25A4	33.064	277250000	988	3	3		-0.26789	0.864805	0.142099	30.0448	30.3607	30.0728	30.5585	30.2246	30.4989	15	15	14	16	16	15	P12235;V9GYG0	P12235;V9GYG0	ADP/ATP translocase 1	SLC25A4
Replication factor C subunit 4	RFC4	39.681	565970000	726	3	3		-0.267654	1.03988	0.117174	31.0991	31.0961	31.0712	31.3945	31.1312	31.5437	9	7	6	8	7	8	P35249;C9JZI1;C9J8M3;C9JTT7;C9JXZ7;C9JGY5;F8WE44;C9JW34;H7C1P0	P35249;C9JZI1;C9J8M3;C9JTT7	Replication factor C subunit 4	RFC4
Eukaryotic translation initiation factor 5	EIF5	49.222	192600000	1130	3	3		-0.264195	0.383591	0.370843	29.5874	30.0358	29.5601	29.9527	29.5881	30.4351	4	4	3	5	4	7	P55010;H0YLZ1;H0YN40;H0YK29;H0YK11;H0YMJ8;H0YM54	P55010	Eukaryotic translation initiation factor 5	EIF5
Serine/threonine-protein kinase VRK1	VRK1	45.476	288970000	975	3	3		-0.263597	0.722804	0.18399	29.9048	29.9832	30.4113	30.3027	30.4739	30.3135	4	4	6	6	5	5	Q99986;H0YJ50;H0YJJ9;H0YJF7	Q99986;H0YJ50	Serine/threonine-protein kinase VRK1	VRK1
Protein SON	SON	263.83	44584000	1550	2	1		-0.263013	0	0.893105	NaN	29.3361	NaN	29.685	29.5132	NaN	3	3	3	4	3	5	P18583;H7C1M2;H7C2G8;J3QSZ5	P18583;H7C1M2	Protein SON	SON
Eukaryotic translation initiation factor 3 subunit G	EIF3G	35.611	843800000	592	3	3		-0.259902	1.13026	0.116905	31.7709	31.7518	31.7475	31.9567	31.8671	32.2262	10	11	9	9	7	6	O75821;K7EL20;K7ER90;K7ENA8;K7EL60;K7EP16;K7ENH0	O75821;K7EL20;K7ER90;K7ENA8	Eukaryotic translation initiation factor 3 subunit G	EIF3G
Very-long-chain enoyl-CoA reductase	TECR	36.034	2015700000	355	3	3		-0.258645	1.60265	0.0861828	32.4811	32.6032	32.4322	32.8222	32.6568	32.8134	9	7	9	9	9	8	Q9NZ01;M0R3C3;M0QXM3;M0R329;B4DR74	Q9NZ01	Very-long-chain enoyl-CoA reductase	TECR
Tax1-binding protein 1	TAX1BP1	93.609	799500000	607	3	3		-0.258226	2.06727	0.0696219	32.9579	32.9197	33.0076	33.1782	33.1674	33.3142	25	23	25	26	29	26	B8ZZD4;Q86VP1;H7C3L5;C9J7J4;F8WBU9;C9JBZ7	B8ZZD4;Q86VP1	Tax1-binding protein 1	TAX1BP1
Midasin	MDN1	632.81	108290000	1340	3	3		-0.257575	1.35386	0.102286	32.7046	32.5269	32.6296	33.0222	32.819	32.7927	31	28	30	49	45	33	Q9NU22;Q5T795;REV__J3KSB5;REV__P21359	Q9NU22	Midasin	MDN1
Coatomer subunit epsilon	COPE	36.923	321890000	932	3	3		-0.254777	1.01406	0.137692	30.1628	30.3741	30.0941	30.5517	30.3002	30.5434	3	4	6	4	4	3	M0QXB4;O14579;M0R061	M0QXB4;O14579;M0R061	Coatomer subunit epsilon	COPE
NADH dehydrogenase [ubiquinone] iron-sulfur protein 6, mitochondrial	NDUFS6	13.711	174240000	1163	1	3		-0.250366	0	0.927532	29.508	29.4562	29.5256	29.747	NaN	NaN	2	2	3	2	0	0	O75380;D6RBT3	O75380;D6RBT3	NADH dehydrogenase [ubiquinone] iron-sulfur protein 6, mitochondrial	NDUFS6
Uncharacterized protein C17orf85	C17orf85	70.592	148820000	1219	3	2		-0.248027	1.28493	0.117441	29.6261	NaN	29.6881	30.0205	29.8293	29.8656	2	3	6	5	6	6	Q53F19;K7ELP6;K7EQA5	Q53F19	Uncharacterized protein C17orf85	C17orf85
Far upstream element-binding protein 1	FUBP1	68.903	304170000	957	3	3		-0.239494	2.17199	0.086478	30.9502	30.8991	30.9773	31.2343	31.1022	31.2086	11	10	9	11	12	11	E9PEB5;Q96AE4;C9JSZ1	E9PEB5;Q96AE4	Far upstream element-binding protein 1	FUBP1
Condensin complex subunit 2	NCAPH	68.011	138520000	1252	1	3		-0.237442	0	1	29.2751	29.0203	29.3554	NaN	29.4544	NaN	2	3	3	2	3	3	C9J470;E9PHA2;Q15003;C9JZP1	C9J470;E9PHA2;Q15003	Condensin complex subunit 2	NCAPH
Peptidyl-prolyl cis-trans isomerase G	PPIG	87.088	149190000	1217	3	3		-0.235903	0.419428	0.394377	29.3795	28.9978	29.3388	29.4702	29.8351	29.1185	2	3	2	2	3	3	E9PG73;Q13427;C9JN15;C9JM79	E9PG73;Q13427;C9JN15;C9JM79	Peptidyl-prolyl cis-trans isomerase G;Peptidyl-prolyl cis-trans isomerase	PPIG
Inactive serine/threonine-protein kinase VRK3	VRK3	52.881	81730000	1416	2	3		-0.234743	0.815161	0.214853	28.9154	29.1747	28.8671	29.2229	NaN	29.2181	4	4	3	2	2	4	Q8IV63;M0R073;M0QYA8;M0R3H2;M0QXV1;M0QXD7;M0QX88;M0R025;M0R200;M0QYG0	Q8IV63;M0R073;M0QYA8	Inactive serine/threonine-protein kinase VRK3	VRK3
Eukaryotic translation initiation factor 3 subunit A	EIF3A	166.57	2291200000	327	3	3		-0.234261	4.44557	0.0624811	34.8018	34.7827	34.7663	35.0081	35.0271	35.0184	61	58	56	62	64	58	Q14152	Q14152	Eukaryotic translation initiation factor 3 subunit A	EIF3A
Eukaryotic initiation factor 4A-I	EIF4A1	46.153	2637200000	299	3	3		-0.231637	1.74468	0.112312	33.6424	33.6135	33.6481	33.9786	33.7794	33.8408	18	21	19	22	21	18	P60842;J3KT12;J3QS69;J3QL43;J3KTB5;J3QR64;J3KSZ0;J3QLN6;J3QKZ9;J3KS25;J3KTN0;J3KS93;J3QL52;J3KT04;J3QQP0;J3KSN7;E7EMV8	P60842;J3KT12;J3QS69;J3QL43;J3KTB5;J3QR64;J3KSZ0	Eukaryotic initiation factor 4A-I	EIF4A1
60S ribosomal protein L9	RPL9	21.863	20704000000	78	3	3		-0.231299	1.27372	0.144798	35.1154	35.295	35.0744	35.4906	35.3151	35.373	10	10	10	11	11	11	P32969;D6RAN4;H0Y9V9;E7ESE0;H0Y9R4	P32969;D6RAN4;H0Y9V9;E7ESE0	60S ribosomal protein L9	RPL9
RNA-binding protein 39	RBM39	59.379	1143000000	506	3	3		-0.228722	1.92851	0.109174	32.4283	32.4809	32.4661	32.7603	32.7088	32.5923	9	10	9	14	15	17	Q14498;G3XAC6;A0A0U1RQH7;H0Y4X3;A0A0U1RQW2;Q5QP23;Q5QP22;Q86U06;F8WF24;F2Z2Z5;A8MYG5;G3V5Z6;H0YJJ3;G3XAP0;F2Z3E6;A0A087X122;F8WF73;H0Y6I9;G3V546	Q14498;G3XAC6;A0A0U1RQH7;H0Y4X3	RNA-binding protein 39	RBM39
ADP-ribosylation factor-like protein 6-interacting protein 4	ARL6IP4	23.687	759790000	625	3	3		-0.228629	1.47746	0.132767	30.207	30.1239	30.2112	30.541	30.3438	30.3431	3	3	3	4	3	3	F5GYV5;H7BZV4;A0A0C4DG62;F8WCT1;Q66PJ3;F5H7X4;F8WEP2;A0A0C4DH18	F5GYV5;H7BZV4;A0A0C4DG62;F8WCT1;Q66PJ3;F5H7X4;F8WEP2;A0A0C4DH18	ADP-ribosylation factor-like protein 6-interacting protein 4	ARL6IP4
Small nuclear ribonucleoprotein Sm D1	SNRPD1	13.281	4688700000	196	3	3		-0.228575	0.712424	0.256497	32.0434	31.9246	31.7613	32.2909	32.2262	31.8979	3	3	3	3	4	3	P62314;J3QLI9;J3QLR7	P62314;J3QLI9	Small nuclear ribonucleoprotein Sm D1	SNRPD1
Histone deacetylase complex subunit SAP18	SAP18	19.526	1283500000	461	3	3		-0.227627	0.743197	0.248516	31.6877	31.4026	31.7928	31.7014	31.9053	31.9592	5	6	7	8	9	8	X6RAL5;O00422;H7BZW6;U3KPY7;U3KQ12	X6RAL5;O00422;H7BZW6	Histone deacetylase complex subunit SAP18	SAP18
Serine/threonine-protein phosphatase 6 catalytic subunit	PPP6C	35.144	63632000	1484	1	2		-0.22675	0	0.947192	28.9822	NaN	28.9448	NaN	NaN	29.1902	3	1	3	1	0	3	O00743	O00743	Serine/threonine-protein phosphatase 6 catalytic subunit;Serine/threonine-protein phosphatase 6 catalytic subunit, N-terminally processed	PPP6C
Proline-, glutamic acid- and leucine-rich protein 1	PELP1	119.7	699650000	658	3	3		-0.225262	1.81165	0.118511	32.2837	32.4346	32.4044	32.5383	32.6208	32.6393	11	12	9	17	17	16	Q8IZL8;C9JFV4;E7EV54;I3L445;I3L4P1;I3L1P4;I3L4M7	Q8IZL8;C9JFV4;E7EV54	Proline-, glutamic acid- and leucine-rich protein 1	PELP1
U6 snRNA-associated Sm-like protein LSm2	LSM2	10.834	907730000	560	3	3		-0.224959	0.629458	0.298319	30.1223	29.7472	30.1223	30.094	30.1504	30.4222	2	3	2	3	2	3	Q9Y333	Q9Y333	U6 snRNA-associated Sm-like protein LSm2	LSM2
DDRGK domain-containing protein 1	DDRGK1	33.939	226030000	1077	3	3		-0.222061	1.00785	0.201448	29.3917	29.0914	29.3744	29.5169	29.5632	29.4436	3	3	2	3	2	2	A0A0A0MRX2;Q96HY6	A0A0A0MRX2;Q96HY6	DDRGK domain-containing protein 1	DDRGK1
Eukaryotic translation initiation factor 3 subunit C	EIF3C	105.34	1070700000	514	3	3		-0.2209	1.88099	0.122339	33.093	33.2535	33.1794	33.4354	33.3989	33.3543	20	21	25	25	22	21	Q99613;B5ME19;H3BPE4;H3BPE3;H3BTY8	Q99613;B5ME19	Eukaryotic translation initiation factor 3 subunit C;Eukaryotic translation initiation factor 3 subunit C-like protein	EIF3C;EIF3CL
Calcium-binding mitochondrial carrier protein Aralar2	SLC25A13	74.175	498620000	762	3	3		-0.21841	1.89367	0.126833	31.9274	31.8962	31.9206	32.1768	32.0333	32.1894	13	13	13	9	13	11	Q9UJS0;R4GN64	Q9UJS0	Calcium-binding mitochondrial carrier protein Aralar2	SLC25A13
Sterol-4-alpha-carboxylate 3-dehydrogenase, decarboxylating	NSDHL	28.146	120390000	1306	2	1		-0.218264	0	1	NaN	29.2349	NaN	29.5905	29.3158	NaN	1	2	1	3	4	1	C9JDR0;Q15738	C9JDR0;Q15738	Sterol-4-alpha-carboxylate 3-dehydrogenase, decarboxylating	NSDHL
Prefoldin subunit 6	PFDN6	14.582	273130000	996	3	2		-0.216105	0.729694	0.288093	28.8573	NaN	29.0254	29.0576	29.327	29.0878	4	2	3	3	3	3	O15212;A2AB88	O15212	Prefoldin subunit 6	PFDN6
Glutamine--tRNA ligase	QARS	87.798	147690000	1225	3	3		-0.215061	0.455801	0.415395	30.5413	30.7668	30.5744	30.9736	31.0877	30.4665	10	9	9	4	5	7	P47897;C9J165;A0A0U1RQT0;A0A0U1RQM8;A0A0U1RQU2;A0A0U1RQE9;F2Z2V6;A0A0U1RQC3	P47897	Glutamine--tRNA ligase	QARS
Heterogeneous nuclear ribonucleoprotein F	HNRNPF	45.671	3035200000	272	3	3		-0.213456	2.54719	0.1132	33.3033	33.2222	33.2139	33.4907	33.4375	33.4516	15	14	15	16	15	15	P52597;A0A1B0GW42	P52597	Heterogeneous nuclear ribonucleoprotein F;Heterogeneous nuclear ribonucleoprotein F, N-terminally processed	HNRNPF
Eukaryotic translation initiation factor 3 subunit F	EIF3F	37.563	1623800000	407	3	3		-0.212996	0.975484	0.230301	32.393	32.5733	32.3086	32.7344	32.6681	32.5114	12	10	12	11	12	8	O00303;H0YDT6;A0A0D9SEZ9;E9PQV8;A0A1W2PP79	O00303	Eukaryotic translation initiation factor 3 subunit F	EIF3F
ATP-binding cassette sub-family E member 1	ABCE1	67.314	628400000	692	3	3		-0.211744	2.67309	0.113324	31.971	31.8948	31.9484	32.1519	32.1146	32.1828	14	10	15	12	13	15	P61221;D6R9I9;D6RGF4;H0Y990	P61221;D6R9I9	ATP-binding cassette sub-family E member 1	ABCE1
Eukaryotic translation initiation factor 3 subunit M	EIF3M	42.502	877130000	576	3	3		-0.209332	1.08057	0.221212	31.6882	31.7505	31.6378	31.8567	31.7818	32.066	5	6	7	8	7	9	Q7L2H7;J3KNJ2;H0YCQ8;E9PN86;E9PRY0;E9PRI2;E7ESM3	Q7L2H7;J3KNJ2	Eukaryotic translation initiation factor 3 subunit M	EIF3M
CD2 antigen cytoplasmic tail-binding protein 2	CD2BP2	37.646	135880000	1257	2	3		-0.207914	1.29865	0.19724	28.9775	28.8694	28.8035	29.0894	29.0934	NaN	3	2	3	2	2	2	O95400	O95400	CD2 antigen cytoplasmic tail-binding protein 2	CD2BP2
Probable rRNA-processing protein EBP2	EBNA1BP2	40.684	477260000	785	3	3		-0.207237	1.13965	0.217682	30.939	30.6931	30.8055	30.9276	31.0454	31.0863	6	6	6	12	7	9	H7C2Q8;Q99848	H7C2Q8;Q99848	Probable rRNA-processing protein EBP2	EBNA1BP2
Matrin-3	MATR3	94.622	3503700000	240	3	3		-0.207212	1.76954	0.157911	34.7803	34.7605	34.7929	34.9659	35.0829	34.9066	30	30	29	29	27	29	A0A0R4J2E8;A8MXP9;P43243;D6REM6;D6R991;H0Y8T4;B3KM87;D6R8Z5;Q68E03;D6RCM3;D6REK4;D6RBI2;D6RBK5;D6RE02;D6RIA2;D6RB45;A0A1B0GX04;D6R9F3;D6RAM9;D6RAY2;D6RBS2	A0A0R4J2E8;A8MXP9;P43243;D6REM6;D6R991	Matrin-3	MATR3
ELAV-like protein 1	ELAVL1	36.091	4283300000	212	3	3		-0.205986	1.01624	0.241467	33.6955	33.7859	33.7875	34.121	33.957	33.8089	16	12	11	16	16	15	Q15717;M0QZR9;M0R055	Q15717;M0QZR9	ELAV-like protein 1	ELAVL1
Annexin A2	ANXA2	38.604	6167300000	163	3	3		-0.203581	2.83739	0.124539	34.9041	34.8392	34.8251	35.0408	35.0691	35.0692	19	20	19	22	21	23	P07355;H0YN42;H0YMD0;H0YMU9;H0YM50;A6NMY6;H0YKS4;H0YNP5;H0YMM1;H0YN28;H0YL33;H0YKZ7;H0YLV6;H0YMT9;H0YKX9;H0YKL9;H0YMW4;H0YKV8;H0YMD9;H0YNA0;H0YNB8;H0YKN4;H0YN52;H0YLE2	P07355;H0YN42;H0YMD0;H0YMU9;H0YM50;A6NMY6;H0YKS4	Annexin A2;Annexin;Putative annexin A2-like protein	ANXA2;ANXA2P2
Ribonucleoprotein PTB-binding 1	RAVER1	77.843	878160000	574	3	3		-0.201366	1.40814	0.202523	32.0616	32.1439	31.9432	32.3095	32.1979	32.2455	7	9	7	16	16	12	A0A087WZ13;E9PAU2;Q8IY67;K7EKR9;K7EQG2	A0A087WZ13;E9PAU2;Q8IY67	Ribonucleoprotein PTB-binding 1	RAVER1
Prolyl 4-hydroxylase subunit alpha-1	P4HA1	61.049	337100000	911	3	3		-0.200698	0.961083	0.268518	31.1804	30.9293	30.9317	31.1839	31.1452	31.3145	10	7	8	9	8	9	P13674	P13674	Prolyl 4-hydroxylase subunit alpha-1	P4HA1
Charged multivesicular body protein 4b	CHMP4B	24.95	353440000	899	3	3		-0.199875	2.35832	0.147085	30.0355	30.0422	30.0692	30.2644	30.2964	30.1858	4	4	3	4	4	4	Q9H444;P59074	Q9H444	Charged multivesicular body protein 4b	CHMP4B
Ras-related protein Rab-6A	RAB6A	23.593	1829500000	376	3	3		-0.197707	0.750457	0.330823	32.5375	32.2283	32.1391	32.5114	32.5031	32.4836	7	4	5	7	5	6	P20340;Q9NRW1;F5H3K7;C9JU14;J3KR73;F5GX61;C9JB90;C9J0I2;Q53S08;Q14964;Q9H0N0	P20340;Q9NRW1	Ras-related protein Rab-6A;Ras-related protein Rab-6B	RAB6A;RAB6B
RNA-binding protein 25	RBM25	100.18	550950000	733	3	3		-0.195616	2.28569	0.162767	31.9366	31.9516	32.0072	32.1691	32.1086	32.2046	11	10	9	13	11	12	P49756;E9PQU5;E9PSE8;H0YE46	P49756	RNA-binding protein 25	RBM25
Heterogeneous nuclear ribonucleoprotein U	HNRNPU	90.583	9240000000	122	3	3		-0.195611	1.96401	0.178891	36.1477	36.2289	36.1618	36.4151	36.3041	36.4061	34	37	32	37	37	36	Q00839;A0A1W2PPS1;A0A1W2PP35;Q5RI18;A0A1W2PPH7;A0A1W2PPL4;A0A1W2PQL0;A0A1W2PP34;A0A1W2PQ74;A0A1W2PRZ7;A0A1W2PQD4;A0A1W2PRI6;A0A1W2PPE9;A0A1W2PNG3;A0A087WVI9;A0A1W2PP22	Q00839;A0A1W2PPS1;A0A1W2PP35;Q5RI18;A0A1W2PPH7;A0A1W2PPL4;A0A1W2PQL0;A0A1W2PP34;A0A1W2PQ74;A0A1W2PRZ7	Heterogeneous nuclear ribonucleoprotein U	HNRNPU
Delta(24)-sterol reductase	Nbla03646	49.436	112420000	1324	1	3		-0.194919	0	0.830837	29.4707	29.3162	29.3657	NaN	NaN	29.5791	4	4	5	1	2	2	Q3LIE7;Q15392;H7C4B7	Q3LIE7;Q15392	Delta(24)-sterol reductase	Nbla03646;DHCR24
Delta-1-pyrroline-5-carboxylate synthase	ALDH18A1	87.301	578050000	716	3	3		-0.194467	1.63899	0.202437	32.3485	32.2866	32.2899	32.414	32.5062	32.5882	11	10	10	19	21	18	P54886	P54886	Delta-1-pyrroline-5-carboxylate synthase;Glutamate 5-kinase;Gamma-glutamyl phosphate reductase	ALDH18A1
THO complex subunit 4	ALYREF	26.888	4579400000	201	3	3		-0.193471	1.08517	0.269272	33.5487	33.7419	33.5033	33.7676	33.7356	33.8711	8	6	9	9	10	10	Q86V81	Q86V81	THO complex subunit 4	ALYREF
BAG family molecular chaperone regulator 2	BAG2	23.772	1509900000	423	3	3		-0.193038	1.58469	0.212043	32.191	32.3464	32.2301	32.4068	32.509	32.4308	10	13	11	9	9	10	O95816	O95816	BAG family molecular chaperone regulator 2	BAG2
Serine/arginine-rich splicing factor 3	SRSF3	19.329	8692200000	125	3	3		-0.191531	2.13092	0.182432	33.7159	33.5965	33.7009	33.8583	33.8536	33.8759	5	7	5	7	7	6	P84103;A0A087X2D0	P84103;A0A087X2D0	Serine/arginine-rich splicing factor 3	SRSF3
DNA-dependent protein kinase catalytic subunit	PRKDC	469.08	1160600000	494	3	3		-0.190837	2.30466	0.176373	35.7334	35.7748	35.7397	35.982	35.9599	35.8785	117	112	109	128	122	120	P78527;F5GX40;H0YG84	P78527	DNA-dependent protein kinase catalytic subunit	PRKDC
Ribose-phosphate pyrophosphokinase 1	PRPS1	34.834	588210000	712	3	3		-0.189496	1.09468	0.283276	30.9168	30.9632	30.7753	31.1867	30.9891	31.048	6	5	5	6	10	5	P60891;B1ALA9;A0A0B4J207;P11908;P21108;B7ZB02;B1ALA7;A6NMS2;D3YTJ7;H7C540	P60891;B1ALA9;A0A0B4J207;P11908;P21108	Ribose-phosphate pyrophosphokinase 1;Ribose-phosphate pyrophosphokinase 2;Ribose-phosphate pyrophosphokinase 3	PRPS1;PRPS1L1;PRPS2
Eukaryotic translation initiation factor 3 subunit L	EIF3L	70.901	1298500000	458	3	3		-0.188983	2.00407	0.197125	33.0264	33.0762	32.9469	33.203	33.2345	33.1789	21	21	19	23	23	22	B0QY89;Q9Y262;B0QY90;C9JHP4;C9K0Q7;H7C3A0;H0Y7E6	B0QY89;Q9Y262;B0QY90	Eukaryotic translation initiation factor 3 subunit L	EIF3L
DNA replication licensing factor MCM3	MCM3	90.98	164960000	1184	3	3		-0.187667	0.514356	0.453332	30.8478	30.7669	31.1333	31.1674	31.2634	30.8802	12	8	12	11	11	8	P25205;J3KQ69;Q7Z6P5	P25205;J3KQ69	DNA replication licensing factor MCM3	MCM3
Serine/threonine-protein phosphatase PGAM5, mitochondrial	PGAM5	32.004	2214600000	333	3	3		-0.186039	1.59941	0.234904	33.1915	33.2263	33.1502	33.4198	33.428	33.2784	14	14	15	13	15	13	Q96HS1;F5GXG4	Q96HS1	Serine/threonine-protein phosphatase PGAM5, mitochondrial	PGAM5
Poly(rC)-binding protein 1	PCBP1	37.497	1859800000	372	3	3		-0.184895	0.94264	0.326414	32.6597	32.776	32.8134	32.8309	32.8826	33.0902	10	8	8	9	10	12	Q15365;F8VTZ0;H3BSP4;C9K0A2;F8WC71;C9IZV9;C9J7A9;C9JSA6;C9J5V4;C9JTY5;C9JZY3;C9J0A4;F6TJN8;P57723	Q15365	Poly(rC)-binding protein 1	PCBP1
Mitochondrial import receptor subunit TOM22 homolog	TOMM22	15.521	568780000	723	3	3		-0.181836	0.846592	0.358459	29.5639	29.6447	29.4646	29.7896	29.8554	29.5737	2	2	2	3	3	3	Q9NS69	Q9NS69	Mitochondrial import receptor subunit TOM22 homolog	TOMM22
THO complex subunit 3	THOC3	38.771	413660000	841	3	3		-0.178672	1.19557	0.30796	30.3486	30.4372	30.332	30.4342	30.5733	30.6462	4	4	4	4	8	8	Q96J01;D6REC9;D6RGZ2;H7C0C5	Q96J01	THO complex subunit 3	THOC3
Sterol O-acyltransferase 1	SOAT1	64.734	133570000	1268	2	3		-0.177885	0.581614	0.459879	29.4763	29.4198	29.2878	29.7162	29.4288	NaN	2	2	3	2	3	2	P35610;B1APM4	P35610;B1APM4	Sterol O-acyltransferase 1	SOAT1
Heterogeneous nuclear ribonucleoprotein A/B	HNRNPAB	30.302	4273500000	214	3	3		-0.175878	1.37246	0.296732	33.456	33.4518	33.5605	33.6569	33.7525	33.5864	10	12	9	11	10	10	D6R9P3;D6RD18;D6RBZ0;Q99729	D6R9P3;D6RD18;D6RBZ0;Q99729	Heterogeneous nuclear ribonucleoprotein A/B	HNRNPAB
Translocon-associated protein subunit delta	SSR4	18.998	1291500000	460	3	3		-0.17382	0.358957	0.579174	30.7218	30.8922	30.9275	31.2866	31.1272	30.6492	3	4	4	5	4	3	P51571;A6NLM8	P51571;A6NLM8	Translocon-associated protein subunit delta	SSR4
Bcl-2-associated transcription factor 1	BCLAF1	106.12	941610000	548	3	3		-0.173763	1.38988	0.304524	32.857	32.7151	32.7577	32.8879	32.9371	33.0261	15	15	17	19	21	20	Q9NYF8;E9PK91;E9PK09;E9PQN2;E9PKI6;A0A1W2PQ43;E9PJA7;H0YF00;H0YF14;H0YF63	Q9NYF8;E9PK91;E9PK09;E9PQN2;E9PKI6;A0A1W2PQ43	Bcl-2-associated transcription factor 1	BCLAF1
Apoptotic chromatin condensation inducer in the nucleus	ACIN1	145.44	383450000	872	3	3		-0.172897	2.36128	0.237115	32.4339	32.3977	32.4434	32.646	32.5922	32.5556	21	18	21	19	19	14	S4R3H4	S4R3H4		ACIN1
Phosphate carrier protein, mitochondrial	SLC25A3	36.161	3285700000	254	3	3		-0.172696	1.41029	0.306382	33.6163	33.4963	33.5372	33.7974	33.6423	33.7282	10	8	8	8	8	10	F8VVM2;F8VWQ0;F8VZL5;F8VWR4	F8VVM2		SLC25A3
Very-long-chain (3R)-3-hydroxyacyl-CoA dehydratase 3	HACD3	43.159	3529300000	239	3	3		-0.171647	1.08373	0.351982	33.419	33.5813	33.3906	33.6098	33.5734	33.7226	8	11	8	13	12	11	Q9P035;H3BS72;H3BPZ1;H3BRL8;H3BMZ1	Q9P035;H3BS72;H3BPZ1	Very-long-chain (3R)-3-hydroxyacyl-CoA dehydratase 3	HACD3
RNA-binding protein Raly	RALY	32.463	1088200000	512	3	3		-0.168013	0.717838	0.445509	32.2674	31.9727	32.0546	32.2415	32.3823	32.1749	10	9	11	9	9	11	Q9UKM9;Q5QPL9;Q5QPM0;Q5QPM1;Q5QPM2	Q9UKM9;Q5QPL9;Q5QPM0;Q5QPM1	RNA-binding protein Raly	RALY
28S ribosomal protein S27, mitochondrial	MRPS27	41.329	90025000	1397	2	3		-0.164654	1.00486	0.398433	29.0057	29.1444	29.0246	29.1676	29.2782	NaN	4	3	5	3	2	2	G5EA06;Q92552;D6RH20;D6RJC7;E5RJ73	G5EA06;Q92552;D6RH20	28S ribosomal protein S27, mitochondrial	MRPS27
Torsin-1A-interacting protein 1	TOR1AIP1	67.821	111070000	1330	3	3		-0.163862	0.519405	0.524334	29.7572	29.7757	29.7965	30.1415	30.0036	29.6759	6	6	7	4	3	6	J3KN66;A0A0A0MSK5;Q5JTV8;H0Y4R4;H0YD16;H0YDU3;Q8NFQ8	J3KN66;A0A0A0MSK5;Q5JTV8	Torsin-1A-interacting protein 1	TOR1AIP1
Probable ubiquitin carboxyl-terminal hydrolase FAF-X	USP9X	292.28	24822000	1655	2	3		-0.161757	0.386591	0.600223	29.7133	29.521	29.8097	NaN	30.0168	29.6694	4	5	6	2	7	8	Q93008;O00507	Q93008	Probable ubiquitin carboxyl-terminal hydrolase FAF-X	USP9X
NADH dehydrogenase [ubiquinone] 1 alpha subcomplex subunit 7	NDUFA7	12.551	594000000	709	1	3		-0.159283	0	0.918678	30.4673	30.4569	30.5838	30.662	NaN	NaN	4	5	4	2	1	1	O95182;M0R0N0	O95182	NADH dehydrogenase [ubiquinone] 1 alpha subcomplex subunit 7	NDUFA7
39S ribosomal protein L10, mitochondrial	MRPL10	29.282	196720000	1124	2	1		-0.157541	0	0.807773	29.324	NaN	NaN	29.423	29.5402	NaN	2	1	1	3	2	1	Q7Z7H8	Q7Z7H8	39S ribosomal protein L10, mitochondrial	MRPL10
Calcium-binding and coiled-coil domain-containing protein 2	CALCOCO2	52.253	1612700000	410	3	3		-0.156715	0.804262	0.466006	33.2987	33.3968	33.1263	33.4572	33.3461	33.4886	16	17	18	16	18	16	Q13137;D6REB0;D6RF70;D6RJE7;I3L493;H0Y9G3;D6RBI4;I3L4E1;H0YBP4	Q13137;D6REB0	Calcium-binding and coiled-coil domain-containing protein 2	CALCOCO2
Mitochondrial import inner membrane translocase subunit TIM50	TIMM50	39.646	495790000	769	3	3		-0.1534	1.09431	0.431608	30.8562	30.811	30.7743	30.9663	31.0742	30.8612	7	7	5	5	4	5	Q3ZCQ8;M0R2F8;M0R003;M0R0C3;M0R1Y4;M0QXC3;M0R2Z3;M0R303;M0R2D2;M0R2Q2;M0R047	Q3ZCQ8;M0R2F8;M0R003	Mitochondrial import inner membrane translocase subunit TIM50	TIMM50
Aspartate--tRNA ligase, cytoplasmic	DARS	57.136	588890000	711	3	3		-0.149755	1.35743	0.417957	32.3486	32.355	32.3537	32.5729	32.5317	32.4019	19	18	18	17	14	16	P14868;C9J7S3;C9JLC1;H7C278;H7BZ35;C9JQM9	P14868	Aspartate--tRNA ligase, cytoplasmic	DARS
WD40 repeat-containing protein SMU1	SMU1	57.543	294310000	971	3	3		-0.14946	0.600539	0.546538	30.639	30.6743	30.6199	30.6429	31.0086	30.7301	6	7	6	6	8	7	Q2TAY7	Q2TAY7	WD40 repeat-containing protein SMU1;WD40 repeat-containing protein SMU1, N-terminally processed	SMU1
Heterogeneous nuclear ribonucleoprotein H	HNRNPH1	51.229	9593300000	120	3	3		-0.148888	2.07397	0.3671	35.1693	35.1947	35.2551	35.3772	35.3675	35.321	14	16	16	16	19	17	G8JLB6;P31943;E9PCY7;D6RBM0;D6RIT2;D6RIU0;D6RAM1;D6R9T0;D6RFM3;D6RDU3;D6RJ04;D6RIH9;H0YB39;E7EQJ0;E5RGV0;E7EN40;H0YBD7;D6RDL0;H0YBG7;D6RF17;D6R9D3;E5RGH4;H0YAQ2;E5RJ94	G8JLB6;P31943;E9PCY7;D6RBM0;D6RIT2;D6RIU0;D6RAM1;D6R9T0;D6RFM3;D6RDU3;D6RJ04;D6RIH9;H0YB39	Heterogeneous nuclear ribonucleoprotein H;Heterogeneous nuclear ribonucleoprotein H, N-terminally processed	HNRNPH1
Lipolysis-stimulated lipoprotein receptor	LSR	66.175	72608000	1441	1	3		-0.146573	0	0.805692	29.8223	29.7446	29.7994	NaN	NaN	29.9354	6	5	4	1	1	2	S4R3V8;Q86X29	S4R3V8;Q86X29	Lipolysis-stimulated lipoprotein receptor	LSR
Histone H2A type 1-J	HIST1H2AJ	18.481	8024100000	138	3	3		-0.144285	1.81282	0.408885	33.8124	33.8474	33.8594	33.9675	33.9376	34.047	6	6	5	6	6	6	A0A0U1RR32;A0A0U1RRH7;Q99878;Q96KK5;Q9BTM1;Q93077;Q7L7L0;P20671;P0C0S8;P04908;H0YFX9;Q16777;Q6FI13;P16104;Q96QV6;REV__H0Y672;REV__E7EQ67;REV__H7BY63;REV__A0A087X2A7;REV__Q8NB25	A0A0U1RR32;A0A0U1RRH7;Q99878;Q96KK5;Q9BTM1;Q93077;Q7L7L0;P20671;P0C0S8;P04908;H0YFX9;Q16777;Q6FI13;P16104;Q96QV6	Histone H2A type 1-J;Histone H2A type 1-H;Histone H2A.J;Histone H2A type 1-C;Histone H2A type 3;Histone H2A type 1-D;Histone H2A type 1;Histone H2A type 1-B/E;Histone H2A;Histone H2A type 2-C;Histone H2A type 2-A;Histone H2AX;Histone H2A type 1-A	HIST1H2AJ;HIST1H2AH;H2AFJ;HIST1H2AC;HIST3H2A;HIST1H2AD;HIST1H2AG;HIST1H2AB;HIST2H2AC;HIST2H2AA3;H2AFX;HIST1H2AA
Nuclear pore complex protein Nup93	NUP93	99.554	91409000	1391	3	3		-0.143188	0.433277	0.627526	30.0069	29.9564	30.1368	29.922	30.3566	30.2511	9	8	4	6	6	8	H3BVG0;Q8N1F7;H3BV11;H3BRI8;H3BM93;H3BNN5;H3BPA9;H3BP95;H3BVE2;H3BMX0;H3BRD9;H3BV15	H3BVG0;Q8N1F7	Nuclear pore complex protein Nup93	NUP93
Elongation factor 1-gamma	EEF1G	50.118	5915100000	171	3	3		-0.141856	1.44408	0.449662	34.9359	34.9964	34.9367	35.1322	35.1459	35.0165	25	22	23	23	20	21	P26641	P26641	Elongation factor 1-gamma	EEF1G
Next to BRCA1 gene 1 protein	NBR1	107.41	99058000	1369	2	3		-0.140773	0.334088	0.681908	29.8861	29.9995	30.1104	NaN	30.3348	29.9441	5	5	5	2	5	5	Q14596;B7Z5R6	Q14596;B7Z5R6	Next to BRCA1 gene 1 protein	NBR1
Tubulin alpha-1C chain	TUBA1C	49.895	565250000	728	3	2		-0.137712	0.152379	0.820146	NaN	31.5611	31.3498	31.9078	31.7674	31.1042	28	26	27	26	27	24	Q9BQE3;F5H5D3;A0A1W2PQM2;F8VRZ4	Q9BQE3;F5H5D3;A0A1W2PQM2	Tubulin alpha-1C chain	TUBA1C
28S ribosomal protein S6, mitochondrial	MRPS6	14.226	173810000	1166	2	3		-0.135851	0.50291	0.631871	28.6387	28.5503	28.6938	28.6309	NaN	28.8961	4	3	3	2	1	2	P82932	P82932	28S ribosomal protein S6, mitochondrial	MRPS6
Histone H2B type 2-E	HIST2H2BE	13.92	13826000000	102	3	3		-0.132132	1.78502	0.478327	34.2762	34.3785	34.3586	34.4647	34.4538	34.4911	6	5	5	6	6	6	Q16778;P33778;P23527;P06899;Q96A08;Q6DRA6;Q6DN03	Q16778;P33778;P23527;P06899;Q96A08	Histone H2B type 2-E;Histone H2B type 1-B;Histone H2B type 1-O;Histone H2B type 1-J;Histone H2B type 1-A	HIST2H2BE;HIST1H2BB;HIST1H2BO;HIST1H2BJ;HIST1H2BA
Lamina-associated polypeptide 2, isoform alpha	TMPO	75.491	5921900000	170	3	3		-0.129164	1.85309	0.489025	35.5316	35.579	35.5171	35.6734	35.6282	35.7137	33	32	34	35	36	34	P42166	P42166	Lamina-associated polypeptide 2, isoform alpha;Thymopoietin;Thymopentin	TMPO
DNA topoisomerase 2-alpha	TOP2A	174.38	376940000	877	3	3		-0.126208	0.228684	0.773217	32.8213	32.7989	33.4426	33.0631	33.2263	33.1519	11	14	8	21	22	21	P11388;J3KTB7	P11388	DNA topoisomerase 2-alpha	TOP2A
Myc-associated zinc finger protein	MAZ	22.187	407620000	846	3	3		-0.125343	0.508957	0.658487	30.1924	30.0282	30.253	30.4295	30.1372	30.2828	5	4	2	4	6	4	I3L2Z5;A0A087WWR2;P56270;H3BQI4;H3BQS2;I3L411;I3L4Y2;H3BPU3;I3L0M3;Q9HBE1	I3L2Z5;A0A087WWR2;P56270;H3BQI4	Myc-associated zinc finger protein	MAZ
Eukaryotic translation initiation factor 3 subunit H	EIF3H	39.589	799650000	606	3	3		-0.120916	0.916662	0.604779	31.8036	31.7464	31.8234	32.0175	31.8212	31.8974	7	5	6	6	4	9	A0A087WZK9;B3KS98;O15372;E5RJT0;E5RGU4;E5RHC7;E5RH59;E5RFW7;E5RFH0	A0A087WZK9;B3KS98;O15372;E5RJT0;E5RGU4	Eukaryotic translation initiation factor 3 subunit H	EIF3H
Sphingosine-1-phosphate lyase 1	SGPL1	63.523	552120000	731	3	3		-0.120504	0.742624	0.631089	31.7443	31.6502	31.7983	31.8278	31.9662	31.7603	11	13	11	10	11	13	O95470;H0Y3V8;H7BXL7	O95470	Sphingosine-1-phosphate lyase 1	SGPL1
Retinol dehydrogenase 11	RDH11	35.386	93402000	1384	1	2		-0.118624	0	0.791423	29.0332	NaN	28.8459	29.0581	NaN	NaN	2	2	3	2	1	1	Q8TC12;G3V2G6;H0YIZ8;G3V234;H0YJ46	Q8TC12;G3V2G6	Retinol dehydrogenase 11	RDH11
NADH dehydrogenase [ubiquinone] 1 beta subcomplex subunit 8, mitochondrial	NDUFB8	21.766	202450000	1106	1	2		-0.118504	0	0.919353	29.3736	NaN	29.3011	NaN	29.4559	NaN	3	1	3	1	2	2	O95169;E9PQ68;K9J7I2;E9PIZ8	O95169;E9PQ68;K9J7I2	NADH dehydrogenase [ubiquinone] 1 beta subcomplex subunit 8, mitochondrial	NDUFB8
Valine--tRNA ligase	VARS	140.47	245260000	1041	3	3		-0.117769	0.791471	0.636227	31.7623	31.7599	31.6982	31.7666	31.8224	31.9847	14	11	14	11	12	9	P26640;A0A140T936;A0A140T954;A2ABF4;A0A0G2JJT9;A0A140T904;H0Y426	P26640;A0A140T936	Valine--tRNA ligase	VARS
ATP synthase F(0) complex subunit B1, mitochondrial	ATP5F1	28.908	910570000	558	3	3		-0.116722	0.471488	0.69514	31.8596	31.8702	31.8844	32.1173	32.0713	31.7757	6	5	6	7	7	6	P24539;Q5QNZ2	P24539;Q5QNZ2	ATP synthase F(0) complex subunit B1, mitochondrial	ATP5F1
Mitotic spindle assembly checkpoint protein MAD2A	MAD2L1	23.51	168930000	1179	2	2		-0.114463	0.371425	0.750996	29.444	NaN	29.3064	29.5821	29.3973	NaN	2	1	2	4	3	0	Q13257	Q13257	Mitotic spindle assembly checkpoint protein MAD2A	MAD2L1
Splicing factor 3B subunit 6	SF3B6	14.585	1197100000	483	3	2		-0.111906	0.258454	0.791465	31.3125	30.9995	NaN	31.3146	31.0888	31.4003	3	3	1	4	3	5	Q9Y3B4	Q9Y3B4	Splicing factor 3B subunit 6	SF3B6
Serine/threonine-protein phosphatase	PPP1CC	34.95	1410100000	437	3	3		-0.111584	0.543554	0.697006	32.3673	32.2603	32.5203	32.4183	32.4748	32.5896	9	11	10	9	11	11	F8VYE8;P36873;F8VR82;F8W0W8;E7ETD8;A0A087WYY5	F8VYE8;P36873;F8VR82;F8W0W8;E7ETD8;A0A087WYY5	Serine/threonine-protein phosphatase;Serine/threonine-protein phosphatase PP1-gamma catalytic subunit	PPP1CC;PPP1CB
Periodic tryptophan protein 1 homolog	PWP1	55.827	191450000	1134	3	1		-0.111319	0	0.838633	NaN	30.1195	NaN	30.263	30.1612	30.2683	1	3	0	7	6	4	Q13610;B4DJV5;F8VZ56	Q13610;B4DJV5	Periodic tryptophan protein 1 homolog	PWP1
Electron transfer flavoprotein subunit alpha, mitochondrial	ETFA	35.079	217190000	1093	1	3		-0.109397	0	0.900821	31.0255	30.9713	31.0062	NaN	NaN	31.1104	6	7	5	3	0	2	P13804;H0YLU7;H0YKF0;H0YL12;H0YK49;H0YNX6;J3KN60	P13804;H0YLU7;H0YKF0;H0YL12;H0YK49;H0YNX6	Electron transfer flavoprotein subunit alpha, mitochondrial	ETFA
Non-specific protein-tyrosine kinase	HCK	59.51	55949000	1510	2	1		-0.106537	0	0.983679	NaN	28.8591	NaN	29.0671	NaN	28.8641	4	4	4	3	3	4	H0Y3C5;J3KPD6;F6SF04;P08631	H0Y3C5;J3KPD6;F6SF04;P08631	Non-specific protein-tyrosine kinase;Tyrosine-protein kinase HCK	HCK
DnaJ homolog subfamily C member 8	DNAJC8	29.841	292690000	973	2	3		-0.105014	0.403528	0.759993	30.0809	30.0515	29.9939	NaN	30.012	30.2823	5	3	4	1	3	4	O75937;S4R3J5	O75937	DnaJ homolog subfamily C member 8	DNAJC8
Elongation factor 1-delta	EEF1D	31.121	4413700000	208	3	3		-0.104909	0.750666	0.693118	34.0612	33.9897	34.0619	34.2343	34.1624	34.0308	16	15	15	16	16	18	P29692;E9PRY8;E9PK01;E9PQZ1;A0A087X1X7;E9PQ49;E9PI39;H0YE72;E9PPR1;E9PL12;E9PL71;H0YE58;E9PMW7;E9PIZ1;E9PK06;H0YCK7;E9PK72;E9PN91;E9PKK3;E9PNW6;E9PQC9;E9PJD0	P29692;E9PRY8;E9PK01;E9PQZ1;A0A087X1X7;E9PQ49;E9PI39;H0YE72;E9PPR1;E9PL12;E9PL71	Elongation factor 1-delta	EEF1D
Cellular tumor antigen p53	TP53	45.884	800880000	604	3	3		-0.102032	0.656149	0.716759	31.7535	31.9303	31.7235	31.8483	31.9304	31.9347	9	9	7	10	10	10	A0A0U1RQC9;P04637;A0A087WZU8;J3KP33;A0A087X1Q1;E7ESS1;E7EQX7;A0A087WXZ1;A0A087WT22;E9PFT5;E7EMR6;E9PCY9;S4R334	A0A0U1RQC9;P04637;A0A087WZU8;J3KP33;A0A087X1Q1;E7ESS1;E7EQX7	Cellular tumor antigen p53	TP53
Programmed cell death protein 4	PDCD4	51.735	197110000	1123	3	3		-0.10052	0.223816	0.823096	29.9147	29.7732	30.1587	30.1928	30.1747	29.7806	5	5	5	9	6	5	Q53EL6;Q5VZS7	Q53EL6	Programmed cell death protein 4	PDCD4
Eukaryotic translation initiation factor 3 subunit J	EIF3J	29.062	482920000	779	3	3		-0.0984039	0.195943	0.839918	30.735	30.6473	30.49	30.9932	30.7903	30.3839	3	3	4	4	2	3	O75822;H0YLP3;H0YGJ7	O75822	Eukaryotic translation initiation factor 3 subunit J	EIF3J
Coatomer subunit beta	COPB2	102.49	286280000	978	3	3		-0.0972493	0.344166	0.792756	31.6549	31.5538	31.7126	31.7956	31.8879	31.5295	11	7	13	13	9	12	P35606;D6R997;D6RBZ7;D6RCL6;D6RBG7;D6RBT6;H0Y938	P35606	Coatomer subunit beta	COPB2
DBH-like monooxygenase protein 1	MOXD1	69.652	1805300000	380	3	3		-0.0935415	0.937015	0.728566	33.537	33.6661	33.6474	33.6741	33.7023	33.7547	17	16	17	16	14	15	Q6UVY6;A6PVS1	Q6UVY6	DBH-like monooxygenase protein 1	MOXD1
Epidermal growth factor receptor substrate 15	EPS15	98.655	57344000	1507	3	3		-0.0907809	0.180081	0.85591	28.8947	29.4871	28.9493	29.1468	29.1984	29.2582	3	4	3	6	7	2	P42566;B1AUU8;S4R3U1	P42566;B1AUU8	Epidermal growth factor receptor substrate 15	EPS15
LETM1 and EF-hand domain-containing protein 1, mitochondrial	LETM1	83.353	160600000	1193	3	3		-0.0835241	0.188002	0.86195	30.4832	30.5525	30.4781	30.6476	30.2718	30.845	4	6	6	7	5	6	O95202	O95202	LETM1 and EF-hand domain-containing protein 1, mitochondrial	LETM1
Slit homolog 2 protein	SLIT2	171.34	706310000	653	3	3		-0.0823924	0.530358	0.805191	33.4578	33.3994	33.4902	33.5908	33.4055	33.5983	35	26	33	32	32	31	X6R3P0;O94813;A0A087WYV5;E9PCX4;H0Y9Z6;F5H0U4;Q5T0V4;Q5T0V0;O75093;H0YAG4;H0Y968;O75094	X6R3P0;O94813;A0A087WYV5	Slit homolog 2 protein;Slit homolog 2 protein N-product;Slit homolog 2 protein C-product	SLIT2
Protein ERGIC-53	LMAN1	57.548	1278800000	463	3	3		-0.0811132	0.332809	0.836593	32.7288	32.4133	32.4779	32.6509	32.6491	32.5633	11	11	8	8	9	9	P49257	P49257	Protein ERGIC-53	LMAN1
Extended synaptotagmin-1	ESYT1	122.85	147660000	1226	3	3		-0.0809231	0.65287	0.800958	30.9277	30.794	30.7494	30.8979	30.9361	30.8799	10	10	9	6	8	6	Q9BSJ8;F8VZB1	Q9BSJ8	Extended synaptotagmin-1	ESYT1
Dolichyl-diphosphooligosaccharide--protein glycosyltransferase subunit STT3A	STT3A	80.529	490410000	770	3	3		-0.0762018	0.384592	0.840817	31.7043	31.4264	31.5283	31.6523	31.644	31.5914	7	10	8	10	7	10	P46977;A0A0C4DH80;E9PN73;E9PI32;H0YET6	P46977	Dolichyl-diphosphooligosaccharide--protein glycosyltransferase subunit STT3A	STT3A
Cytochrome b-c1 complex subunit 8	UQCRQ	9.9062	628430000	691	3	3		-0.0750751	0.44633	0.837447	30.1507	29.9897	30.0119	30.0919	30.2277	30.0579	5	5	5	2	1	3	O14949	O14949	Cytochrome b-c1 complex subunit 8	UQCRQ
ATP synthase subunit O, mitochondrial	ATP5O	23.277	1042200000	519	3	3		-0.0737095	0.265024	0.860552	31.506	31.5129	31.8386	31.7258	31.6846	31.6683	6	6	6	4	6	5	P48047;H7C0C1;H7C086;H7C068	P48047;H7C0C1	ATP synthase subunit O, mitochondrial	ATP5O
Ubiquitin carboxyl-terminal hydrolase 7	USP7	128.3	140530000	1245	3	3		-0.0736745	0.102613	0.918885	31.042	31.0041	30.9593	30.8259	31.5896	30.8109	10	7	9	11	17	13	Q93009;H3BND8;F5H2X1;H3BUV0;H3BTM1;H3BRA2;H3BQD1;I3L2D8;H3BMF6	Q93009;H3BND8	Ubiquitin carboxyl-terminal hydrolase 7;Ubiquitin carboxyl-terminal hydrolase	USP7
Cold shock domain-containing protein E1	CSDE1	88.884	43289000	1556	3	3		-0.0722129	0.164286	0.89143	28.938	28.6614	29.0322	28.9649	28.7299	29.1533	2	3	3	3	3	4	O75534;E9PLT0;E9PNG3;E9PJK7;E9PKN4;E9PLD4	O75534;E9PLT0	Cold shock domain-containing protein E1	CSDE1
Serine/threonine-protein phosphatase PP1-alpha catalytic subunit	PPP1CA	37.512	99348000	1367	2	1		-0.068861	0	0.861736	NaN	28.9179	NaN	NaN	29.2187	28.7548	8	11	9	9	12	11	P62136;E9PMD7;F5H1L6;F5H037;F8WE71;H0Y3Y6;F8W1A0	P62136;E9PMD7	Serine/threonine-protein phosphatase PP1-alpha catalytic subunit;Serine/threonine-protein phosphatase	PPP1CA
ADP/ATP translocase 3	SLC25A6	32.866	10134000000	115	3	3		-0.0667458	0.822309	0.841605	35.5069	35.5361	35.4752	35.5398	35.5393	35.6393	20	19	20	19	20	18	P12236	P12236	ADP/ATP translocase 3;ADP/ATP translocase 3, N-terminally processed	SLC25A6
Syntaxin-7	STX7	29.815	676260000	668	3	3		-0.066349	0.163806	0.901065	31.1096	30.7859	30.894	31.1733	30.7697	31.0455	8	5	6	5	2	2	O15400	O15400	Syntaxin-7	STX7
39S ribosomal protein L38, mitochondrial	MRPL38	44.596	71753000	1447	3	1		-0.0659211	0	0.779589	28.6501	NaN	NaN	28.722	28.7358	28.6903	2	1	1	2	2	4	Q96DV4	Q96DV4	39S ribosomal protein L38, mitochondrial	MRPL38
Succinate dehydrogenase [ubiquinone] flavoprotein subunit, mitochondrial	SDHA	72.691	458440000	801	3	3		-0.0634855	0.634187	0.855327	31.7688	31.8394	31.7137	31.7871	31.8779	31.8473	14	13	13	10	10	8	P31040;D6RFM5;A0A087X1I3;H0Y8X1	P31040;D6RFM5;A0A087X1I3	Succinate dehydrogenase [ubiquinone] flavoprotein subunit, mitochondrial	SDHA
Translational activator GCN1	GCN1L1	292.75	199190000	1118	3	3		-0.0628281	0.316289	0.879015	32.8714	33.1322	32.918	33.0122	33.0541	33.0437	41	37	40	37	38	38	Q92616	Q92616	Translational activator GCN1	GCN1L1
2,3-cyclic-nucleotide 3-phosphodiesterase	CNP	47.578	92821000	1386	1	3		-0.0608336	0	0.906039	29.3913	29.2936	29.4809	29.4495	NaN	NaN	6	4	2	3	3	1	P09543;K7ERC4;C9K0L8;K7ERZ0;K7EN66	P09543;K7ERC4	2,3-cyclic-nucleotide 3-phosphodiesterase	CNP
MICOS complex subunit MIC19	CHCHD3	26.694	3050000000	269	3	3		-0.0575002	0.8151	0.868557	33.266	33.2584	33.2799	33.3581	33.3572	33.2615	13	12	12	9	11	10	C9JRZ6;Q9NX63;F8WAR4;F8WD73	C9JRZ6;Q9NX63;F8WAR4	MICOS complex subunit MIC19	CHCHD3
Uncharacterized protein C2orf47, mitochondrial	C2orf47	32.544	46927000	1540	1	2		-0.0528355	0	0.787935	28.8588	NaN	28.8841	28.9243	NaN	NaN	4	1	2	2	0	1	Q8WWC4;H7C0V0	Q8WWC4	Uncharacterized protein C2orf47, mitochondrial	C2orf47
Ras GTPase-activating-like protein IQGAP1	IQGAP1	189.25	119240000	1307	3	3		-0.0476996	0.195688	0.933164	31.1636	31.3408	31.0923	31.1463	31.2481	31.3455	16	12	11	9	12	13	P46940;A0A0J9YXZ5;H0YLE8;F2Z2E2;Q86VI3;A0A087X225;E9PDT6	P46940;A0A0J9YXZ5;H0YLE8	Ras GTPase-activating-like protein IQGAP1	IQGAP1
Apolipoprotein B-100	APOB	515.6	11884000	1700	3	2		-0.046449	0.231132	0.932947	NaN	29.5918	29.7112	29.7946	29.6518	29.6475	1	4	3	3	3	2	P04114	P04114	Apolipoprotein B-100;Apolipoprotein B-48	APOB
Annexin A4	ANXA4	35.882	131440000	1274	2	3		-0.0454102	0.159733	0.943865	29.4455	29.1995	29.2755	29.4126	29.2918	NaN	4	3	4	4	5	4	P09525;Q6P452;B4E1S2	P09525;Q6P452;B4E1S2	Annexin A4;Annexin	ANXA4
Kelch-like ECH-associated protein 1	KEAP1	69.666	54383000	1515	2	3		-0.0438366	0.0789724	0.965628	29.1703	29.2116	29.2684	29.0083	29.5129	NaN	3	2	5	4	3	0	Q14145;K7EJ49;K7EJD8;K7ESE0;K7EPZ3;K7EQX2	Q14145	Kelch-like ECH-associated protein 1	KEAP1
Tubulin beta-4B chain	TUBB4B	49.83	30534000000	37	3	3		-0.0416247	0.235688	0.942667	36.9863	37.0325	36.85	37.0759	36.9891	36.9288	25	27	26	25	27	26	P68371;M0R2D3;M0QY85;M0R0X0;M0QY37;M0QX14;M0QZL7;M0R2T4;A0A075B724	P68371	Tubulin beta-4B chain	TUBB4B
Golgi SNAP receptor complex member 1	GOSR1	20.045	242840000	1044	2	3		-0.0411609	0.0686296	0.974123	29.8073	29.3716	29.5761	29.7942	29.4581	NaN	3	3	3	3	4	1	B4DQA8;K7EJC8;E9PCW1;O95249;G5E9T8;F6RU00	B4DQA8;K7EJC8;E9PCW1;O95249;G5E9T8	Golgi SNAP receptor complex member 1	GOSR1
RRP15-like protein	RRP15	31.484	71345000	1449	2	1		-0.0409565	0	0.733005	28.6338	NaN	NaN	28.6435	28.7061	NaN	2	1	0	3	3	0	Q9Y3B9	Q9Y3B9	RRP15-like protein	RRP15
Lon protease homolog, mitochondrial	LONP1	93.296	108580000	1339	3	3		-0.0407295	0.0578777	0.980045	29.7535	29.7113	29.7393	30.0396	29.9969	29.2899	5	5	3	7	8	4	K7EJE8;K7EKE6;P36776;K7ER27;K7ER56;K7ERR6	K7EJE8;K7EKE6;P36776;K7ER27	Lon protease homolog, mitochondrial	LONP1
Histone-binding protein RBBP4	RBBP4	47.655	4109400000	218	3	3		-0.0395063	0.146156	0.954982	33.8298	33.7013	33.6512	33.6017	33.8859	33.8133	16	14	14	16	15	17	Q09028;H0YF10;H0YCT5;H0YDK2;H0YEU5;E9PNS6;E9PNS2;C9JPP3;E9PIC4;E9PND5	Q09028	Histone-binding protein RBBP4	RBBP4
UDP-N-acetylglucosamine--peptide N-acetylglucosaminyltransferase 110 kDa subunit	OGT	116.92	116960000	1314	3	3		-0.0393747	0.0958876	0.965364	30.5696	30.0947	30.2887	30.4164	30.2563	30.3985	9	3	6	9	8	8	O15294;C9JZL3	O15294	UDP-N-acetylglucosamine--peptide N-acetylglucosaminyltransferase 110 kDa subunit	OGT
AFG3-like protein 2	AFG3L2	88.583	92984000	1385	3	3		-0.0392405	0.229531	0.945496	30.2382	30.0388	30.2109	30.2112	30.1559	30.2385	8	5	7	4	4	4	Q9Y4W6;K7EP56	Q9Y4W6	AFG3-like protein 2	AFG3L2
Translocation protein SEC63 homolog	SEC63	87.996	177420000	1160	3	3		-0.0391795	0.162377	0.953075	30.8382	30.7664	30.6547	30.6985	30.9368	30.7414	9	8	7	6	6	7	Q9UGP8;A6PVC9	Q9UGP8	Translocation protein SEC63 homolog	SEC63
Apoptosis inhibitor 5	API5	57.56	111760000	1326	3	3		-0.0384426	0.0943352	0.965435	29.7304	29.4995	29.7862	29.5379	29.9314	29.6621	5	5	6	4	2	3	G3V1C3;Q9BZZ5;H0YER7;E9PQK6	G3V1C3;Q9BZZ5	Apoptosis inhibitor 5	API5
Mitochondrial 2-oxoglutarate/malate carrier protein	SLC25A11	32.182	2415800000	314	3	3		-0.0374133	0.218308	0.951719	33.0811	33.2927	33.1549	33.2559	33.1706	33.2145	15	17	13	15	15	15	I3L1P8;Q02978	I3L1P8;Q02978	Mitochondrial 2-oxoglutarate/malate carrier protein	SLC25A11
YTH domain-containing protein 1	YTHDC1	85.586	134200000	1264	3	3		-0.0358493	0.117178	0.965436	29.2662	29.4424	29.5493	29.5431	29.3067	29.5157	3	3	2	5	3	5	J3QR07;Q96MU7;J3KS01	J3QR07;Q96MU7	YTH domain-containing protein 1	YTHDC1
SAP domain-containing ribonucleoprotein	SARNP	24.105	367990000	884	3	3		-0.0348059	0.124945	0.966003	30.2935	30.0084	30.2433	30.1277	30.2152	30.3067	4	4	5	4	4	6	F8VZQ9;P82979;H0YHG0;F8VS12	F8VZQ9;P82979;H0YHG0	SAP domain-containing ribonucleoprotein	SARNP
RNA-binding protein 8A	RBM8A	19.889	2385900000	317	3	3		-0.0291971	0.0815795	0.985813	32.0538	31.9437	32.029	32.2771	31.9609	31.8761	4	6	6	4	5	7	Q9Y5S9;A0A0J9YW13	Q9Y5S9	RNA-binding protein 8A	RBM8A
Eukaryotic translation initiation factor 4E type 2	EIF4E2	24.602	320370000	935	2	2		-0.0248947	0.0461927	1	29.9466	NaN	29.7747	29.7347	30.0363	NaN	3	1	2	3	2	1	C9JEL3;B9A044;B8ZZ50;O60573;B4E1E4;B9A023;B8ZZL3	C9JEL3;B9A044;B8ZZ50;O60573;B4E1E4;B9A023;B8ZZL3	Eukaryotic translation initiation factor 4E type 2	EIF4E2
Histone-binding protein RBBP7	RBBP7	46.938	974900000	538	3	3		-0.0244109	0.132962	0.987411	31.8069	31.8886	31.7855	31.9686	31.8139	31.7718	14	11	12	12	12	14	E9PC52;Q16576;Q5JP01;Q5JP02;Q5JNZ6;C9JAJ9;C9J7L0	E9PC52;Q16576	Histone-binding protein RBBP7	RBBP7
Cystatin-B	CSTB	11.139	201730000	1109	1	2		-0.0241556	0	0.910655	29.5961	NaN	29.4397	29.5421	NaN	NaN	3	1	3	2	0	0	P04080;A0A1W2PQG6;A0A1W2PS52	P04080	Cystatin-B	CSTB
Coatomer subunit alpha	COPA	138.34	348860000	903	3	3		-0.0212046	0.270477	0.989755	32.558	32.5539	32.476	32.58	32.5226	32.5489	22	22	22	18	22	22	P53621	P53621	Coatomer subunit alpha;Xenin;Proxenin	COPA
Sodium/potassium-transporting ATPase subunit alpha-1	ATP1A1	112.89	1701100000	395	3	3		-0.0209033	0.103667	0.998783	34.0986	33.9904	34.0897	34.1466	34.1418	33.953	21	23	25	30	28	32	P05023;M0R116;B1AKY9;A0A0A0MT26;P13637;P50993;H0Y7C1;Q13733;P20648;Q5TC01;E9PRA5;Q5TC02;M0QXF2;Q5TC05	P05023	Sodium/potassium-transporting ATPase subunit alpha-1	ATP1A1
Eukaryotic translation initiation factor 4B	EIF4B	69.697	117020000	1313	3	3		-0.0202637	0.0460412	1	29.6285	29.4522	29.8008	29.5584	29.514	29.8699	3	6	7	5	3	3	E7EX17;P23588;F8VX11;F8W0K0;F8VYE9;F8VSC7;F8VP89;F8VRU1	E7EX17;P23588;F8VX11	Eukaryotic translation initiation factor 4B	EIF4B
39S ribosomal protein L48, mitochondrial	MRPL48	23.934	140110000	1247	3	1		-0.0197792	0	0.778619	NaN	NaN	28.5779	28.8408	28.747	28.2053	0	1	2	2	4	4	Q96GC5;F5H702;F5H8D0	Q96GC5;F5H702;F5H8D0	39S ribosomal protein L48, mitochondrial	MRPL48
UPF0488 protein C8orf33	C8orf33	24.992	459760000	800	2	3		-0.0195738	0.0721425	1	30.2982	30.4904	30.2597	30.3508	30.3872	NaN	2	6	4	2	2	3	Q9H7E9	Q9H7E9	UPF0488 protein C8orf33	C8orf33
Zinc finger CCCH domain-containing protein 7A	ZC3H7A	110.54	248930000	1032	3	3		-0.0180333	0.129403	1	31.5166	31.4618	31.4632	31.452	31.5944	31.4494	15	12	13	11	9	11	Q8IWR0;I3L2K5;I3L323;I3L2N8;I3L382;I3L282	Q8IWR0;I3L2K5	Zinc finger CCCH domain-containing protein 7A	ZC3H7A
Sideroflexin-4	SFXN4	37.998	128420000	1285	3	1		-0.0160408	0	0.815671	NaN	29.1054	NaN	28.9586	29.3237	29.082	1	3	1	3	4	2	Q6P4A7;B1AMV7	Q6P4A7	Sideroflexin-4	SFXN4
Dr1-associated corepressor	DRAP1	16.561	224400000	1080	2	2		-0.0155449	0.0360569	1	27.9171	NaN	27.9431	27.8088	28.0826	NaN	2	1	2	2	2	2	E9PNC7;C9JCC6;Q14919;E9PQX9	E9PNC7;C9JCC6;Q14919;E9PQX9	Dr1-associated corepressor	DRAP1
Small nuclear ribonucleoprotein Sm D3	SNRPD3	13.916	7092300000	147	3	3		-0.0151151	0.149533	1	33.2321	33.2763	33.34	33.3024	33.2597	33.3316	4	4	4	6	6	6	P62318;H3BT13	P62318;H3BT13	Small nuclear ribonucleoprotein Sm D3	SNRPD3
Cullin-1	CUL1	87.387	62754000	1489	2	3		-0.0127131	0.0303478	1	29.9578	29.7069	29.8535	29.7161	NaN	29.9881	8	6	8	4	3	5	A0A0C4DGX4;Q13616	A0A0C4DGX4;Q13616	Cullin-1	CUL1
Serine/arginine-rich splicing factor 7	SRSF7	27.366	3338400000	249	3	3		-0.0125109	0.0607629	1	32.8533	32.9526	32.8852	32.8055	33.0295	32.8936	7	7	4	7	7	6	Q16629;A0A0B4J1Z1;C9JAB2;F8WEA1;H7BZZ6	Q16629;A0A0B4J1Z1;C9JAB2	Serine/arginine-rich splicing factor 7	SRSF7
Glypican-4	GPC4	62.411	1196900000	484	3	3		-0.0119692	0.0530477	1	33.0447	33.0045	32.9744	33.0547	33.1287	32.8761	15	19	17	18	19	18	O75487	O75487	Glypican-4;Secreted glypican-4	GPC4
Protein LTV1 homolog	LTV1	54.854	153790000	1208	3	3		-0.00867462	0.0305313	1	29.1971	29.4085	29.32	29.4178	29.3595	29.1742	3	2	5	3	7	2	Q96GA3;A0A075B6Q4	Q96GA3	Protein LTV1 homolog	LTV1
NADH dehydrogenase [ubiquinone] iron-sulfur protein 8, mitochondrial	NDUFS8	20.656	233790000	1060	3	3		-0.00817045	0.0619313	1	29.4375	29.497	29.4439	29.4548	29.5455	29.4026	4	5	3	3	3	2	E9PPW7;O00217;E9PKH6;E9PN51;F8W9K7;H0YDT4	E9PPW7;O00217;E9PKH6;E9PN51;F8W9K7	NADH dehydrogenase [ubiquinone] iron-sulfur protein 8, mitochondrial	NDUFS8
Tubulin beta-2B chain	TUBB2B	49.953	260660000	1013	3	3		-0.00634829	0.0110876	1	29.9847	30.3568	29.8021	29.9418	29.9777	30.2431	21	21	22	20	24	21	Q9BVA1	Q9BVA1	Tubulin beta-2B chain	TUBB2B
Serine hydroxymethyltransferase, mitochondrial	SHMT2	55.992	1356100000	447	3	3		-0.00600815	0.0386749	1	33.219	33.0855	33.257	33.1887	33.1806	33.2102	15	18	13	18	16	18	P34897;H0YIZ0;G3V2Y4;G3V5L0;G3V4W5;G3V2W0;G3V540;G3V241;G3V3Y8;G3V4T0;G3V4X0;G3V2E4	P34897;H0YIZ0;G3V2Y4	Serine hydroxymethyltransferase, mitochondrial;Serine hydroxymethyltransferase	SHMT2
NADH dehydrogenase [ubiquinone] 1 alpha subcomplex subunit 12	NDUFA12	17.114	159500000	1196	1	3		-0.00565656	0	0.742135	29.1716	29.3111	29.1878	29.2291	NaN	NaN	4	2	2	3	1	2	Q9UI09;F8VRD8;H0YIT1;H0YID5;F8VXI1	Q9UI09	NADH dehydrogenase [ubiquinone] 1 alpha subcomplex subunit 12	NDUFA12
DnaJ homolog subfamily B member 11	DNAJB11	40.513	185530000	1145	3	2		-0.00537364	0.00944355	1	NaN	29.4291	29.6322	29.4893	29.3386	29.7801	1	3	2	2	5	2	Q9UBS4;H7C2Y5	Q9UBS4	DnaJ homolog subfamily B member 11	DNAJB11
Coatomer subunit beta	COPB1	107.14	218720000	1088	3	3		0.000299454	0.0013164	1	31.4828	31.3544	31.3311	31.3255	31.5034	31.3385	16	8	9	10	8	8	P53618;E9PP73;E9PP63;E9PKQ1	P53618	Coatomer subunit beta	COPB1
ATPase family AAA domain-containing protein 3A	ATAD3A	71.368	4314900000	210	3	3		0.00054423	0.00168586	1	35.0947	35.1481	35.0378	34.9128	35.26	35.1063	29	31	31	32	32	34	Q9NVI7;Q5SV16	Q9NVI7	ATPase family AAA domain-containing protein 3A	ATAD3A
Protein transport protein Sec23A	SEC23A	82.968	56485000	1508	3	3		0.000705719	0.00259341	1	28.8685	28.736	28.6444	28.7043	28.8688	28.6736	2	3	2	5	4	3	F5H365;Q15436;G3V4V1;G3V1W4;G3V3G5;G3V2R6;G3V5X8;G3V4Q2;Q5QPE2;Q15437	F5H365;Q15436	Protein transport protein Sec23A	SEC23A
Inosine-5-monophosphate dehydrogenase 2	IMPDH2	55.804	4061600000	219	3	3		0.00360489	0.0249166	1	34.4609	34.4249	34.3698	34.424	34.4802	34.3406	22	19	21	21	22	20	P12268;H0Y4R1;E7ETK5;C9K0R9	P12268;H0Y4R1	Inosine-5-monophosphate dehydrogenase 2	IMPDH2
Nucleolar transcription factor 1	UBTF	87.435	57948000	1504	3	3		0.00535711	0.0135896	1	29.0955	28.7162	28.8002	28.7453	28.9024	28.9482	4	2	3	3	2	5	E9PKP7;P17480;E9PMM2	E9PKP7;P17480	Nucleolar transcription factor 1	UBTF
Calcium-binding mitochondrial carrier protein SCaMC-1	SLC25A24	53.354	173480000	1170	3	3		0.00653458	0.0275226	1	30.1189	29.945	30.1702	30.0903	29.9924	30.1319	7	4	7	7	7	3	Q6NUK1;J3KN42	Q6NUK1	Calcium-binding mitochondrial carrier protein SCaMC-1	SLC25A24
ATP synthase subunit f, mitochondrial	ATP5J2	10.918	1143300000	505	3	3		0.00793966	0.0405723	1	30.0831	30.1948	29.9732	30.109	30.0729	30.0454	2	2	2	2	2	3	P56134;C9JJT5;C9JU26;G3V325	P56134;C9JJT5;C9JU26;G3V325	ATP synthase subunit f, mitochondrial	ATP5J2;ATP5J2-PTCD1
ATPase family AAA domain-containing protein 1	ATAD1	40.744	146480000	1232	2	3		0.0102933	0.0190362	1	29.883	29.4854	29.9025	NaN	29.7235	29.7699	5	3	3	2	3	2	Q8NBU5	Q8NBU5	ATPase family AAA domain-containing protein 1	ATAD1
MICOS complex subunit MIC60	IMMT	83.677	2675700000	295	3	3		0.0120405	0.0704315	1	34.7893	34.8987	34.7723	34.8904	34.7975	34.7362	30	37	39	36	31	40	Q16891;B9A067;D6RAW4	Q16891;B9A067	MICOS complex subunit MIC60	IMMT
Mitochondrial import receptor subunit TOM70	TOMM70A	67.454	94142000	1383	1	3		0.0148525	0	0.922063	30.1991	30.1086	30.0739	NaN	NaN	30.1123	6	5	5	4	4	5	O94826	O94826	Mitochondrial import receptor subunit TOM70	TOMM70A
Peptidyl-prolyl cis-trans isomerase FKBP8	FKBP8	44.561	118270000	1311	3	3		0.0158691	0.0508208	1	29.4039	29.1433	29.4036	29.4045	29.3117	29.187	4	4	2	3	2	3	Q14318;U3KQ64;A0A0A0MTJ1;M0R2K9;U3KQI1	Q14318;U3KQ64;A0A0A0MTJ1	Peptidyl-prolyl cis-trans isomerase FKBP8	FKBP8
ADP/ATP translocase 2	SLC25A5	32.852	2111100000	344	3	3		0.0259908	0.0403451	1	33.2518	33.1554	33.3085	33.4983	33.3468	32.7926	18	19	18	17	19	15	P05141;Q9H0C2	P05141	ADP/ATP translocase 2;ADP/ATP translocase 2, N-terminally processed	SLC25A5
Exportin-T	XPOT	109.96	134610000	1260	3	3		0.026549	0.0415401	1	30.4325	30.5959	30.2613	30.425	30.7297	30.0553	7	7	6	9	10	9	O43592;F8WDU6;F5GYW6	O43592	Exportin-T	XPOT
Barrier-to-autointegration factor	BANF1	10.058	20921000000	77	3	3		0.0271123	0.164607	0.979303	34.6573	34.7667	34.7756	34.7365	34.7715	34.6102	9	9	8	8	8	9	O75531;E9PJJ8	O75531	Barrier-to-autointegration factor;Barrier-to-autointegration factor, N-terminally processed	BANF1
B-cell receptor-associated protein 31	BCAP31	27.991	1884000000	368	3	3		0.0271314	0.124687	0.982666	32.8605	32.816	32.7653	32.8321	32.8875	32.6408	13	12	14	11	8	10	P51572;C9JSP1;C9JQ75;C9J0M4;C9JMD7;C9JM14	P51572;C9JSP1;C9JQ75;C9J0M4	B-cell receptor-associated protein 31	BCAP31
HIV Tat-specific factor 1	HTATSF1	85.852	48660000	1534	3	3		0.0301005	0.136145	0.974532	29.3098	29.3444	29.2125	29.2456	29.1422	29.3885	5	4	3	2	4	3	O43719;Q5H919;Q5H918	O43719	HIV Tat-specific factor 1	HTATSF1
cAMP-dependent protein kinase type II-alpha regulatory subunit	PRKAR2A	45.518	477840000	782	3	3		0.0308908	0.0960374	0.978565	31.5601	31.5302	31.592	31.5588	31.3201	31.7107	10	8	11	10	8	8	P13861;H7C1L0;H7C330;H7C4A9;C9J830	P13861	cAMP-dependent protein kinase type II-alpha regulatory subunit	PRKAR2A
E3 ubiquitin-protein ligase CHIP	STUB1	34.856	904590000	562	3	3		0.0311082	0.0961937	0.97846	32.2167	32.2283	32.1128	32.1905	31.9495	32.3246	12	13	10	10	13	10	Q9UNE7;H3BS86;H3BTA3;H3BUD0	Q9UNE7;H3BS86;H3BTA3	E3 ubiquitin-protein ligase CHIP	STUB1
S-phase kinase-associated protein 1	SKP1	18.72	601340000	705	3	3		0.0328191	0.369491	0.95564	30.543	30.6095	30.5716	30.5762	30.4784	30.571	5	6	4	3	4	4	E5RJR5;P63208;E7ERH2;F8W8N3;E5RGM3	E5RJR5;P63208;E7ERH2;F8W8N3	S-phase kinase-associated protein 1	SKP1
Cytochrome b reductase 1	CYBRD1	31.641	404140000	849	2	3		0.0332346	0.101675	0.974197	29.7539	29.6578	29.8636	29.6104	NaN	29.84	2	2	1	1	1	1	Q53TN4	Q53TN4	Cytochrome b reductase 1	CYBRD1
Sodium-dependent phosphate transporter 1	SLC20A1	73.699	145420000	1235	2	2		0.0336361	0.0193538	1	NaN	29.8855	30.3118	29.5633	NaN	30.5668	1	5	3	4	2	4	Q8WUM9;H7BZK4	Q8WUM9	Sodium-dependent phosphate transporter 1	SLC20A1
Stress-70 protein, mitochondrial	HSPA9	73.68	2825400000	285	3	3		0.0382907	0.263388	0.946321	34.6195	34.6699	34.6953	34.7007	34.6486	34.5205	26	29	24	27	28	33	P38646;D6RJI2;H0Y8S0;H0YBG6;D6RA73	P38646	Stress-70 protein, mitochondrial	HSPA9
7-dehydrocholesterol reductase	DHCR7	54.489	859920000	586	3	3		0.0420291	0.207816	0.943654	31.3761	31.4254	31.3788	31.4853	31.3488	31.22	5	6	6	4	3	5	Q9UBM7;E9PJ54;E9PM00;E9PRL8;E9PQ71;E9PIP9;E9PLZ2;H0YE57	Q9UBM7;E9PJ54;E9PM00	7-dehydrocholesterol reductase	DHCR7
Translocation protein SEC62	SEC62	45.861	331350000	925	2	3		0.0431725	0.331572	0.932689	30.8896	30.7836	30.9121	30.8296	NaN	30.8075	8	6	8	5	1	4	Q99442;F8WF48;F8WCJ7	Q99442;F8WF48;F8WCJ7	Translocation protein SEC62	SEC62
mRNA export factor	RAE1	40.968	1139400000	507	3	3		0.045536	0.311055	0.924766	31.918	31.7315	31.8295	31.8073	31.729	31.8061	11	8	11	11	10	10	P78406;E9PQ57;E9PPG9;B0QZ36;B0QZ37	P78406;E9PQ57;E9PPG9	mRNA export factor	RAE1
Probable ATP-dependent RNA helicase DDX46	DDX46	117.46	113170000	1322	3	3		0.0475438	0.498122	0.910138	30.4983	30.4771	30.4074	30.4718	30.3644	30.404	8	8	6	11	10	8	A0A0C4DG89;Q7L014;D6RJA6;H0Y9U3	A0A0C4DG89;Q7L014	Probable ATP-dependent RNA helicase DDX46	DDX46
Prohibitin-2	PHB2	33.296	4649800000	198	3	3		0.048055	0.278922	0.920898	34.699	34.641	34.7259	34.5589	34.5947	34.7681	20	20	20	18	18	17	Q99623;J3KPX7;F5GY37;F5GWA7;F5H3X6;F5H0C5;F5H2D2;U3KPZ5	Q99623;J3KPX7;F5GY37;F5GWA7	Prohibitin-2	PHB2
Transcription intermediary factor 1-beta	TRIM28	88.549	2285100000	328	3	3		0.0512365	0.341218	0.906873	34.2233	34.1377	34.0322	34.1126	34.1036	34.0233	28	26	25	23	23	27	Q13263;M0R0K9;M0R3C0;M0R2I3	Q13263	Transcription intermediary factor 1-beta	TRIM28
Transmembrane emp24 domain-containing protein 2	TMED2	22.761	364600000	890	2	3		0.0554501	0.195246	0.917203	30.0262	29.832	29.7918	29.8958	29.7599	NaN	3	5	2	2	2	1	Q15363;F5GX39;E7EQ72	Q15363;F5GX39;E7EQ72	Transmembrane emp24 domain-containing protein 2	TMED2
Ras-related protein Rab-1B	RAB1B	22.171	199570000	1116	2	3		0.0581814	0.910132	0.867618	29.9943	29.9345	29.9362	29.9104	29.8832	NaN	11	10	8	10	8	9	Q9H0U4;E9PLD0;Q92928;P59190	Q9H0U4;E9PLD0;Q92928	Ras-related protein Rab-1B;Putative Ras-related protein Rab-1C	RAB1B;RAB1C
Spliceosome RNA helicase DDX39B	DDX39B	48.991	3023000000	273	3	3		0.0584068	0.344208	0.88802	33.8303	33.8786	33.7652	33.7117	33.8902	33.6969	19	23	20	18	21	21	Q13838;Q5STU3;F6WLT2;A0A0G2JJZ9;A0A140T9X3;A0A0A0MT12;F6TRA5;F6S4E6;A0A140T9X9;A0A140T996;F6UJC5;A0A140TA18;A0A140T973;A0A140T9K1;A0A140T9L4;F6R6M7;F6QYI9;A0A0G2JJL7;H0Y400;A0A140T9K2;A0A0G2JHN7;A0A140T9N3;F6U6E2;F6S2B7;H0YCC6;F6SXL5	Q13838;Q5STU3;F6WLT2;A0A0G2JJZ9;A0A140T9X3;A0A0A0MT12;F6TRA5;F6S4E6;A0A140T9X9;A0A140T996;F6UJC5;A0A140TA18	Spliceosome RNA helicase DDX39B	DDX39B
Heterogeneous nuclear ribonucleoprotein L	HNRNPL	64.132	6962000000	152	3	3		0.0596453	0.338277	0.885404	34.9955	34.9624	35.1675	35.0235	34.9114	35.0116	23	21	23	22	20	21	P14866;M0QXS5;M0QYT0;M0R1W6;B4DVF8;M0QYL7;M0R076	P14866;M0QXS5	Heterogeneous nuclear ribonucleoprotein L	HNRNPL
V-type proton ATPase subunit G 1	ATP6V1G1	13.757	10271000000	113	3	3		0.0602239	0.210327	0.900269	34.0412	34.2011	34.1314	34.0111	33.9225	34.2594	6	6	6	5	5	6	O75348;F2Z307;O95670	O75348	V-type proton ATPase subunit G 1	ATP6V1G1
Lamin-B receptor	LBR	70.702	1174500000	491	3	3		0.0606079	0.125348	0.924878	32.727	32.6336	32.45	32.4828	32.3057	32.8402	10	12	12	10	8	9	Q14739;C9JXK0;C9JES9	Q14739;C9JXK0	Lamin-B receptor	LBR
NADH dehydrogenase [ubiquinone] 1 alpha subcomplex subunit 10, mitochondrial	NDUFA10	40.836	235860000	1055	2	3		0.0621424	0.353486	0.878865	30.687	30.5483	30.711	NaN	30.6218	30.5514	4	6	5	2	2	5	A0A087WXC5;E7ESZ7;O95299;H7C2W5;H7C1Y7;H7C2X4;Q8N1B9;C9J6X0	A0A087WXC5;E7ESZ7;O95299	NADH dehydrogenase [ubiquinone] 1 alpha subcomplex subunit 10, mitochondrial	NDUFA10
Band 4.1-like protein 2	EPB41L2	104.36	34097000	1604	3	1		0.0627441	0	0.989123	NaN	29.1023	NaN	28.726	28.841	29.5517	33	40	40	24	26	24	E9PHY5;E9PK52	E9PHY5;E9PK52		EPB41L2
Cyclin-dependent kinase 1	CDC2	34.081	1729400000	388	3	3		0.0646019	0.229681	0.887652	33.0411	32.9896	32.8983	32.7079	33.0214	33.0059	8	12	9	7	10	10	A0A024QZP7;P06493;A0A087WZZ9;E5RIU6;K7ELV5;Q00526;G3V317;K7EJ83;Q00534;Q96Q40	A0A024QZP7;P06493;A0A087WZZ9;E5RIU6	Cyclin-dependent kinase 1	CDC2;CDK1
Contactin-1	CNTN1	113.32	171920000	1173	3	3		0.0648467	0.180035	0.899988	31.0406	31.0456	31.1863	30.9506	31.2763	30.8511	9	11	11	11	10	9	Q12860;H0YIJ1;F8VQW3;F8VX96;F8VUI8;F8VUI9	Q12860	Contactin-1	CNTN1
Transmembrane protein 33	TMEM33	25.223	732600000	636	3	3		0.0653318	0.279903	0.878488	30.6839	30.7543	30.4735	30.635	30.4942	30.5865	5	4	3	5	4	5	D6RAA6;P57088;H0Y8N0;J3KN43;D6RBY2	D6RAA6;P57088;H0Y8N0	Transmembrane protein 33	TMEM33
FAS-associated factor 2	FAF2	52.623	107920000	1341	3	3		0.0673135	0.515299	0.851711	29.6057	29.5365	29.604	29.6199	29.4614	29.4631	5	5	5	3	2	2	Q96CS3	Q96CS3	FAS-associated factor 2	FAF2
DnaJ homolog subfamily A member 1	DNAJA1	44.868	719200000	644	3	3		0.0674089	0.254912	0.878182	32.0855	31.9344	31.9822	32.08	31.7551	31.9649	11	12	12	7	7	10	P31689	P31689	DnaJ homolog subfamily A member 1	DNAJA1
Mitochondrial import inner membrane translocase subunit TIM14	DNAJC19	12.498	391350000	861	3	3		0.0721188	0.249914	0.866841	29.7047	29.9672	29.7058	29.8238	29.7601	29.5774	4	4	5	3	2	5	Q96DA6;F2Z3A7;G5E9V2	Q96DA6;F2Z3A7	Mitochondrial import inner membrane translocase subunit TIM14	DNAJC19
Methylosome protein 50	WDR77	36.724	619820000	697	3	3		0.0729211	0.180208	0.884862	30.7545	30.8373	30.502	30.7391	30.3924	30.7435	3	4	2	3	3	4	Q9BQA1;H0Y711	Q9BQA1;H0Y711	Methylosome protein 50	WDR77
Transmembrane 9 superfamily member 3	TM9SF3	67.887	562020000	729	3	3		0.073178	0.401296	0.845083	31.4218	31.3619	31.372	31.4603	31.2575	31.2184	7	6	6	5	7	4	Q9HD45;Q5TB53	Q9HD45;Q5TB53	Transmembrane 9 superfamily member 3	TM9SF3
Programmed cell death protein 6	PDCD6	21.868	233780000	1061	2	3		0.0736138	0.15434	0.895408	29.2445	29.6265	29.287	29.416	NaN	29.2087	5	2	3	2	2	3	O75340;A0A024QZ42;H0Y9X3;A0A087WZ38	O75340;A0A024QZ42	Programmed cell death protein 6	PDCD6
Fanconi anemia group I protein	FANCI	149.32	19264000	1678	2	3		0.0774647	0.335856	0.845558	28.6908	28.7819	28.7212	28.7682	NaN	28.5395	2	3	3	5	1	4	Q9NVI1;F8W7R3;H3BP78;H3BS60;H3BQE2;H3BT54;H3BMG4	Q9NVI1;F8W7R3	Fanconi anemia group I protein	FANCI
Tubulin gamma-1 chain	TUBG1	51.169	366220000	886	3	3		0.077631	0.472055	0.826691	30.9599	30.7665	30.9775	30.792	30.8674	30.8117	6	6	6	9	10	7	P23258;Q9NRH3;K7EIS0;K7EKE5	P23258;Q9NRH3	Tubulin gamma-1 chain;Tubulin gamma-2 chain	TUBG1;TUBG2
DNA ligase 3	LIG3	112.91	506430000	758	3	3		0.0779215	0.978955	0.795192	32.7725	32.8787	32.8823	32.7812	32.7482	32.7704	20	23	22	19	25	17	P49916;K7ERZ5;K7EQB6;K7ENR9;K7EJR4	P49916;K7ERZ5	DNA ligase 3	LIG3
RNA binding protein fox-1 homolog	RBFOX2	25.265	437110000	821	3	3		0.079373	0.211214	0.861712	29.7461	29.9005	29.9338	29.7063	30.0405	29.5956	3	3	4	4	2	5	S4R469;F8VR27;F8VZY7;B0QYV1;B0QYY4;A0A087X2B1;A0A0G2JRA5;J3KNW3;B7Z1U7;F8VZG9;O43251;Q9NWB1;I3L1D4;A0A0G2JRD1;S4R3K7;F8VRS4;A0A0G2JSB3;B0QYY7;J3QRF4;A6NFN3;J3QQZ2;B0QYY6	S4R469;F8VR27;F8VZY7;B0QYV1;B0QYY4;A0A087X2B1;A0A0G2JRA5;J3KNW3;B7Z1U7;F8VZG9;O43251;Q9NWB1;I3L1D4;A0A0G2JRD1;S4R3K7;F8VRS4;A0A0G2JSB3;B0QYY7;J3QRF4;A6NFN3	RNA binding protein fox-1 homolog;RNA binding protein fox-1 homolog 2;RNA binding protein fox-1 homolog 1;RNA binding protein fox-1 homolog 3	RBFOX2;RBFOX1;RBFOX3
Peroxisomal multifunctional enzyme type 2	HSD17B4	79.685	57895000	1505	2	3		0.0804218	0.241995	0.855782	29.8462	29.686	29.9212	NaN	29.859	29.6158	8	5	6	1	3	4	P51659;E7EWE5;E7ER27;G5E9S2;E7ET17;E7EPL9	P51659;E7EWE5;E7ER27;G5E9S2;E7ET17	Peroxisomal multifunctional enzyme type 2;(3R)-hydroxyacyl-CoA dehydrogenase;Enoyl-CoA hydratase 2	HSD17B4
Cytochrome c oxidase subunit 6C	COX6C	8.7813	4458100000	204	3	3		0.0812244	0.267051	0.846316	32.3192	32.1117	32.2665	31.9822	32.1295	32.342	5	5	5	3	2	3	P09669	P09669	Cytochrome c oxidase subunit 6C	COX6C
ATP-binding cassette sub-family D member 3	ABCD3	75.475	1149400000	500	3	3		0.0833855	0.402786	0.818832	33.5475	33.4268	33.563	33.5251	33.484	33.2781	17	17	18	16	17	14	P28288	P28288	ATP-binding cassette sub-family D member 3	ABCD3
Vesicular integral-membrane protein VIP36	LMAN2	40.228	343210000	908	3	3		0.0835215	0.160381	0.875553	30.8294	30.9923	30.5166	30.6754	30.4698	30.9427	9	8	6	5	5	7	Q12907;D6RBV2;D6RIU4;D6RDX1;D6RBH1	Q12907;D6RBV2;D6RIU4;D6RDX1	Vesicular integral-membrane protein VIP36	LMAN2
Solute carrier family 2, facilitated glucose transporter member 1	SLC2A1	54.083	2303700000	325	3	3		0.0838928	0.737271	0.784168	32.844	32.8727	32.7368	32.7199	32.7947	32.6872	7	7	6	8	8	9	P11166	P11166	Solute carrier family 2, facilitated glucose transporter member 1	SLC2A1
Cation-independent mannose-6-phosphate receptor	IGF2R	274.37	201660000	1110	3	3		0.0877787	0.667169	0.77366	32.7237	32.7607	32.8008	32.601	32.7825	32.6383	28	30	31	25	26	22	P11717;S4R328	P11717	Cation-independent mannose-6-phosphate receptor	IGF2R
Cell cycle and apoptosis regulator protein 2	CCAR2	102.9	132780000	1272	3	3		0.0888462	0.309063	0.821049	30.6124	30.8315	30.6406	30.7889	30.5585	30.4705	7	7	8	9	8	7	Q8N163;G3V119;H0YB24;E5RHJ4;E5RGU7;E5RFJ3;H0YC69;H0YC58;E5RHH8;A0A087X2B6	Q8N163;G3V119;H0YB24	Cell cycle and apoptosis regulator protein 2	CCAR2
Serine palmitoyltransferase 1	SPTLC1	52.743	516800000	752	3	3		0.0907249	0.33932	0.809303	31.9455	32.0235	31.9439	31.9152	31.6793	32.0462	4	4	5	6	6	5	O15269	O15269	Serine palmitoyltransferase 1	SPTLC1
RuvB-like 1	RUVBL1	50.227	1919700000	362	3	3		0.0917956	0.449778	0.787289	33.3983	33.284	33.5086	33.4174	33.2821	33.2161	15	16	17	20	17	14	Q9Y265;E7ETR0;H7C4G5;J3QLR1;H7C4I3	Q9Y265;E7ETR0;H7C4G5	RuvB-like 1	RUVBL1
Transmembrane emp24 domain-containing protein 7	TMED7-TICAM2	21.233	218150000	1092	2	3		0.0923217	0.196177	0.849734	29.8272	29.6299	29.9883	NaN	29.569	29.8766	4	4	4	1	2	2	A0A0A6YYA0;Q9Y3B3;G3V2Y2	A0A0A6YYA0;Q9Y3B3	Transmembrane emp24 domain-containing protein 7	TMED7-TICAM2;TMED7
Syntaxin-12	STX12	31.642	313450000	946	3	3		0.0968208	0.442793	0.772295	30.2385	30.1897	30.2828	30.2173	29.9609	30.2424	3	4	4	2	2	3	Q86Y82;B1AJQ6	Q86Y82;B1AJQ6	Syntaxin-12	STX12
Emerin	EMD	28.994	5982200000	169	3	3		0.0984675	0.882674	0.707224	34.1976	34.1674	34.2476	34.0486	34.071	34.1976	16	14	16	15	14	13	P50402;Q5HY57;F8WEQ1	P50402;Q5HY57	Emerin	EMD
Proteasome subunit beta type-7	PSMB7	29.965	252000000	1024	3	3		0.0985572	0.319942	0.795519	29.5815	29.3817	29.5901	29.2357	29.4178	29.6041	3	2	3	2	2	2	Q99436;Q5TBG5	Q99436	Proteasome subunit beta type-7	PSMB7
DNA replication licensing factor MCM7	MCM7	81.307	65326000	1476	2	3		0.105625	0.200159	0.829042	29.7798	30.2313	29.8193	29.7482	NaN	29.9275	6	6	6	3	1	2	P33993;C9J8M6	P33993	DNA replication licensing factor MCM7	MCM7
Transformer-2 protein homolog alpha	TRA2A	32.688	231260000	1066	3	3		0.107711	0.237563	0.803802	30.1019	29.9499	29.7495	29.7447	29.6232	30.1104	4	5	3	3	2	2	Q13595;F8WEH2	Q13595	Transformer-2 protein homolog alpha	TRA2A
Eukaryotic translation initiation factor 3 subunit D	EIF3D	63.972	810450000	603	3	3		0.108452	0.403585	0.74414	32.1955	32.0006	32.3221	32.0815	32.1673	31.944	12	10	8	14	13	13	O15371;B0QYA5;B0QYA6;B0QYA4;B0QYA8	O15371	Eukaryotic translation initiation factor 3 subunit D	EIF3D
Cyclin-Y	CCNY	39.336	905640000	561	3	3		0.109168	0.189154	0.826834	32.4736	32.5427	32.1241	32.3103	31.9436	32.5591	9	5	8	3	3	5	Q8ND76;R4GN48;R4GNF3;H7BZD2;H7C0P7;Q5T2Q4	Q8ND76	Cyclin-Y	CCNY
Nucleosome assembly protein 1-like 4	NAP1L4	42.823	573130000	719	3	3		0.112758	0.788099	0.657612	31.23	31.278	31.2004	31.1073	31.238	31.0249	7	8	7	8	7	9	Q99733;C9J6D1;C9JZI7;E9PNW0;E9PJJ2;E9PS34;E9PNJ7;A8MXH2;E9PKT8;E9PKI2;E9PP22;C9J1B1;H0YCI4	Q99733;C9J6D1;C9JZI7;E9PNW0;E9PJJ2;E9PS34;E9PNJ7;A8MXH2;E9PKT8	Nucleosome assembly protein 1-like 4	NAP1L4
Cytochrome c oxidase subunit 7B, mitochondrial	COX7B	9.1604	2070000000	351	3	1		0.113218	0	0.888665	30.1613	NaN	NaN	30.2573	29.9606	29.9265	1	1	1	1	1	1	P24311	P24311	Cytochrome c oxidase subunit 7B, mitochondrial	COX7B
Host cell factor 1	HCFC1	213.47	73629000	1438	3	3		0.115041	0.468563	0.700588	30.4587	30.7193	30.5547	30.3689	30.4096	30.609	7	9	7	9	6	8	A6NEM2;P51610;H7C1C4;Q9Y5Z7	A6NEM2;P51610	Host cell factor 1;HCF N-terminal chain 1;HCF N-terminal chain 2;HCF N-terminal chain 3;HCF N-terminal chain 4;HCF N-terminal chain 5;HCF N-terminal chain 6;HCF C-terminal chain 1;HCF C-terminal chain 2;HCF C-terminal chain 3;HCF C-terminal chain 4;HCF C-terminal chain 5;HCF C-terminal chain 6	HCFC1
Dolichyl-diphosphooligosaccharide--protein glycosyltransferase subunit 1	RPN1	68.569	1908200000	365	3	3		0.116592	2.12476	0.550906	34.2483	34.2346	34.2391	34.1223	34.0852	34.1647	26	29	24	23	26	26	P04843;B7Z4L4;F8WF32	P04843;B7Z4L4	Dolichyl-diphosphooligosaccharide--protein glycosyltransferase subunit 1	RPN1
Dynamin-2	DNM2	98.063	47441000	1536	2	3		0.118428	0.742736	0.645095	29.8044	29.6876	29.6393	29.6262	NaN	29.5579	7	5	5	3	3	6	P50570;A0A1B0GUX5;E5RHK8;A0A0D9SFB1;A0A0U1RQP1;A0A0D9SFE4;Q05193;Q9UQ16;K7EMQ3;A0A1B0GU67;E5RIK2	P50570	Dynamin-2	DNM2
Histone H4	HIST1H4A	11.367	16080000000	90	3	3		0.122143	1.15708	0.572243	34.5893	34.5843	34.6415	34.5752	34.4374	34.4361	9	10	9	8	8	7	P62805	P62805	Histone H4	HIST1H4A
Nucleosome assembly protein 1-like 1	NAP1L1	31.02	3488200000	241	3	3		0.123376	1.18507	0.564722	33.6408	33.6426	33.5381	33.5314	33.5037	33.4163	9	9	9	9	9	8	F8VY35;F5H4R6;H0YIV4;P55209;F8W118;F8VUX1;F8VV59;F8W0J6;H0YH88;H0YHC3;F8W020;F8VXI6;F8W543;B7Z9C2;F8VRJ2;F8VVB5;B7Z4K9	F8VY35;F5H4R6;H0YIV4;P55209;F8W118;F8VUX1;F8VV59;F8W0J6;H0YH88;H0YHC3;F8W020;F8VXI6;F8W543;B7Z9C2;F8VRJ2;F8VVB5	Nucleosome assembly protein 1-like 1	NAP1L1
V-type proton ATPase subunit F	ATP6V1F	13.37	2959800000	279	3	3		0.12636	0.398249	0.687423	32.2443	32.2742	32.3275	32.3933	32.1362	31.9374	5	6	5	5	6	6	Q16864	Q16864	V-type proton ATPase subunit F	ATP6V1F
Lamin-B1	LMNB1	66.408	696220000	661	3	3		0.127923	1.01072	0.560201	32.6812	32.5968	32.756	32.5159	32.5091	32.6251	18	20	18	17	15	17	P20700;E9PBF6;A0A0D9SFE5;A0A0D9SFY5	P20700;E9PBF6;A0A0D9SFE5	Lamin-B1	LMNB1
Small nuclear ribonucleoprotein E	SNRPE	10.803	2824700000	286	3	3		0.128255	0.36438	0.695252	30.9633	31.3415	31.1013	30.9211	30.8997	31.2005	3	2	3	3	3	3	P62304;A6NHK2	P62304;A6NHK2	Small nuclear ribonucleoprotein E	SNRPE
14-3-3 protein beta/alpha	YWHAB	28.082	2149400000	341	3	3		0.130881	0.542752	0.631273	33.0641	32.9424	32.818	32.8993	32.8804	32.6522	12	11	10	10	11	10	P31946;Q4VY20;Q4VY19;A0A0J9YWE8;A0A0J9YWZ2	P31946	14-3-3 protein beta/alpha;14-3-3 protein beta/alpha, N-terminally processed	YWHAB
Apoptosis-inducing factor 1, mitochondrial	AIFM1	66.9	212640000	1096	3	3		0.133876	0.229613	0.760249	30.8611	30.6839	30.7927	30.9033	30.2022	30.8306	6	6	6	7	8	5	O95831;E9PMA0	O95831;E9PMA0	Apoptosis-inducing factor 1, mitochondrial	AIFM1
NADH dehydrogenase [ubiquinone] iron-sulfur protein 5	NDUFS5	12.517	716310000	647	3	3		0.137918	0.525853	0.608998	30.2369	30.1241	30.2969	30.085	29.9001	30.2591	4	3	4	3	2	3	O43920	O43920	NADH dehydrogenase [ubiquinone] iron-sulfur protein 5	NDUFS5
Serpin H1	SERPINH1	46.44	442340000	817	3	3		0.13818	0.30897	0.695121	31.6736	31.4251	31.2197	31.5006	31.066	31.3373	9	7	6	6	3	6	P50454;E9PR70;E9PPV6;E9PKH2;E9PNX1;E9PK86;E9PMI5;E9PJH8;E9PIG2;E9PRS3;E9PQ34;H0YEP8	P50454;E9PR70;E9PPV6;E9PKH2	Serpin H1	SERPINH1
RNA-binding protein Musashi homolog 2	MSI2	34.812	1252300000	467	3	3		0.13866	0.786843	0.545081	31.7246	31.7875	31.9539	31.6884	31.7568	31.6048	6	6	5	8	7	7	B4DHE8;Q96DH6;J3KTC1;B4DM51;J3QKT5;H0YHB7;O43347	B4DHE8;Q96DH6;J3KTC1;B4DM51	RNA-binding protein Musashi homolog 2	MSI2
Lysine--tRNA ligase	KARS	68.047	387790000	866	3	3		0.138683	1.43973	0.465157	31.6847	31.6075	31.6414	31.5544	31.4292	31.534	12	14	11	10	11	9	Q15046;H3BVA8;J3KRL2;H3BPV7;H3BRC9	Q15046	Lysine--tRNA ligase	KARS
Charged multivesicular body protein 6	CHMP6	23.485	343360000	907	2	3		0.140933	0.640236	0.57175	29.9954	29.9331	30.0181	NaN	29.9588	29.7237	5	3	4	2	3	2	Q96FZ7;I3L4A1;I3L3E4;I3L4G8	Q96FZ7;I3L4A1;I3L3E4;I3L4G8	Charged multivesicular body protein 6	CHMP6
Ribonuclease inhibitor	RNH1	49.973	29090000	1630	1	3		0.146867	0	0.90147	28.3742	28.3891	28.411	28.2446	NaN	NaN	3	2	2	2	1	0	P13489;E9PMA9;E9PMN0;E9PIK5;E9PMJ3;E9PLZ3;E9PIM9;H0YCR7	P13489;E9PMA9;E9PMN0;E9PIK5;E9PMJ3;E9PLZ3;E9PIM9	Ribonuclease inhibitor	RNH1
Transcription factor A, mitochondrial	TFAM	29.096	963360000	544	3	3		0.147239	0.557892	0.56689	31.9385	31.9492	31.9384	31.9973	31.7951	31.5921	6	8	8	7	8	7	Q00059;H7BYN3	Q00059;H7BYN3	Transcription factor A, mitochondrial	TFAM
Eukaryotic translation initiation factor 4H	EIF4H	27.385	201620000	1111	3	3		0.148642	0.364401	0.642619	29.5844	29.2853	29.4141	29.3423	29.4959	28.9997	2	2	2	2	3	3	Q15056	Q15056	Eukaryotic translation initiation factor 4H	EIF4H
Hsp90 co-chaperone Cdc37	CDC37	44.468	366940000	885	3	3		0.149183	0.655928	0.531278	30.5268	30.6242	30.6958	30.5275	30.2882	30.5835	4	6	5	5	4	3	Q16543;K7EQA9;K7EKQ2;K7EL68;K7EIU0	Q16543;K7EQA9;K7EKQ2	Hsp90 co-chaperone Cdc37;Hsp90 co-chaperone Cdc37, N-terminally processed	CDC37
Sodium/potassium-transporting ATPase subunit beta-3	ATP1B3	31.512	867370000	579	3	3		0.149395	2.01503	0.367196	31.5726	31.5132	31.4813	31.3386	31.3978	31.3825	7	8	8	7	5	7	P54709;C9JA36;C9JXZ1;C9J6S2;H7C4L9;H7C547;F8WBY4	P54709;C9JA36;C9JXZ1	Sodium/potassium-transporting ATPase subunit beta-3	ATP1B3
Monocarboxylate transporter 1	SLC16A1	53.944	2266200000	330	3	3		0.152798	0.584113	0.539457	33.1243	32.8287	33.0078	32.9478	32.8722	32.6824	6	5	5	5	6	6	P53985;Q5T8R3;Q5T8R5;Q5T8R4	P53985	Monocarboxylate transporter 1	SLC16A1
Programmed cell death 6-interacting protein	PDCD6IP	96.022	90010000	1398	3	3		0.154483	1.28026	0.402329	30.355	30.4805	30.3387	30.1679	30.276	30.2668	7	11	8	6	4	3	Q8WUM4;F8WDK9;F8WEQ7;F8WBR8;C9IZF9	Q8WUM4	Programmed cell death 6-interacting protein	PDCD6IP
F-actin-capping protein subunit beta	CAPZB	29.295	1146900000	503	3	3		0.156294	0.753656	0.480866	32.1532	32.0115	32.2207	31.9355	31.8687	32.1123	10	10	10	9	9	8	B1AK87;B1AK88;P47756;B1AK85	B1AK87;B1AK88;P47756;B1AK85	F-actin-capping protein subunit beta	CAPZB
NADH dehydrogenase [ubiquinone] 1 alpha subcomplex subunit 13	NDUFA13	16.698	725380000	638	3	3		0.156867	0.58589	0.524609	30.4792	30.6167	30.3842	30.2971	30.1888	30.5236	3	3	3	5	5	4	Q9P0J0;B4DEZ3;K7EJE1;E7ENQ6;U3KQP3	Q9P0J0;B4DEZ3;K7EJE1;E7ENQ6	NADH dehydrogenase [ubiquinone] 1 alpha subcomplex subunit 13	NDUFA13
V-type proton ATPase subunit C 1	ATP6V1C1	43.941	2057700000	353	3	3		0.156971	1.73054	0.348567	33.7929	33.8239	33.8904	33.7371	33.6519	33.6473	20	21	22	17	19	23	P21283;E7EV59;A0A0U1RR16;Q8NEY4	P21283;E7EV59	V-type proton ATPase subunit C 1	ATP6V1C1
Tripeptidyl-peptidase 2	TPP2	138.35	265430000	1005	3	3		0.157227	1.98164	0.330221	32.1773	32.2436	32.183	31.992	32.0842	32.056	25	22	22	16	19	16	P29144;Q5VZU9	P29144;Q5VZU9	Tripeptidyl-peptidase 2	TPP2
Sequestosome-1	SQSTM1	47.687	1382400000	442	3	3		0.157533	1.72154	0.347134	32.8739	32.9013	32.8808	32.7848	32.6494	32.7493	11	12	8	7	7	7	Q13501;E7EMC7;E9PFW8;C9JRJ8;E3W990;D6RBF1;C9J6J8	Q13501;E7EMC7	Sequestosome-1	SQSTM1
Cytochrome b-c1 complex subunit 2, mitochondrial	UQCRC2	44.634	499830000	761	3	3		0.158459	0.54097	0.533917	31.1688	31.3163	31.4779	31.2624	31.2498	30.9755	8	9	6	6	6	7	H3BRG4;P22695;H3BSJ9;H3BP04;A0A087WVZ4;H3BUE4;H3BUI9	H3BRG4;P22695;H3BSJ9;H3BP04	Cytochrome b-c1 complex subunit 2, mitochondrial	UQCRC2
High mobility group protein B1	HMGB1	18.311	2585900000	303	3	3		0.162619	0.743664	0.457381	32.0047	31.7669	31.7855	31.6411	31.6095	31.8187	6	8	6	6	5	6	Q5T7C4;P09429;B2RPK0;P23497	Q5T7C4;P09429;B2RPK0	High mobility group protein B1;Putative high mobility group protein B1-like 1	HMGB1;HMGB1P1
Calcium-binding and coiled-coil domain-containing protein 1	CALCOCO1	77.335	101170000	1357	3	3		0.163827	0.356017	0.606788	29.7326	29.9936	30.0333	29.9539	29.8894	29.4247	7	7	7	6	6	2	Q9P1Z2;F8VWP8;F8VPN1;F8VUB3;F8VZI3;F8W0X2;F8VRQ9;F8VXS2;F8VQE3;H3BRW8	Q9P1Z2	Calcium-binding and coiled-coil domain-containing protein 1	CALCOCO1
DNA polymerase	POLD1	126.39	19220000	1679	1	3		0.166047	0	0.954416	28.965	29.2271	28.9248	NaN	NaN	28.8729	4	3	4	1	2	4	M0R2B7;P28340;M0QZR8;M0R3H8;M0QZB4;M0QXE6;M0QXQ2	M0R2B7;P28340;M0QZR8	DNA polymerase;DNA polymerase delta catalytic subunit	POLD1
Plasma membrane calcium-transporting ATPase 1	ATP2B1	138.75	105060000	1349	3	3		0.168284	0.567437	0.489944	30.6674	30.7145	30.4439	30.3113	30.368	30.6417	7	9	7	5	7	4	P20020;E7ERY9;H0Y7S3;Q01814;F8W1V5;A0A0U1RQU3;Q16720;H0YHH6	P20020;E7ERY9	Plasma membrane calcium-transporting ATPase 1;Calcium-transporting ATPase	ATP2B1
Reticulocalbin-1	RCN1	38.89	384900000	871	3	3		0.171976	0.437009	0.539297	30.5045	30.5406	30.6625	30.3008	30.178	30.7128	5	6	4	5	5	4	Q15293	Q15293	Reticulocalbin-1	RCN1
Voltage-dependent calcium channel subunit alpha-2/delta-1	CACNA2D1	124.57	1292800000	459	3	3		0.176493	1.89301	0.248373	34.1367	34.2515	34.2155	34.0419	34.0538	33.9785	28	30	30	26	28	25	P54289;E7ERK3;H0Y715;C9JE82;C9JVC9;Q9NY47	P54289	Voltage-dependent calcium channel subunit alpha-2/delta-1;Voltage-dependent calcium channel subunit alpha-2-1;Voltage-dependent calcium channel subunit delta-1	CACNA2D1
Sodium-coupled neutral amino acid transporter 2	SLC38A2	56.025	1493300000	428	3	3		0.176989	0.341171	0.58412	32.0611	32.6377	31.9983	32.0588	31.9357	32.1717	6	6	6	6	6	5	Q96QD8;F8VUY8;F8VQW8	Q96QD8	Sodium-coupled neutral amino acid transporter 2	SLC38A2
CAD protein	CAD	236.02	431100000	826	3	3		0.182346	1.34093	0.274826	33.6172	33.5933	33.4962	33.4877	33.3172	33.3548	28	37	33	34	37	31	F8VPD4;P27708;H7C2E4;H7C3Z5;H7BZB3;P31327	F8VPD4;P27708	CAD protein;Glutamine-dependent carbamoyl-phosphate synthase;Aspartate carbamoyltransferase;Dihydroorotase	CAD
Actin-related protein 2	ACTR2	44.76	169460000	1178	2	3		0.185292	2.56299	0.185423	29.649	29.6866	29.6767	NaN	29.5043	29.4667	4	5	5	1	2	3	P61160;F5H6T1	P61160;F5H6T1	Actin-related protein 2	ACTR2
General transcription factor II-I	GTF2I	112.42	844100000	591	3	3		0.185925	3.69366	0.152172	33.5091	33.5304	33.5537	33.3485	33.3539	33.3331	28	32	27	21	16	21	P78347;C9J6M0;A0A087WW90;A0A0D9SF80;A0A0A0MSY2;Q86UP8;Q6EKJ0	P78347	General transcription factor II-I	GTF2I
DNA damage-binding protein 1	DDB1	126.97	353380000	900	3	3		0.186568	1.18868	0.278204	32.3001	32.5442	32.3647	32.2356	32.1991	32.2147	24	19	20	18	16	14	Q16531;F5GY55;F5H2L3;F5GWI0;F5GZY8;F5GYG8;F5H198	Q16531;F5GY55	DNA damage-binding protein 1	DDB1
Glypican-6	GPC6	62.735	477770000	783	3	3		0.193141	0.894059	0.30876	31.959	31.7201	31.7489	31.5511	31.5475	31.75	8	11	11	8	6	7	Q9Y625;A0A087WT82	Q9Y625	Glypican-6;Secreted glypican-6	GPC6
CAAX prenyl protease 1 homolog	ZMPSTE24	54.812	242530000	1045	3	3		0.193298	0.422477	0.4895	30.3083	30.4539	30.0287	29.7947	30.1052	30.3111	5	6	3	4	5	7	O75844	O75844	CAAX prenyl protease 1 homolog	ZMPSTE24
26S protease regulatory subunit 6B	PSMC4	47.366	169800000	1177	3	3		0.19362	1.58734	0.209698	30.4895	30.4614	30.5545	30.3265	30.2162	30.382	6	5	3	3	4	3	P43686	P43686	26S protease regulatory subunit 6B	PSMC4
Ferritin heavy chain	FTH1	21.225	174190000	1164	3	1		0.202249	0	0.911983	NaN	NaN	29.0955	28.7829	28.9092	28.9876	2	1	3	5	3	2	P02794;G3V192;G3V1D1;E9PRK8;E9PKY7;E9PPQ4;E9PQR3;E9PKM5;E9PK45	P02794;G3V192;G3V1D1;E9PRK8;E9PKY7	Ferritin heavy chain;Ferritin heavy chain, N-terminally processed;Ferritin	FTH1
GTP-binding nuclear protein Ran	RAN	26.224	3746200000	230	3	3		0.204475	1.20592	0.216263	33.3021	33.4149	33.4355	33.1638	33.3047	33.0706	11	12	11	10	9	9	B5MDF5;P62826;J3KQE5;F5H018;H0YFC6;B4DV51;A0A087X0W0	B5MDF5;P62826;J3KQE5;F5H018	GTP-binding nuclear protein Ran	RAN
Fatty acyl-CoA reductase 1	FAR1	37.481	267820000	1001	3	3		0.207577	1.32713	0.194935	30.6978	30.5965	30.7354	30.5279	30.3484	30.5306	6	6	7	3	4	3	E9PNW8;Q8WVX9	E9PNW8;Q8WVX9	Fatty acyl-CoA reductase 1	FAR1
Exportin-2	CSE1L	110.42	968540000	540	3	3		0.207973	1.77271	0.154934	33.7967	33.9156	33.8665	33.5992	33.7298	33.6258	33	30	31	25	26	16	P55060	P55060	Exportin-2	CSE1L
V-type proton ATPase 116 kDa subunit a isoform 1	ATP6V0A1	96.412	3220400000	258	3	3		0.208363	0.865992	0.266946	34.5398	34.8561	34.6732	34.5039	34.5795	34.3606	25	23	26	26	25	24	Q93050;B7Z641;B7Z2A9;K7EPG4;K7EM24;K7EN36;F5H1T6;K7ELZ6;K7EQW2;K7ERA0;K7ERA6;Q9HBG4	Q93050;B7Z641;B7Z2A9	V-type proton ATPase 116 kDa subunit a isoform 1;V-type proton ATPase subunit a	ATP6V0A1
Trifunctional enzyme subunit beta, mitochondrial	HADHB	51.294	6492700000	159	3	3		0.208576	1.71038	0.158324	35.3681	35.4209	35.316	35.2517	35.1057	35.122	26	26	26	26	29	29	P55084;F5GZQ3;B5MD38;C9JEY0;C9JE81;C9K0M0	P55084;F5GZQ3;B5MD38	Trifunctional enzyme subunit beta, mitochondrial;3-ketoacyl-CoA thiolase	HADHB
Eukaryotic peptide chain release factor GTP-binding subunit ERF3A	GSPT1	52.832	128720000	1283	3	3		0.208954	0.772951	0.29083	29.9649	29.8874	29.9266	29.8617	29.8166	29.4737	5	4	7	2	3	5	H3BR35;P15170;Q8IYD1;H3BSV8	H3BR35;P15170;Q8IYD1	Eukaryotic peptide chain release factor GTP-binding subunit ERF3A;Eukaryotic peptide chain release factor GTP-binding subunit ERF3B	GSPT1;GSPT2
Isoleucine--tRNA ligase, cytoplasmic	IARS	142.29	633690000	687	3	3		0.211741	1.55749	0.162229	33.1769	33.3593	33.2256	32.9827	33.0586	33.0852	23	22	24	27	26	26	A0A0A0MSX9;P41252;J3KR24;Q5TCD1;Q5TCC6;Q5TCC9	A0A0A0MSX9;P41252;J3KR24	Isoleucine--tRNA ligase, cytoplasmic	IARS
OCIA domain-containing protein 1	OCIAD1	27.626	281880000	984	2	2		0.211942	0.789351	0.288038	30.0133	29.8666	NaN	29.6634	NaN	29.7926	4	3	1	4	1	5	Q9NX40;D6RG39;D6RIT9;D6RDI5;D6RA54;D6RC55;D6RDK6;D6RBN5;D6R918;D6RBC5;D6RI08;D6RDK1;D6RIV2;D6R9T5;D6RF07	Q9NX40;D6RG39;D6RIT9;D6RDI5;D6RA54;D6RC55;D6RDK6;D6RBN5;D6R918;D6RBC5	OCIA domain-containing protein 1	OCIAD1
NADH-ubiquinone oxidoreductase 75 kDa subunit, mitochondrial	NDUFS1	79.467	486880000	775	3	3		0.212557	1.20104	0.196653	32.5491	32.4935	32.4737	32.3455	32.3975	32.1356	17	14	15	13	12	11	P28331;B4DJ81;C9JPQ5;F8WDL5	P28331;B4DJ81	NADH-ubiquinone oxidoreductase 75 kDa subunit, mitochondrial	NDUFS1
Myosin light polypeptide 6	MYL6	16.29	6363400000	161	3	3		0.214195	0.857585	0.25162	33.9526	34.0287	33.9815	33.6023	33.7285	33.9894	8	10	8	9	9	8	F8W1R7;G3V1V0;P60660;J3KND3;G8JLA2;B7Z6Z4;F8VPF3;G3V1Y7;F8VZU9;F8W180;H0YI43;F8VXL3	F8W1R7;G3V1V0;P60660;J3KND3;G8JLA2;B7Z6Z4;F8VPF3;G3V1Y7	Myosin light polypeptide 6	MYL6
NADH dehydrogenase [ubiquinone] flavoprotein 2, mitochondrial	NDUFV2	27.907	305400000	956	3	3		0.215026	1.26149	0.182887	30.2091	30.3672	30.2916	30.1541	30.1247	29.9441	4	5	4	3	3	3	E7EPT4;P19404	E7EPT4;P19404	NADH dehydrogenase [ubiquinone] flavoprotein 2, mitochondrial	NDUFV2
Dolichyl-diphosphooligosaccharide--protein glycosyltransferase subunit 2	RPN2	69.283	1247000000	470	3	3		0.215523	1.35997	0.170213	33.0086	33.1367	32.9499	32.8906	32.8354	32.7227	17	16	14	14	14	12	P04844;Q5JYR7;Q5JYR4;H0Y5M1;Q5JYR3;F2Z3K5	P04844	Dolichyl-diphosphooligosaccharide--protein glycosyltransferase subunit 2	RPN2
Bifunctional glutamate/proline--tRNA ligase	EPRS	170.59	758430000	628	3	3		0.215933	1.56169	0.15003	34.1288	33.975	34.0874	33.9327	33.7852	33.8255	41	38	37	35	36	38	P07814;V9GYZ6;V9GZ76	P07814;V9GYZ6	Bifunctional glutamate/proline--tRNA ligase;Glutamate--tRNA ligase;Proline--tRNA ligase	EPRS
Surfeit locus protein 4	SURF4	21.127	626050000	695	3	3		0.21603	1.11101	0.199807	30.276	30.4957	30.4765	30.153	30.3164	30.1308	3	3	3	2	4	3	Q5T8U5;O15260;B7Z1G8	Q5T8U5;O15260	Surfeit locus protein 4	SURF4
14-3-3 protein theta	YWHAQ	27.764	2612400000	300	3	3		0.217378	1.21559	0.182873	33.3637	33.2199	33.334	33.1628	33.1575	32.9452	11	11	12	10	10	11	P27348;E9PG15	P27348;E9PG15	14-3-3 protein theta	YWHAQ
Serine/threonine-protein phosphatase 2A 65 kDa regulatory subunit A alpha isoform	PPP2R1A	65.308	1112400000	509	3	3		0.219718	1.47758	0.148578	33.4485	33.2782	33.3276	33.1576	33.0408	33.1968	18	18	18	10	17	14	P30153;B3KQV6;C9J9C1;E9PH38;P30154;H0YDG7;E9PPI5;E9PNM7;E9PHZ6	P30153;B3KQV6	Serine/threonine-protein phosphatase 2A 65 kDa regulatory subunit A alpha isoform	PPP2R1A
NEDD4 family-interacting protein 2	NDFIP2	15.727	709900000	649	2	3		0.220938	1.7083	0.131676	30.1782	30.0654	30.1762	29.9239	NaN	29.914	2	3	3	3	1	2	H7C5F7;B4DGY6;A0A0C4DGW0;Q9NV92	H7C5F7;B4DGY6;A0A0C4DGW0;Q9NV92	NEDD4 family-interacting protein 2	NDFIP2
Reticulocalbin-2	RCN2	36.876	2065100000	352	3	3		0.222838	1.90151	0.118641	33.0785	33.0476	32.9245	32.7533	32.8261	32.8027	10	11	10	10	10	10	Q14257;A8MXP8;H0YL43	Q14257;A8MXP8;H0YL43	Reticulocalbin-2	RCN2
Catenin beta-1	CTNNB1	84.765	142600000	1241	3	3		0.222904	1.35841	0.152087	30.7791	30.9207	30.6873	30.6106	30.5016	30.6062	15	11	14	11	10	8	B4DGU4;P35222;C9IZ65;E9PDF9;E7EV28;E7EMJ5	B4DGU4;P35222	Catenin beta-1	CTNNB1
Glypican-1	GPC1	61.68	309750000	952	3	3		0.223417	1.52521	0.138629	31.3267	31.1964	31.3873	31.126	31.1083	31.0058	9	11	9	6	6	7	P35052;H7C410;H7C024;H7BZE9;C9J4Y6;H7BZL4	P35052;H7C410;H7C024	Glypican-1;Secreted glypican-1	GPC1
28S ribosomal protein S36, mitochondrial	MRPS36	11.466	1658800000	401	3	3		0.224737	0.643601	0.292669	31.3711	31.3546	31.3918	31.4259	31.1361	30.8813	4	4	3	2	2	3	P82909;D6R941	P82909	28S ribosomal protein S36, mitochondrial	MRPS36
C-1-tetrahydrofolate synthase, cytoplasmic	MTHFD1	101.56	544410000	740	3	3		0.225348	2.07352	0.108913	33.0252	32.9158	33.0372	32.8157	32.7604	32.726	22	26	25	19	23	19	P11586;F5H2F4;V9GYY3	P11586;F5H2F4	C-1-tetrahydrofolate synthase, cytoplasmic;Methylenetetrahydrofolate dehydrogenase;Methenyltetrahydrofolate cyclohydrolase;Formyltetrahydrofolate synthetase;C-1-tetrahydrofolate synthase, cytoplasmic, N-terminally processed	MTHFD1
RuvB-like 2	RUVBL2	51.156	1473000000	433	3	3		0.225955	1.81548	0.117313	33.2289	33.364	33.3587	33.0701	33.1574	33.0464	15	17	14	18	19	19	Q9Y230;M0R0Y3;X6R2L4;M0QXI6;M0R0Z0;A0A1W2PS48;M0QXZ7	Q9Y230;M0R0Y3	RuvB-like 2	RUVBL2
Bifunctional methylenetetrahydrofolate dehydrogenase/cyclohydrolase, mitochondrial	MTHFD2	37.895	203170000	1104	3	3		0.228637	0.745326	0.246473	30.2079	30.466	30.2387	30.3036	29.9864	29.9366	4	5	4	4	6	3	P13995;B8ZZU9;B9A062;A0A0C4DG60;F8W7P9;Q9H903	P13995;B8ZZU9	Bifunctional methylenetetrahydrofolate dehydrogenase/cyclohydrolase, mitochondrial;NAD-dependent methylenetetrahydrofolate dehydrogenase;Methenyltetrahydrofolate cyclohydrolase	MTHFD2
Ephrin type-A receptor 7	EPHA7	112.1	91954000	1388	3	3		0.229216	1.52773	0.127781	30.5581	30.3575	30.4331	30.2919	30.1675	30.2017	4	4	4	2	2	2	Q15375	Q15375	Ephrin type-A receptor 7	EPHA7
Voltage-dependent anion-selective channel protein 2	VDAC2	31.566	5495900000	178	3	3		0.230479	0.99022	0.185354	34.5549	34.5454	34.5359	34.2705	34.5219	34.1522	14	13	13	13	13	14	P45880;A0A0A0MR02;Q5JSD2;Q5JSD1;A2A3S1	P45880;A0A0A0MR02;Q5JSD2;Q5JSD1	Voltage-dependent anion-selective channel protein 2	VDAC2
T-complex protein 1 subunit alpha	TCP1	60.343	2751200000	289	3	3		0.235573	3.63869	0.066528	34.5348	34.5435	34.5917	34.3331	34.3133	34.3169	25	23	24	22	27	22	P17987;E7ERF2;E7EQR6;F5H282;F5GZ03;F5H136;F5GZI8;F5H676;F5H726;F5GYL4;F5H7Y1	P17987;E7ERF2;E7EQR6;F5H282	T-complex protein 1 subunit alpha	TCP1
Ras-related protein Rab-21	RAB21	24.347	363940000	891	3	3		0.235817	1.37042	0.128601	30.5248	30.3401	30.4982	30.1621	30.163	30.3305	5	6	5	5	4	4	Q9UL25	Q9UL25	Ras-related protein Rab-21	RAB21
V-type proton ATPase subunit S1	ATP6AP1	52.025	1259600000	465	3	3		0.236844	1.76844	0.104817	32.6363	32.4625	32.4939	32.2791	32.2554	32.3477	4	7	6	8	5	7	Q15904;A0A0C4DGX8;A6NLC6;A6QRJ1	Q15904;A0A0C4DGX8	V-type proton ATPase subunit S1	ATP6AP1
Protein RER1	RER1	22.958	392320000	859	3	1		0.237326	0	0.940782	NaN	29.9399	NaN	29.7587	29.6853	29.6636	2	3	1	2	3	2	O15258;Q5T092;A0A0A0MR06;Q5T091;Q5T093	O15258;Q5T092;A0A0A0MR06;Q5T091;Q5T093	Protein RER1	RER1
T-complex protein 1 subunit gamma	CCT3	60.533	3389600000	247	3	3		0.239418	1.56579	0.110909	34.7535	34.9064	34.7917	34.6727	34.5722	34.4884	28	24	25	21	22	24	P49368;B4DUR8;Q5SZX6;E9PRC8;Q5SZW8;E9PQ35;E9PM09;Q5SZX9	P49368;B4DUR8	T-complex protein 1 subunit gamma	CCT3
Reticulon-3	RTN3	112.61	73204000	1440	3	3		0.240719	0.773737	0.211366	29.9198	30.1737	30.1554	29.7051	29.745	30.0766	2	1	2	1	2	2	O95197;F5H617;B7Z4M1;F5H891;F5GWG7	O95197;F5H617	Reticulon-3;Reticulon	RTN3
cAMP-dependent protein kinase type I-alpha regulatory subunit	PRKAR1A	42.981	574990000	717	3	3		0.247616	2.42217	0.0705471	31.546	31.4123	31.4841	31.2331	31.2097	31.2568	8	6	6	7	6	6	P10644;K7EPB2;K7EMU2;K7EMZ6;K7EM13;K7EIE5;K7EID3;K7EJ40;K7EK41;K7EPR5;K7EQK3;X6RAV4;K7EKR1;H7BYW5;C9JSK5;P31321	P10644;K7EPB2	cAMP-dependent protein kinase type I-alpha regulatory subunit;cAMP-dependent protein kinase type I-alpha regulatory subunit, N-terminally processed	PRKAR1A
V-type proton ATPase catalytic subunit A	ATP6V1A	68.303	7648700000	141	3	3		0.247982	3.57564	0.055963	36.1479	36.1082	36.1485	35.8864	35.914	35.8602	32	33	35	33	33	31	P38606;C9JVW8;C9JA17	P38606	V-type proton ATPase catalytic subunit A	ATP6V1A
Clathrin light chain A	CLTA	27.076	917080000	554	3	3		0.24826	0.738902	0.205944	30.6041	30.4589	30.6183	30.2339	30.1087	30.5939	3	3	4	3	6	3	P09496;F8WF69;C9J8P9	P09496;F8WF69;C9J8P9	Clathrin light chain A	CLTA
Isocitrate dehydrogenase [NAD] subunit alpha, mitochondrial	IDH3A	39.591	99670000	1366	1	3		0.251084	0	0.875605	30.3445	30.3439	30.3403	NaN	NaN	30.0918	6	8	5	0	0	2	P50213;H0YL72;H0YLI6;H0YMU3;H0YKD0;H0YM64;H0YNF5;H0YM46	P50213;H0YL72;H0YLI6;H0YMU3	Isocitrate dehydrogenase [NAD] subunit alpha, mitochondrial	IDH3A
Elongation factor 2	EEF2	95.337	3891500000	225	3	3		0.2511	3.04807	0.058477	35.5514	35.5058	35.5244	35.3003	35.3019	35.226	47	47	48	43	42	43	P13639	P13639	Elongation factor 2	EEF2
Flotillin-1	FLOT1	47.355	17479000000	85	3	3		0.254266	3.73319	0.0495087	36.9834	36.9205	36.9423	36.6886	36.6903	36.7044	34	32	34	31	35	33	O75955;A0A140T9R1;A0A140T9X0;A2AB09;A2AB10;A0A140T9W4;A2AB12;A0A140T959;A0A0G2JJQ6;A0A140T9C3;A2AB13;A2AB11;A0A140T957;A0A140T910;A0A140T974;A0A140T9B1;A0A140T905;A2ABJ5;A0A140T907;A0A140T9L9	O75955;A0A140T9R1;A0A140T9X0;A2AB09;A2AB10	Flotillin-1	FLOT1
Spectrin beta chain, non-erythrocytic 1	SPTBN1	274.83	55486000	1513	3	3		0.254696	1.07441	0.129404	31.0935	30.9141	31.2983	30.8345	30.8406	30.8667	11	13	12	9	11	9	A0A087WUZ3;Q01082;F8W6C1;P11277;H0YJE6	A0A087WUZ3;Q01082	Spectrin beta chain, non-erythrocytic 1	SPTBN1
DnaJ homolog subfamily A member 2	DNAJA2	45.745	424610000	832	3	3		0.257339	1.58145	0.0880495	31.2714	31.2882	31.3387	31.1202	31.1077	30.8984	8	10	7	7	8	6	O60884;A0A087WT48;I3L320	O60884	DnaJ homolog subfamily A member 2	DNAJA2
Thioredoxin-related transmembrane protein 1	TMX1	31.791	460330000	796	2	3		0.261514	1.48082	0.0888202	31.0026	30.8519	30.8719	30.6925	30.6021	NaN	5	5	5	2	4	1	Q9H3N1;G3V448	Q9H3N1	Thioredoxin-related transmembrane protein 1	TMX1
Oxysterol-binding protein	OSBPL8	81.656	104060000	1351	2	2		0.261843	0.748303	0.185284	30.2959	NaN	30.5521	30.173	NaN	30.1513	3	1	4	2	5	5	F8VQX7;Q9BZF1;F8VUA7;F8VVD3;F8VVE7;F8VZ43;Q9H0X9	F8VQX7;Q9BZF1;F8VUA7	Oxysterol-binding protein;Oxysterol-binding protein-related protein 8	OSBPL8
SUMO-conjugating enzyme UBC9	UBE2I	15.516	267790000	1002	3	3		0.266642	1.25304	0.0986607	29.196	28.954	29.2191	28.9604	28.8206	28.7883	3	3	2	2	2	2	H3BQQ9;B0QYN7;P63279;H3BPC4	H3BQQ9;B0QYN7;P63279;H3BPC4	SUMO-conjugating enzyme UBC9	UBE2I
60S acidic ribosomal protein P1	RPLP1	11.514	9941900000	117	3	3		0.270776	0.212521	0.590392	32.7118	31.9121	33.4385	32.7473	32.5129	31.9899	3	4	3	4	4	4	P05386	P05386	60S acidic ribosomal protein P1	RPLP1
V-type proton ATPase subunit B, brain isoform	ATP6V1B2	56.5	8334100000	131	3	3		0.272166	2.52663	0.0499581	35.8414	35.8493	35.7783	35.4993	35.5337	35.6195	29	28	29	29	28	28	P21281;H0YC04;C9JL73;P15313;E5RGH6;H0YAT8;C9JZ02;C9J5E3;C9JNS9;H0YC45	P21281	V-type proton ATPase subunit B, brain isoform	ATP6V1B2
Membrane-associated progesterone receptor component 1	PGRMC1	21.671	2748000000	290	3	3		0.277388	1.16122	0.0953482	32.6925	32.4796	32.6717	32.3928	32.1619	32.4569	9	8	8	8	7	6	O00264	O00264	Membrane-associated progesterone receptor component 1	PGRMC1
Nuclear migration protein nudC	NUDC	38.242	459780000	799	3	3		0.279609	0.555611	0.22193	31.594	31.3297	31.6171	31.0054	31.0576	31.6391	10	9	9	6	6	6	Q9Y266;A0A0A0MSS4;A0A0A0MSU9	Q9Y266	Nuclear migration protein nudC	NUDC
Exportin-1	XPO1	123.38	766110000	623	3	3		0.282478	2.64997	0.0424923	33.4257	33.3848	33.4975	33.1653	33.1874	33.1078	25	26	24	31	29	24	O14980;C9JKM9;C9J673;C9IZS4;C9JQ02;C9JV99;F8WF71;C9IYM2;C9JF49;H7BZC5	O14980	Exportin-1	XPO1
ATP synthase subunit gamma, mitochondrial	ATP5C1	32.996	1733000000	387	3	3		0.284487	1.44299	0.0705182	32.5222	32.6435	32.6354	32.429	32.3642	32.1545	9	10	10	11	9	11	P36542	P36542	ATP synthase subunit gamma, mitochondrial	ATP5C1
Serine incorporator 1	SERINC1	50.494	154260000	1207	2	2		0.285168	0.765957	0.144707	29.7147	NaN	29.9871	29.5698	29.5617	NaN	2	1	2	1	2	2	Q9NRX5	Q9NRX5	Serine incorporator 1	SERINC1
Heat shock cognate 71 kDa protein	HSPA8	70.897	5110100000	187	3	3		0.285189	1.12329	0.0923875	35.4929	35.396	35.3873	35.1944	35.3058	34.9204	30	30	29	28	30	29	P11142;E9PKE3;E9PNE6;A8K7Q2;E9PN89;E9PLF4;P54652;E9PQQ4;E9PQK7;E9PK54;E9PS65;E9PPY6;E9PN25;E9PM13;E9PI65	P11142;E9PKE3;E9PNE6;A8K7Q2;E9PN89	Heat shock cognate 71 kDa protein	HSPA8
NADH dehydrogenase [ubiquinone] iron-sulfur protein 3, mitochondrial	NDUFS3	30.241	690760000	662	3	3		0.2854	1.09971	0.0942369	31.5312	31.6995	31.6645	31.2795	31.1968	31.5626	4	6	7	7	8	7	O75489;E9PS48;E9PJE7;E9PKL8;G3V194	O75489	NADH dehydrogenase [ubiquinone] iron-sulfur protein 3, mitochondrial	NDUFS3
Cell cycle control protein 50A	TMEM30A	40.683	145270000	1236	2	3		0.286374	1.13806	0.0893535	29.9387	29.6948	29.9404	29.577	NaN	29.5662	6	4	6	2	1	4	Q9NV96;E5RG19;Q3MIR4	Q9NV96	Cell cycle control protein 50A	TMEM30A
Transmembrane 9 superfamily member 4	TM9SF4	72.54	274220000	991	3	3		0.286639	1.42441	0.0703231	30.8205	30.8777	30.728	30.6148	30.5948	30.3568	7	4	7	6	7	4	A0A0C4DFM1;Q92544	A0A0C4DFM1;Q92544	Transmembrane 9 superfamily member 4	TM9SF4
Arginine--tRNA ligase, cytoplasmic	RARS	75.378	257830000	1017	3	3		0.286891	0.978591	0.10533	31.3799	31.308	31.5101	31.2349	31.238	30.8644	9	10	9	10	8	8	P54136;E5RH09;E5RJM9	P54136	Arginine--tRNA ligase, cytoplasmic	RARS
V-type proton ATPase 16 kDa proteolipid subunit	ATP6V0C	15.736	8758600000	124	3	3		0.288225	0.299459	0.436104	31.8866	32.7769	31.4824	31.6158	31.7689	31.8965	2	2	2	2	2	2	P27449	P27449	V-type proton ATPase 16 kDa proteolipid subunit	ATP6V0C
Importin subunit beta-1	KPNB1	97.169	1959800000	358	3	3		0.290531	2.79892	0.0364308	34.3876	34.4708	34.3672	34.159	34.0883	34.1067	30	28	26	25	23	26	Q14974;J3KTM9;J3QR48;J3QKQ5;J3QRG4;J3KS06	Q14974;J3KTM9	Importin subunit beta-1	KPNB1
Proteasome subunit beta type-3	PSMB3	16.161	249350000	1030	1	3		0.291255	0	1	29.7596	29.8298	29.7054	29.4737	NaN	NaN	3	3	4	2	1	1	A0A087WUL2;P49720;A0A087WXQ8;A0A087WY10	A0A087WUL2;P49720;A0A087WXQ8;A0A087WY10	Proteasome subunit beta type-3	PSMB3
Neutral amino acid transporter B(0)	SLC1A5	56.598	898270000	565	3	3		0.292156	2.73004	0.0364747	31.8772	31.8698	31.9215	31.5887	31.6645	31.5388	6	6	6	8	5	9	Q15758;M0QXM4;M0QX44	Q15758;M0QXM4	Neutral amino acid transporter B(0);Amino acid transporter	SLC1A5
DnaJ homolog subfamily C member 7	DNAJC7	56.44	126460000	1290	3	3		0.294226	1.04609	0.0920987	30.3414	30.1315	30.2284	30.1728	29.8455	29.8002	7	5	6	7	6	4	Q99615;K7EIH8;K7EPP7;K7EJL5;K7EN19;K7EJV7;K7ER44;K7ESP1;K7ELJ8;K7EJE9;K7EK03;K7EQ73;K7EJ24	Q99615;K7EIH8	DnaJ homolog subfamily C member 7	DNAJC7
LEM domain-containing protein 2	LEMD2	56.974	343940000	906	3	3		0.295895	2.3059	0.0404696	31.3972	31.3731	31.5337	31.1714	31.1276	31.1172	8	6	7	10	8	8	Q8NC56;H7C2Z0;D6RBV0;H0Y9B7;D6R958	Q8NC56	LEM domain-containing protein 2	LEMD2
NADH dehydrogenase [ubiquinone] 1 alpha subcomplex subunit 9, mitochondrial	NDUFA9	42.509	236920000	1052	3	3		0.299828	1.36354	0.0649908	30.9168	30.8869	31.0504	30.5248	30.8246	30.6053	6	5	8	6	5	8	Q16795;F5H0J3;F5GY40;H3BRM9	Q16795	NADH dehydrogenase [ubiquinone] 1 alpha subcomplex subunit 9, mitochondrial	NDUFA9
Caveolin-1	CAV1	20.471	627110000	693	3	3		0.30266	0.743429	0.127415	30.8734	30.9701	30.7718	30.7707	30.7221	30.2145	5	5	4	4	2	2	Q03135;C9JKI3;E9PCT5;P56539	Q03135;C9JKI3;E9PCT5	Caveolin-1;Caveolin	CAV1
Growth hormone-inducible transmembrane protein	GHITM	37.205	114970000	1319	2	3		0.304032	2.00751	0.0412213	29.3252	29.2145	29.285	NaN	29.0118	28.9299	3	2	3	0	3	2	Q9H3K2	Q9H3K2	Growth hormone-inducible transmembrane protein	GHITM
PERQ amino acid-rich with GYF domain-containing protein 2	GIGYF2	150.07	294520000	970	3	3		0.311076	0.443365	0.24812	31.7551	31.718	31.9276	31.3787	31.0436	32.0452	9	13	9	21	15	17	Q6Y7W6;I1E4Y6;E7ESB6;C9JHW1;C9JH18;F8WCD5;C9JPV7;C9JXQ0;C9J0V6;C9JHT0;C9JRZ2;C9JW88;C9JH78;C9IYH5;REV__A0A087WZL0;REV__Q86UU1	Q6Y7W6;I1E4Y6;E7ESB6	PERQ amino acid-rich with GYF domain-containing protein 2	GIGYF2
Ubiquitin-40S ribosomal protein S27a	RPS27A	17.965	22856000000	67	3	3		0.311826	1.6864	0.0452061	35.1891	35.186	35.1974	35.0402	34.8389	34.758	7	7	8	8	9	8	P62979;J3QTR3	P62979;J3QTR3	Ubiquitin-40S ribosomal protein S27a;Ubiquitin;40S ribosomal protein S27a	RPS27A
DNA topoisomerase 1	TOP1	90.725	148270000	1222	3	3		0.313439	0.866825	0.0967848	30.7561	30.5748	30.6474	30.2491	30.6581	30.1308	7	7	8	7	9	5	P11387;E5RIC7;Q969P6;E5RJ95;E5RFS0;E5RJ33;H0YBR3;H0YC03;E5RGE7;E5RGR4;E5RFE3;E5RGR2	P11387	DNA topoisomerase 1	TOP1
Transmembrane protein 43	TMEM43	44.875	398550000	856	3	3		0.313492	1.07104	0.0739163	31.3042	31.4845	31.369	31.2287	31.1678	30.8207	7	7	8	9	6	4	Q9BTV4;V9GY05	Q9BTV4	Transmembrane protein 43	TMEM43
Stomatin-like protein 2, mitochondrial	STOML2	38.534	6255900000	162	3	3		0.31355	2.62299	0.029359	34.9784	35.0188	34.9963	34.7623	34.609	34.6816	14	16	16	15	15	13	Q9UJZ1;A0A087WYB4;F2Z2I8	Q9UJZ1;A0A087WYB4	Stomatin-like protein 2, mitochondrial	STOML2
DNA repair protein XRCC1	XRCC1	69.476	637880000	686	3	3		0.315674	1.93896	0.0378589	32.3926	32.2302	32.3486	32.1095	31.9808	31.9341	11	13	12	15	14	12	P18887;F5H8D7;M0QYS5;M0R0D2;M0QZ96;M0R1U8	P18887;F5H8D7	DNA repair protein XRCC1	XRCC1
CTP synthase 1	CTPS1	66.69	218540000	1090	3	3		0.316378	1.27597	0.0606897	31.0471	30.8802	30.8882	30.4903	30.8247	30.5513	9	7	8	8	4	5	P17812;Q9NRF8	P17812	CTP synthase 1	CTPS1
Long-chain-fatty-acid--CoA ligase 3	ACSL3	80.419	109950000	1333	3	3		0.316902	0.844465	0.0974833	29.8378	30.2636	29.7231	29.5916	29.7367	29.5455	4	4	5	5	5	7	O95573;F5GWH2	O95573	Long-chain-fatty-acid--CoA ligase 3	ACSL3
ATP synthase subunit d, mitochondrial	ATP5H	18.491	1144700000	504	3	3		0.318537	0.915986	0.0876532	31.8484	31.9911	31.7805	31.5325	31.3067	31.8251	8	6	8	5	6	5	O75947;F5H608	O75947;F5H608	ATP synthase subunit d, mitochondrial	ATP5H
Aminoacyl tRNA synthase complex-interacting multifunctional protein 1	AIMP1	34.352	485090000	778	3	3		0.319412	0.994903	0.0767977	31.1395	31.1632	31.2826	30.7444	30.7196	31.1631	6	7	5	5	5	7	Q12904;D6R937	Q12904	Aminoacyl tRNA synthase complex-interacting multifunctional protein 1;Endothelial monocyte-activating polypeptide 2	AIMP1
Peptidyl-prolyl cis-trans isomerase A	PPIA	18.012	4947800000	190	3	3		0.321139	1.25996	0.0585444	33.8035	33.5122	33.7135	33.3084	33.5166	33.2408	9	11	11	9	9	8	P62937;F8WE65;C9J5S7;P0DN26;A0A0H2UH34;A0A0B4J2A2;A0A075B767;A0A075B759;Q9Y536;F5H284;P0DN37;E5RIZ5	P62937;F8WE65;C9J5S7	Peptidyl-prolyl cis-trans isomerase A;Peptidyl-prolyl cis-trans isomerase A, N-terminally processed;Peptidyl-prolyl cis-trans isomerase	PPIA
Very-long-chain 3-oxoacyl-CoA reductase	HSD17B12	34.324	1835900000	375	3	3		0.321274	1.65336	0.0433176	33.1227	32.9142	32.9441	32.7835	32.6564	32.5773	9	8	10	9	8	9	Q53GQ0;A0A1B0GV93;A0A1B0GVY6;E9PI21	Q53GQ0;A0A1B0GV93;A0A1B0GVY6	Very-long-chain 3-oxoacyl-CoA reductase	HSD17B12
Transferrin receptor protein 1	TFRC	84.87	1202300000	482	3	3		0.321481	3.12263	0.0239059	33.7696	33.7542	33.719	33.3901	33.3998	33.4884	24	21	22	22	17	21	P02786;G3V0E5;F8WBE5;H7C3V5;Q9UP52	P02786;G3V0E5	Transferrin receptor protein 1;Transferrin receptor protein 1, serum form	TFRC
L-lactate dehydrogenase A chain	LDHA	36.688	5408500000	179	3	3		0.322072	2.97307	0.0242756	34.7156	34.7317	34.6659	34.3801	34.4396	34.3273	18	17	15	16	17	16	P00338;F5GXY2;F5GYU2;F5GXH2;F5H5J4;F5H6W8;F5GZQ4;F5H8H6;F5GXC7;F5GWW2;F5GXU1;A0A087WUM2;Q6ZMR3	P00338	L-lactate dehydrogenase A chain	LDHA
Thioredoxin domain-containing protein 5	TXNDC5	47.628	307280000	954	3	3		0.323139	2.95003	0.0243063	30.8979	30.989	30.9901	30.6823	30.6209	30.6043	5	7	5	6	6	6	Q8NBS9	Q8NBS9	Thioredoxin domain-containing protein 5	TXNDC5
Voltage-dependent anion-selective channel protein 3	VDAC3	30.658	1204000000	478	3	3		0.323406	1.65026	0.0425425	32.213	32.2161	32.3147	31.8281	31.8559	32.0895	7	4	6	7	7	7	Q9Y277;E5RJN6;E5RHZ6;E5RFP6;E5RHE1;E5RK27;E5RFL1	Q9Y277;E5RJN6;E5RHZ6;E5RFP6	Voltage-dependent anion-selective channel protein 3	VDAC3
Dolichyl-diphosphooligosaccharide--protein glycosyltransferase 48 kDa subunit	DDOST	48.799	1236700000	473	3	3		0.324245	1.59657	0.0432667	33.0274	32.9658	33.0807	32.8197	32.7504	32.531	10	8	9	12	11	12	A0A0C4DGS1;P39656;U3KQ84	A0A0C4DGS1;P39656;U3KQ84	Dolichyl-diphosphooligosaccharide--protein glycosyltransferase 48 kDa subunit	DDOST
Erythrocyte band 7 integral membrane protein	STOM	31.73	2976800000	278	3	3		0.324294	2.44446	0.028	33.5931	33.5953	33.4783	33.1933	33.197	33.3036	8	9	8	10	9	11	P27105;F8VSL7	P27105	Erythrocyte band 7 integral membrane protein	STOM
Sorting and assembly machinery component 50 homolog	SAMM50	51.976	237070000	1051	3	3		0.32642	1.20718	0.0584097	30.9839	31.0343	30.9649	30.665	30.8866	30.4523	9	7	10	7	3	6	Q9Y512	Q9Y512	Sorting and assembly machinery component 50 homolog	SAMM50
Clathrin heavy chain	CLTC	192.06	2713700000	293	3	3		0.333842	3.85534	0.0175276	36.1019	36.1412	36.0726	35.7613	35.7959	35.757	67	69	73	66	70	68	A0A087WVQ6;Q00610;J3KS13;A0A087WX41;P53675;K7EJJ5;J3KSQ2;J3KRF5;J3QL20;F5H5N6	A0A087WVQ6;Q00610	Clathrin heavy chain;Clathrin heavy chain 1	CLTC
NKG2D ligand 1	ULBP1	27.996	121300000	1301	2	3		0.335994	0.468486	0.20365	29.2883	29.0099	29.073	28.4171	29.1583	NaN	4	3	3	3	2	4	Q9BZM6	Q9BZM6	NKG2D ligand 1	ULBP1
Transmembrane protein 192	TMEM192	30.922	105220000	1347	1	3		0.336212	0	0.800026	28.7248	29.3434	28.5818	28.5471	NaN	NaN	2	2	2	2	1	1	Q8IY95	Q8IY95	Transmembrane protein 192	TMEM192
Protein kinase C and casein kinase substrate in neurons protein 3	PACSIN3	48.486	568420000	724	3	3		0.338095	1.31321	0.0472751	31.8562	31.7496	31.603	31.5321	31.4495	31.2129	8	10	7	9	12	11	Q9UKS6;A0A0C4DGG1;E9PIY1;E9PJ75;E9PNM9;E9PJ33;H0YDM6	Q9UKS6;A0A0C4DGG1;E9PIY1	Protein kinase C and casein kinase substrate in neurons protein 3	PACSIN3
Sarcoplasmic/endoplasmic reticulum calcium ATPase 2	ATP2A2	114.76	866230000	581	3	3		0.338317	2.91449	0.0205103	33.4869	33.4034	33.5384	33.1131	33.1556	33.145	25	23	23	20	21	20	P16615;H7C5W9;O14983;Q93084;H3BVB2;A0A0C4DH86;H3BTW4	P16615;H7C5W9	Sarcoplasmic/endoplasmic reticulum calcium ATPase 2	ATP2A2
Catenin alpha-1	CTNNA1	100.07	183870000	1150	3	3		0.339703	0.773564	0.0942103	31.51	31.284	31.5059	30.7186	31.3053	31.2569	16	9	14	6	8	11	P35221;G3XAM7;E5RIB1;E5RJ41;E5RG03;P26232;E5RGY6;E5RHV7;E5RGY7;E5RJL0;E5RIE0;E5RJP7;E5RGD2;A0A0A0MTJ6;A0A0A0MRI5;E5RJZ2;E5RIT8;A0A087WZL6;E5RGU3;E5RHJ5;E5RFG3;E5RFM3;E5RFK9;E5RFM5;C9IZ88;H0YBB8;B9A010;Q9UI47	P35221;G3XAM7	Catenin alpha-1	CTNNA1
Cytochrome c oxidase subunit 4 isoform 1, mitochondrial	COX4I1	19.576	3078900000	267	3	3		0.342005	1.73249	0.0328345	33.1999	33.3852	33.1878	33.0035	32.7955	32.9479	9	8	8	7	6	7	P13073;H3BN72;H3BNV9;Q86WV2;H3BPG0;H3BNI5	P13073;H3BN72;H3BNV9;Q86WV2;H3BPG0	Cytochrome c oxidase subunit 4 isoform 1, mitochondrial	COX4I1
HLA class I histocompatibility antigen, A-3 alpha chain	HLA-A	34.211	445290000	811	3	3		0.342214	0.730293	0.100202	31.4879	31.3914	31.5151	31.277	30.7046	31.3861	8	7	8	6	5	8	Q5SRN7;A0A1W2PS24;Q5SRN5;P04439;P13746;A0A0G2JI36;A0A1W2PQD0;A0A1W2PSE7;A0A0G2JIF2;A0A0G2JL56;P30455;P30443;P05534;P16188;P30447;P01891;A0A140T975;A0A140T941;A0A1W2PQS8;Q9GJ45;A0A1W2PS39;A0A140T9Z6;B0UXQ0;P01893;P30457;P30453;P10316;P30459;P10314;Q09160;P30512;A0A140T955;A0A140T933;A0A140T8W8;A0A1W2PR61;A0A1W2PPQ2;A0A1W2PPF8;A0A1W2PRT9;A0A140T9I0;A0A140T9X5;A0A140T913;A0A140T8Y4;A0A0G2JPD3;P30456…	Q5SRN7;A0A1W2PS24;Q5SRN5;P04439;P13746;A0A0G2JI36;A0A1W2PQD0;A0A1W2PSE7;A0A0G2JIF2;A0A0G2JL56;P30455;P30443;P05534;P16188	HLA class I histocompatibility antigen, A-3 alpha chain;HLA class I histocompatibility antigen, A-11 alpha chain;HLA class I histocompatibility antigen, A-36 alpha chain;HLA class I histocompatibility antigen, A-1 alpha chain;HLA class I histocompatibility antigen, A-24 alpha chain;HLA class I histocompatibility antigen, A-30 alpha chain	HLA-A
Protein FAM162A	FAM162A	16.515	300830000	962	3	3		0.34984	1.36897	0.0411726	29.1515	29.3321	29.0766	28.77	28.7216	29.0191	2	2	2	3	2	3	F8W7Q4;Q96A26;E9PH05	F8W7Q4;Q96A26	Protein FAM162A	FAM162A
Netrin receptor UNC5B	UNC5B	103.64	32900000	1611	2	3		0.351562	1.96524	0.026902	29.3082	29.1694	29.2524	28.9368	NaN	28.8467	5	3	4	2	1	2	Q8IZJ1	Q8IZJ1	Netrin receptor UNC5B	UNC5B
cAMP-dependent protein kinase catalytic subunit alpha	PRKACA	40.589	329780000	926	3	3		0.351803	0.879916	0.0712086	30.5719	30.9291	30.3961	30.4601	30.2687	30.1128	3	3	2	4	4	6	P17612;A0A0A0MS54;P22694;A0A087WVC4;Q15136;B1APF7;B1APG1;B1APG0;B1APG2;B1APF8;B1APF9;K7ERP6;B1APG3;K7ENJ5;P22612	P17612;A0A0A0MS54;P22694;A0A087WVC4;Q15136;B1APF7;B1APG1;B1APG0;B1APG2;B1APF8;B1APF9;K7ERP6;B1APG3	cAMP-dependent protein kinase catalytic subunit alpha;cAMP-dependent protein kinase catalytic subunit beta	PRKACA;PRKACB;KIN27
Annexin A6	ANXA6	75.872	16057000000	91	3	3		0.353213	3.12787	0.0161034	37.5866	37.6594	37.5928	37.3155	37.2509	37.2128	53	51	54	50	49	52	P08133;E7EMC6;E5RFF0;E5RJF5;E5RI05;E5RK63;E5RJR0;E5RIU8	P08133;E7EMC6	Annexin A6;Annexin	ANXA6
Epidermal growth factor receptor substrate 15-like 1	EPS15L1	83.474	29986000	1625	3	1		0.354067	0	0.955145	NaN	28.7021	NaN	28.5201	28.4356	28.0885	1	2	1	3	3	4	M0R165;Q9UBC2;M0R2S2;M0QX30;M0R1V5;K7EJR2;M0R330	M0R165;Q9UBC2;M0R2S2	Epidermal growth factor receptor substrate 15-like 1	EPS15L1
TLD domain-containing protein 1	TLDC1	50.993	590110000	710	3	3		0.354095	2.2301	0.0234278	31.9553	31.9506	31.9532	31.5479	31.7302	31.5187	13	9	13	5	6	7	Q6P9B6;H3BM75;H3BUB0;H3BTC5;H3BQ13;H3BPI4	Q6P9B6;H3BM75	TLD domain-containing protein 1	TLDC1
Histone H3.1	HIST1H3A	15.404	7386000000	145	3	3		0.354572	1.52456	0.0339686	33.0735	33.0625	33.1967	32.9353	32.5959	32.7378	6	5	5	4	3	5	P68431;Q16695;K7EMV3;B4DEB1;K7ES00;Q6NXT2;K7EP01	P68431;Q16695;K7EMV3;B4DEB1;K7ES00	Histone H3.1;Histone H3.1t;Histone H3	HIST1H3A;HIST3H3;H3F3B;H3F3A
Rho-related GTP-binding protein RhoG	RHOG	21.308	231040000	1067	2	3		0.355182	0.910684	0.0671904	29.8844	29.9297	29.9245	NaN	29.3355	29.7799	2	5	4	4	5	2	P84095	P84095	Rho-related GTP-binding protein RhoG	RHOG
Flotillin-2	FLOT2	47.064	15705000000	94	3	3		0.355207	3.02182	0.0160821	36.8726	36.9104	36.8434	36.5373	36.5719	36.4515	32	31	34	29	33	29	Q14254;E7EMK3;J3QLD9;K7EKW9	Q14254;E7EMK3;J3QLD9;K7EKW9	Flotillin-2	FLOT2
Ras-related GTP-binding protein A	RRAGA	36.566	134580000	1261	1	3		0.355455	0	0.811966	29.9047	30.1526	29.9621	NaN	NaN	29.651	4	6	6	1	0	2	Q7L523;Q5VZM2;Q5VZM0	Q7L523;Q5VZM2;Q5VZM0	Ras-related GTP-binding protein A;Ras-related GTP-binding protein B	RRAGA;RRAGB
Carbonic anhydrase 2	CA2	29.246	250850000	1027	3	3		0.356524	1.08492	0.0524855	30.03	30.2109	30.0987	29.5036	30.0066	29.7598	6	5	8	3	3	4	P00918;E5RID5;E5RK37	P00918	Carbonic anhydrase 2	CA2
ATP synthase subunit beta, mitochondrial	ATP5B	56.559	2130500000	343	3	3		0.357174	1.71422	0.02925	34.1995	34.1674	34.0639	33.8074	33.9219	33.6298	23	19	22	19	17	17	P06576;H0YH81;F8W079;F8W0P7;H0YI37	P06576;H0YH81;F8W079	ATP synthase subunit beta, mitochondrial;ATP synthase subunit beta	ATP5B
T-complex protein 1 subunit zeta	CCT6A	58.024	2742400000	291	3	3		0.357271	3.23511	0.014518	34.3043	34.2765	34.33	33.8825	33.9671	33.9894	20	22	22	19	22	21	P40227;Q92526;J3KRI6	P40227	T-complex protein 1 subunit zeta	CCT6A
Vesicle-fusing ATPase	NSF	82.091	152800000	1212	3	3		0.359149	1.32204	0.0400454	31.1046	31.4313	31.2666	30.7871	30.8649	31.073	13	13	11	5	6	7	I3L0N3;P46459;I3L2G1;K7EQD6;I3L0L3;I3L338;I3L4Q9	I3L0N3;P46459	Vesicle-fusing ATPase	NSF
Heterogeneous nuclear ribonucleoproteins C1/C2	HNRNPC	32.238	17022000000	86	3	3		0.360331	2.76417	0.01685	36.4814	36.3294	36.437	36.0229	36.0634	36.0805	24	26	26	25	26	23	G3V4C1;B2R5W2;G3V4W0;B4DY08;G3V2Q1;P07910;G3V576;G3V2D6;G3V5V7;G3V251;G3V555;G3V575;G3V5X6;G3V3K6;B4DSU6;A0A0G2JPF8;A0A0G2JNQ3;P0DMR1;O60812;B7ZW38;B2RXH8;G3V4M8;G3V2H6;E5RG71;B3KT61;Q86SE5	G3V4C1;B2R5W2;G3V4W0;B4DY08;G3V2Q1;P07910;G3V576;G3V2D6;G3V5V7	Heterogeneous nuclear ribonucleoproteins C1/C2	HNRNPC
Methionine--tRNA ligase, cytoplasmic	MARS	101.11	386770000	869	3	3		0.365501	1.83771	0.0262267	32.1827	31.9795	32.0934	31.6618	31.8518	31.6454	13	13	11	14	16	15	P56192;H0YIP0;H0YHV5;H0YI94;F5H2V6;F8VPL7;F8VS26;H0YHL6;F8W0M7;F8W0S4;F8VZZ9;H0YI27	P56192	Methionine--tRNA ligase, cytoplasmic	MARS
78 kDa glucose-regulated protein	HSPA5	72.332	5988800000	168	3	3		0.36954	3.26253	0.0120054	35.753	35.7126	35.721	35.3219	35.3277	35.4284	36	35	34	29	32	30	P11021	P11021	78 kDa glucose-regulated protein	HSPA5
D-3-phosphoglycerate dehydrogenase	PHGDH	56.65	6661200000	157	3	3	+	0.369629	4.44352	0.00951695	35.5244	35.5231	35.5077	35.1819	35.1423	35.1221	23	26	26	25	24	23	O43175;Q5SZU1	O43175;Q5SZU1	D-3-phosphoglycerate dehydrogenase	PHGDH
Cleavage stimulation factor subunit 2	CSTF2	60.959	186020000	1142	3	3		0.370632	1.64761	0.0277397	30.1726	30.3182	30.3702	30.006	29.9943	29.7488	6	6	4	5	7	6	P33240;E9PID8;E7EWR4;Q9H0L4;A0A0A0MT56	P33240;E9PID8;E7EWR4;Q9H0L4	Cleavage stimulation factor subunit 2;Cleavage stimulation factor subunit 2 tau variant	CSTF2;CSTF2T
Cytochrome c oxidase subunit NDUFA4	NDUFA4	9.3697	1498500000	426	3	2		0.370848	2.8488	0.0143963	31.5041	31.552	NaN	31.1234	31.153	31.1952	3	5	2	3	6	2	O00483	O00483	Cytochrome c oxidase subunit NDUFA4	NDUFA4
Translocon-associated protein subunit alpha	SSR1	29.573	332280000	923	3	3		0.372361	1.54796	0.0293226	30.145	30.0871	30.04	29.5095	29.7857	29.8599	2	2	2	2	2	2	C9J3L8;C9J5W0;E9PAL7;C9IZQ1;P43307	C9J3L8;C9J5W0;E9PAL7;C9IZQ1;P43307	Translocon-associated protein subunit alpha	SSR1
Elongation factor 1-beta	EEF1B2	24.763	4275000000	213	3	3		0.375741	1.4749	0.0297319	33.9024	33.617	33.7327	33.5117	33.3915	33.2216	11	9	10	10	12	10	P24534;C9JZW3;F2Z2G2;F8WF65	P24534	Elongation factor 1-beta	EEF1B2
Cystathionine beta-synthase	CBS	60.586	147700000	1224	3	3		0.376481	1.16009	0.0423471	30.3541	30.1732	30.4722	29.8237	30.2073	29.839	5	6	6	5	3	3	P0DN79;P35520;H7C2H4;C9JMA6;H7C1W6;H7C2W0	P0DN79;P35520;H7C2H4	Cystathionine beta-synthase	CBS
Ras-related protein Rab-5C	RAB5C	23.482	739690000	635	3	3		0.377633	2.26287	0.0179293	31.4085	31.3792	31.2375	30.8853	30.9674	31.0397	7	7	6	5	4	4	P51148;K7ERI8;K7ERQ8;F8VVZ0;F8VUA5;F8VVK3;K7ENY4;F8VWU4;K7EIP6;F8WCY6;F8WD79;F8VPW9;F8VSF8;F8VWZ7	P51148;K7ERI8;K7ERQ8	Ras-related protein Rab-5C	RAB5C
Cell division control protein 42 homolog	CDC42	21.258	1700800000	396	3	3	+	0.384783	5.33021	0.00757864	32.3495	32.3158	32.3277	31.9382	31.943	31.9575	5	6	6	5	6	5	P60953;Q5JYX0;F8WET9;B1AH79;G3V4H1;G3V476;Q9H4E5	P60953;Q5JYX0	Cell division control protein 42 homolog	CDC42
Amyloid beta A4 protein	APP	80.832	188070000	1141	3	3		0.385436	2.87802	0.0113178	30.9868	30.967	30.9093	30.5467	30.5095	30.6505	8	10	6	7	4	6	E9PG40;P05067;A0A0A0MRG2;H7C0V9;H7C2L2	E9PG40;P05067;A0A0A0MRG2;H7C0V9	Amyloid beta A4 protein;N-APP;Soluble APP-alpha;Soluble APP-beta;C99;Beta-amyloid protein 42;Beta-amyloid protein 40;C83;P3(42);P3(40);C80;Gamma-secretase C-terminal fragment 59;Gamma-secretase C-terminal fragment 57;Gamma-secretase C-terminal fragment 50;C31	APP
T-complex protein 1 subunit delta	CCT4	57.924	2172000000	337	3	3		0.389361	2.34425	0.0146445	34.4361	34.3729	34.3794	34.0073	34.1185	33.8946	23	22	23	21	21	21	P50991	P50991	T-complex protein 1 subunit delta	CCT4
Importin-4	IPO4	118.71	212400000	1097	3	3		0.390514	1.55771	0.0263472	31.9027	31.892	31.8355	31.5255	31.6603	31.273	16	11	15	11	8	10	Q8TEX9;H0YN14;H0YMR4;H0YLV0;H0YL92;H0YN07;H0YKG5;H0YK93	Q8TEX9;H0YN14	Importin-4	IPO4
Single-stranded DNA-binding protein, mitochondrial	SSBP1	17.259	2479700000	310	3	3		0.391294	1.59095	0.0250354	32.7974	32.7678	32.6589	32.3157	32.1884	32.5462	7	7	7	4	6	3	Q04837;A0A0G2JLD8;E7EUY5;C9K0U8	Q04837;A0A0G2JLD8;E7EUY5;C9K0U8	Single-stranded DNA-binding protein, mitochondrial	SSBP1
T-complex protein 1 subunit eta	CCT7	59.366	1482600000	429	3	3		0.396117	2.72383	0.0110759	33.7525	33.8009	33.6574	33.2728	33.3662	33.3834	16	20	19	16	19	13	Q99832;F8WAM2;F8WBP8;A0A0D9SG95	Q99832	T-complex protein 1 subunit eta	CCT7
Syntenin-1	SDCBP	32.444	1351500000	448	3	3		0.396177	1.93329	0.0180363	32.0432	31.9558	31.8682	31.633	31.635	31.4107	6	4	6	8	8	5	O00560;G5EA09;B4DHN5;E9PBU7	O00560;G5EA09;B4DHN5;E9PBU7	Syntenin-1	SDCBP
Coronin-1C	CORO1C	53.248	96986000	1373	1	3		0.396193	0	0.739504	30.0018	30.1257	29.9246	NaN	29.6212	NaN	7	8	7	1	3	1	Q9ULV4;B4E3S0;H0YHL7;F8W1H8;F8VUX3;F8VSA4;F8VRE9;F8VTT6;F8VVB7;F8VV53	Q9ULV4;B4E3S0;H0YHL7	Coronin-1C;Coronin	CORO1C
Ras-related protein Rap-2a	RAP2A	20.615	116030000	1316	1	3		0.397721	0	0.904729	29.4736	29.1605	29.3639	NaN	28.9349	NaN	6	6	7	4	6	6	P10114;F6U784	P10114;F6U784	Ras-related protein Rap-2a	RAP2A
Cytochrome c oxidase subunit 7C, mitochondrial	COX7C	7.2454	794330000	611	1	3		0.398691	0	0.896946	30.9244	31.073	30.9237	NaN	NaN	30.575	2	2	2	1	1	2	P15954;D6R9Z7	P15954;D6R9Z7	Cytochrome c oxidase subunit 7C, mitochondrial	COX7C
Ragulator complex protein LAMTOR2	LAMTOR2	13.507	3625500000	233	3	3		0.400356	1.89584	0.0179844	32.654	32.4404	32.5275	32.2314	32.0035	32.1859	5	6	5	6	5	5	Q9Y2Q5	Q9Y2Q5	Ragulator complex protein LAMTOR2	LAMTOR2
Dolichol-phosphate mannosyltransferase subunit 1	DPM1	32.426	281200000	985	2	3		0.400876	1.23842	0.0313072	30.6694	30.4119	30.343	30.1246	30.0231	NaN	3	3	4	3	5	2	Q5QPK2;H0Y368;O60762;Q5QPJ9	Q5QPK2;H0Y368;O60762;Q5QPJ9	Dolichol-phosphate mannosyltransferase subunit 1	DPM1
Small VCP/p97-interacting protein	SVIP	8.4426	1596800000	413	3	3	+	0.403017	3.64637	0.00782622	30.9037	30.9958	30.9572	30.5226	30.582	30.5431	3	3	3	3	3	2	Q8NHG7;A0A1B0GVG4	Q8NHG7	Small VCP/p97-interacting protein	SVIP
Filamin-A	FLNA	280.74	1247300000	469	3	3	+	0.404096	3.75929	0.00766077	35.6918	35.7005	35.6955	35.3417	35.2953	35.2386	88	89	93	82	76	78	P21333;Q5HY54;Q60FE5;A0A087WWY3;F8WE98;H0Y5C6;H0Y5F3;H7C2E7;H7C5L4	P21333;Q5HY54;Q60FE5;A0A087WWY3	Filamin-A	FLNA
Basigin	BSG	23.896	1716900000	394	3	3		0.405212	1.9695	0.0166253	32.3578	32.5308	32.4731	32.1558	32.0836	31.9066	6	5	6	6	7	6	A0A087X2B5;P35613;I3L192;A0A087WUV8;R4GMX5;R4GN83	A0A087X2B5;P35613;I3L192;A0A087WUV8;R4GMX5	Basigin	BSG
Prohibitin	PHB	29.804	4038900000	220	3	3	+	0.405486	2.94712	0.0093881	34.4415	34.4682	34.546	34.0238	34.0654	34.1501	20	19	19	15	15	16	P35232;C9JW96;C9JZ20;E7ESE2;E9PCW0;D6RBK0	P35232;C9JW96;C9JZ20;E7ESE2;E9PCW0	Prohibitin	PHB
Rho GDP-dissociation inhibitor 1	ARHGDIA	14.814	472340000	791	1	3		0.405902	0	0.963975	30.5523	30.4363	30.3556	30.0422	NaN	NaN	3	2	3	2	0	1	J3KRE2;J3KTF8;J3QQX2;P52565;J3KS60;J3KRY1	J3KRE2;J3KTF8;J3QQX2;P52565;J3KS60;J3KRY1	Rho GDP-dissociation inhibitor 1	ARHGDIA
Transmembrane protein 109	TMEM109	26.21	497090000	764	3	3		0.406921	1.69638	0.0198374	30.2001	30.2374	30.2135	29.6059	29.9746	29.8497	4	3	3	3	2	2	Q9BVC6	Q9BVC6	Transmembrane protein 109	TMEM109
Guanine nucleotide-binding protein G(I)/G(S)/G(O) subunit gamma-10	GNG10	7.2053	6073100000	165	3	3		0.407778	2.73834	0.0102247	32.7265	32.7181	32.8584	32.3132	32.4208	32.3458	4	4	4	4	4	4	P50151;A0A024R161	P50151;A0A024R161	Guanine nucleotide-binding protein G(I)/G(S)/G(O) subunit gamma-10;Guanine nucleotide-binding protein subunit gamma	GNG10;hCG_1994888
Glutamate dehydrogenase 1, mitochondrial	GLUD1	61.397	218940000	1087	3	3		0.410078	1.33188	0.0276888	31.0489	31.1373	31.0292	30.7428	30.8536	30.3887	6	8	6	9	7	5	P00367;P49448	P00367;P49448	Glutamate dehydrogenase 1, mitochondrial;Glutamate dehydrogenase 2, mitochondrial	GLUD1;GLUD2
Protein arginine N-methyltransferase 5	PRMT5	72.683	784960000	615	3	3		0.410627	2.61615	0.0103524	32.9203	32.9871	32.8046	32.4903	32.5433	32.4464	15	13	13	16	17	13	O14744;G3V580;H0YJX6;G3V2L6;G3V5L5;G3V2X6;C9JSX3;H0YJ77;H0YJD3;H7BZ44;G3V507;G3V2F5;G3V5T6;H0YJY6	O14744	Protein arginine N-methyltransferase 5;Protein arginine N-methyltransferase 5, N-terminally processed	PRMT5
Protein-L-isoaspartate O-methyltransferase	PCMT1	26.626	95903000	1378	1	2		0.412216	0	1	29.0746	NaN	29.1167	NaN	28.6834	NaN	2	3	2	1	3	1	F6S8N6;A0A0A0MRJ6;H7BY58;P22061;F8WDT3;F8WAV5;F8WAX2	F6S8N6;A0A0A0MRJ6;H7BY58;P22061	Protein-L-isoaspartate O-methyltransferase;Protein-L-isoaspartate(D-aspartate) O-methyltransferase	PCMT1
Lupus La protein	SSB	46.836	570110000	720	3	3		0.415012	1.18429	0.0309853	31.9994	31.7894	31.9246	31.2705	31.4142	31.7837	12	12	13	8	12	10	P05455;E7ERC4;E9PGX9;E9PFL9	P05455;E7ERC4	Lupus La protein	SSB
Proteasome subunit beta type-5	PSMB5	28.48	428630000	827	3	3		0.415533	0.684173	0.0723918	31.0631	31.0433	30.9694	30.4877	31.1347	30.2068	5	5	7	3	3	5	P28074;H0YJM8	P28074;H0YJM8	Proteasome subunit beta type-5	PSMB5
NADH dehydrogenase [ubiquinone] iron-sulfur protein 2, mitochondrial	NDUFS2	52.545	477270000	784	3	3		0.417044	1.54019	0.021733	31.7547	31.9752	31.747	31.5672	31.2239	31.4346	7	8	9	6	6	6	O75306	O75306	NADH dehydrogenase [ubiquinone] iron-sulfur protein 2, mitochondrial	NDUFS2
Heat shock 70 kDa protein 4	HSPA4	94.33	153260000	1211	3	3		0.417655	1.72316	0.0178825	31.203	31.094	31.3549	30.6451	30.8461	30.9076	11	9	9	10	7	5	P34932;A0A087WYC1;A0A087WTS8	P34932;A0A087WYC1;A0A087WTS8	Heat shock 70 kDa protein 4	HSPA4
Voltage-dependent anion-selective channel protein 1	VDAC1	30.772	5386300000	180	3	3		0.419223	2.23163	0.0113645	34.7279	34.8818	34.6264	34.2846	34.3705	34.3233	18	17	18	14	17	15	P21796;C9JI87	P21796;C9JI87	Voltage-dependent anion-selective channel protein 1	VDAC1
Citrate synthase	CS	50.431	246000000	1040	3	3		0.421396	2.03075	0.0127054	30.6131	30.544	30.6842	30.071	30.3434	30.1627	5	6	7	3	4	6	B4DJV2;O75390;A0A0C4DGI3;H0YIC4;F8VPF9;F8VPA1;F8VTT8;F8W1S4;F8W4S1;H0YH82;F8W642;F8VZK9;F8VX07;F8VRP1;F8VX68;F8VWQ5;F8VRI6;F8VR34;F8W0J2;F8VP03;F8VU34	B4DJV2;O75390;A0A0C4DGI3	Citrate synthase;Citrate synthase, mitochondrial	CS
Obg-like ATPase 1	OLA1	46.937	39426000	1577	3	1		0.422911	0	0.965463	28.5362	NaN	NaN	27.8774	28.332	28.1305	4	2	1	3	3	2	J3KQ32;Q9NTK5;C9JTK6;C9JCJ9	J3KQ32;Q9NTK5	Obg-like ATPase 1	OLA1
Asparagine synthetase [glutamine-hydrolyzing]	ASNS	64.369	72288000	1443	1	3		0.426496	0	0.907353	29.9969	30.021	29.9408	NaN	NaN	29.5597	6	5	4	1	1	4	P08243;F8WEJ5;C9J057;C9JT45	P08243	Asparagine synthetase [glutamine-hydrolyzing]	ASNS
Heat shock 70 kDa protein 4L	HSPA4L	94.511	22940000	1661	1	3		0.42809	0	0.915988	29.31	29.3021	29.2265	NaN	NaN	28.8515	5	6	5	1	1	3	O95757;E9PDE8;D6RJ96	O95757;E9PDE8;D6RJ96	Heat shock 70 kDa protein 4L	HSPA4L
Large neutral amino acids transporter small subunit 1	SLC7A5	55.01	125180000	1294	1	3		0.428351	0	0.855841	29.7881	29.7791	29.7171	NaN	NaN	29.3331	2	2	2	1	1	2	Q01650	Q01650	Large neutral amino acids transporter small subunit 1	SLC7A5
Myeloid-associated differentiation marker	MYADM	35.273	335110000	919	3	1		0.430506	0	0.775722	NaN	29.7301	NaN	29.3446	29.376	29.1782	1	2	1	2	2	3	Q96S97;C9JJV6;C9JZL8;C9J5M0;C9JC07	Q96S97;C9JJV6;C9JZL8;C9J5M0;C9JC07	Myeloid-associated differentiation marker	MYADM
Probable cytosolic iron-sulfur protein assembly protein CIAO1	CIAO1	37.84	74117000	1436	3	1		0.431565	0	0.923424	NaN	28.6439	NaN	28.1988	28.3387	28.0996	1	2	1	2	4	3	O76071	O76071	Probable cytosolic iron-sulfur protein assembly protein CIAO1	CIAO1
Alpha-actinin-4	ACTN4	104.85	247290000	1037	3	3	+	0.431921	2.80104	0.00779179	32.2108	32.293	32.0999	31.7713	31.7541	31.7825	20	21	15	14	10	13	O43707;F5GXS2;H7C144;K7EJH8;P35609;G3V2W4;H0YJW3;G3V2N5;H7C5W8;F6THM6;A0A087WSZ2;Q08043;G3V5M4;G3V2E8;K7EP19;G3V2X9;M0QZQ3;C9JY79;Q9H254	O43707	Alpha-actinin-4	ACTN4
Complement decay-accelerating factor	CD55	35.695	2958400000	280	3	3	+	0.432779	4.34414	0.00515484	34.1026	34.1123	34.0502	33.6755	33.6577	33.6336	13	13	14	14	12	13	H3BLV0;B1AP13;H7BY55;P08174;B1AP15	H3BLV0;B1AP13;H7BY55;P08174	Complement decay-accelerating factor	CD55
T-complex protein 1 subunit epsilon	CCT5	59.67	1835900000	374	3	3	+	0.436148	4.00231	0.00529712	34.2442	34.2388	34.2552	33.8339	33.8409	33.7548	27	28	26	22	24	20	P48643;E7ENZ3;B7ZAR1;E9PCA1;H0Y914;D6RIZ7	P48643;E7ENZ3;B7ZAR1;E9PCA1	T-complex protein 1 subunit epsilon	CCT5
F-actin-capping protein subunit alpha-1	CAPZA1	32.922	1159900000	495	3	3	+	0.440132	2.63348	0.00827485	32.2793	32.2812	32.2592	31.8773	31.914	31.7079	8	8	9	5	5	5	P52907	P52907	F-actin-capping protein subunit alpha-1	CAPZA1
Proteasome-associated protein ECM29 homolog	KIAA0368	223.69	47059000	1539	3	3		0.44067	1.14697	0.0280848	30.5545	30.2008	30.738	29.8869	30.1828	30.1016	11	5	11	6	11	4	J3KN16;Q5VYK3;R4GMY1;R4GMY3	J3KN16;Q5VYK3	Proteasome-associated protein ECM29 homolog	KIAA0368;ECM29
Ran-specific GTPase-activating protein	RANBP1	23.31	1668000000	399	3	3		0.443216	1.82637	0.0127398	32.0963	31.9314	32.1378	31.7145	31.6845	31.4368	6	5	5	5	8	4	P43487;F6WQW2;C9JXG8;C9JGV6;C9JJ34;C9JDM3;C9JIC6	P43487;F6WQW2;C9JXG8;C9JGV6;C9JJ34	Ran-specific GTPase-activating protein	RANBP1
Neutral alpha-glucosidase AB	GANAB	106.87	716500000	646	3	3	+	0.44435	2.36553	0.0089297	33.2609	33.2329	33.3662	32.7757	32.9713	32.78	23	27	23	17	18	13	Q14697;F5H6X6;E9PKU7;E9PNH1	Q14697;F5H6X6;E9PKU7	Neutral alpha-glucosidase AB	GANAB
NADH-cytochrome b5 reductase 3	CYB5R3	34.234	1244300000	471	3	3		0.445326	1.91255	0.0113023	32.5256	32.579	32.3715	32.1286	32.1279	31.8837	9	13	11	11	10	10	P00387;B1AHF3	P00387;B1AHF3	NADH-cytochrome b5 reductase 3;NADH-cytochrome b5 reductase 3 membrane-bound form;NADH-cytochrome b5 reductase 3 soluble form	CYB5R3
Ras-related protein Rab-14	RAB14	23.897	584240000	714	3	3		0.44533	1.91896	0.0113489	31.5733	31.5219	31.5565	31.1811	31.2294	30.9052	7	7	9	5	3	9	P61106;X6RFL8	P61106;X6RFL8	Ras-related protein Rab-14	RAB14
2,4-dienoyl-CoA reductase, mitochondrial	DECR1	36.067	127470000	1286	3	3	+	0.451353	2.16668	0.00940142	29.8772	29.7089	29.8971	29.2587	29.4811	29.3893	4	4	4	4	2	3	Q16698;E5RJG7;E5RFV2;E5RJD2;E5RID6;H0YAW3	Q16698;E5RJG7;E5RFV2;E5RJD2	2,4-dienoyl-CoA reductase, mitochondrial	DECR1
26S proteasome non-ATPase regulatory subunit 6	PSMD6	45.531	134400000	1263	2	3		0.451765	1.43368	0.0179376	30.3631	30.2911	30.085	29.8816	29.7077	NaN	4	4	5	3	5	2	Q15008;C9J7B7;C9J0E9;H7C531	Q15008	26S proteasome non-ATPase regulatory subunit 6	PSMD6
Creatine kinase B-type	CKB	42.644	5892500000	172	3	3	+	0.451876	3.24114	0.00542496	34.8293	34.8321	34.8785	34.4003	34.3184	34.4655	18	20	17	17	15	17	P12277;G3V4N7;H0YJG0;G3V461;G3V2I1;H0YJK0;P06732	P12277;G3V4N7	Creatine kinase B-type	CKB
Leucine-rich PPR motif-containing protein, mitochondrial	LRPPRC	157.9	727570000	637	3	3	+	0.454514	3.57345	0.00485528	34.2288	34.2571	34.3165	33.8196	33.7628	33.8564	40	42	43	42	47	42	P42704;B8ZZ38;A0A0C4DG06;C9JCA9;H7C3W8;A0A0C4DG51;Q9NP80	P42704	Leucine-rich PPR motif-containing protein, mitochondrial	LRPPRC
Glucose-6-phosphate isomerase	GPI	63.146	488040000	774	3	3	+	0.45498	2.2181	0.00889143	31.9915	32.0617	31.9059	31.5515	31.6464	31.3962	11	12	11	9	8	9	P06744;A0A0A0MTS2;K7EQ48;A0A0J9YXP8;A0A0J9YX90;A0A0J9YYH3;K7EPY4;K7EP41;K7ENA0;K7ELR7;K7ERC6;K7ERK8;CON__Q3ZBD7;K7EIL4;K7ESF4;Q8N196	P06744;A0A0A0MTS2;K7EQ48;A0A0J9YXP8;A0A0J9YX90;A0A0J9YYH3	Glucose-6-phosphate isomerase	GPI
Ras-related protein Rap-1b	RAP1B	20.825	6698400000	156	3	3	+	0.456696	2.20544	0.00891691	34.4229	34.3255	34.4473	33.9262	33.8147	34.0847	10	10	11	11	10	9	P61224;E7ESV4;F5H7Y6;F5GX62;A0A0J9YXB3;A6NIZ1;F5H823;B7ZB78;F5GZG1;F5H004;F5H6R7;F5GYB5;F5H077;F5GWU8;F5H491;F5H0B7;F5H500;F5H4H0;F5GYH7;F8WBC0	P61224;E7ESV4;F5H7Y6;F5GX62;A0A0J9YXB3;A6NIZ1;F5H823;B7ZB78;F5GZG1;F5H004;F5H6R7	Ras-related protein Rap-1b;Ras-related protein Rap-1b-like protein	RAP1B
Importin-7	IPO7	119.52	455940000	804	3	3	+	0.458171	3.38705	0.00514654	32.5404	32.624	32.5772	32.1614	32.0533	32.1524	13	12	11	9	15	8	O95373;E9PLJ0;E9PLB2	O95373	Importin-7	IPO7
TATA-binding protein-associated factor 2N	TAF15	61.829	249410000	1029	3	3		0.460368	0.967679	0.0324361	31.0046	30.7592	31.0711	30.8466	30.1496	30.4575	5	7	6	9	8	9	Q92804;A0A075B7D9;A0A075B7F4;A0A075B7C1;A0A075B7F2;A0A075B7E4	Q92804;A0A075B7D9	TATA-binding protein-associated factor 2N	TAF15
Kinesin light chain 1	KLC1	62.506	40436000	1571	2	2		0.460948	0.780958	0.0467958	29.4318	NaN	29.029	28.8456	28.6933	NaN	5	3	5	3	2	2	G5E9S8;G3V2E7;F8W6L3;G3V3H3;G3V5R9;E7EVH7;Q07866;G3V2P7;H0YJU9;H0YJL0;H0YJT3;H0YG16;Q9NSK0;H7C4M1;C9JZE5;C9J8T5	G5E9S8;G3V2E7;F8W6L3;G3V3H3;G3V5R9;E7EVH7;Q07866	Kinesin light chain 1	KLC1
26S protease regulatory subunit 6A	PSMC3	47.352	131040000	1275	1	3		0.461189	0	0.895021	30.5887	30.6261	30.8072	NaN	NaN	30.2128	5	7	7	3	3	2	R4GNH3;P17980;E9PM69;E9PMD8;E9PKD5;E9PN50;E9PLG2	R4GNH3;P17980;E9PM69;E9PMD8;E9PKD5;E9PN50;E9PLG2	26S protease regulatory subunit 6A	PSMC3
Neuronal membrane glycoprotein M6-a	GPM6A	31.209	546540000	739	2	3		0.461221	1.23169	0.0223457	31.089	31.0156	30.6996	30.4551	30.4919	NaN	4	3	4	1	1	1	P51674;D6R9D2	P51674;D6R9D2	Neuronal membrane glycoprotein M6-a	GPM6A
V-type proton ATPase 116 kDa subunit a isoform 2	ATP6V0A2	98.081	490030000	772	3	3	+	0.46219	2.88544	0.00551477	32.5405	32.4324	32.5792	32.0366	32.1268	32.0022	15	15	15	18	13	14	Q9Y487;Q8TBM3;F5H5F3;F5H847;F5GX48	Q9Y487;Q8TBM3	V-type proton ATPase 116 kDa subunit a isoform 2;V-type proton ATPase subunit a	ATP6V0A2
Ras-related protein Rab-7a	RAB7A	23.489	1740200000	385	3	3	+	0.462994	2.12851	0.00890415	32.9167	32.7886	32.87	32.5375	32.4036	32.2451	8	8	7	8	9	8	P51149;C9J592;C9J8S3;C9IZZ0;C9J4V0;C9J4S4;C9J7D1	P51149;C9J592;C9J8S3;C9IZZ0;C9J4V0	Ras-related protein Rab-7a	RAB7A
Vesicle-trafficking protein SEC22b	SEC22B	24.593	317510000	940	2	3		0.464779	1.01728	0.0292862	30.9871	30.7892	30.9181	NaN	30.1934	30.6733	6	5	6	1	4	4	O75396;A0A087X1A9	O75396	Vesicle-trafficking protein SEC22b	SEC22B
NKG2D ligand 3	ULBP3	27.949	2413900000	315	3	3	+	0.46587	2.80196	0.00548916	33.304	33.2552	33.3149	32.7829	32.753	32.9405	9	9	9	9	9	8	Q9BZM4	Q9BZM4	NKG2D ligand 3	ULBP3
Integral membrane protein 2B	ITM2B	30.338	229990000	1070	3	3		0.46649	1.45944	0.0166473	29.9161	29.8866	30.0168	29.2176	29.7123	29.4901	3	3	4	2	2	2	Q9Y287	Q9Y287	Integral membrane protein 2B;BRI2, membrane form;BRI2 intracellular domain;BRI2C, soluble form;Bri23 peptide	ITM2B
Pachytene checkpoint protein 2 homolog	TRIP13	48.55	190780000	1139	3	3		0.469241	1.52492	0.014664	30.4564	30.6658	30.2679	29.8721	30.154	29.9562	8	8	5	5	7	5	Q15645;H0YAL2	Q15645	Pachytene checkpoint protein 2 homolog	TRIP13
Endonuclease domain-containing 1 protein	ENDOD1	55.016	251670000	1025	3	3	+	0.469716	2.466	0.00681259	31.0637	30.9887	31.0513	30.6735	30.4287	30.5925	7	5	6	4	3	4	O94919	O94919	Endonuclease domain-containing 1 protein	ENDOD1
Protein disulfide-isomerase	P4HB	57.116	1248200000	468	3	3	+	0.470654	2.55254	0.00625455	33.7562	33.6157	33.7201	33.169	33.1681	33.3429	23	23	24	21	20	23	P07237;H7BZ94;H0Y3Z3;I3L398;I3L312;I3L4M2;I3NI03;I3L0S0;I3L3U6;I3L3P5;I3L514;I3L1Y5	P07237;H7BZ94;H0Y3Z3;I3L398	Protein disulfide-isomerase	P4HB
Plastin-3	PLS3	69.334	265280000	1006	3	3	+	0.472418	1.92943	0.00950353	31.628	31.666	31.552	31.1264	31.3276	30.9747	12	11	12	9	10	6	A0A0A0MSQ0;P13797;U3KQI3;H7C4N2;P13796;Q5TBN3;Q14651;C9JAM8	A0A0A0MSQ0;P13797	Plastin-3	PLS3
Peptidyl-prolyl cis-trans isomerase FKBP4	FKBP4	51.804	676330000	667	3	3	+	0.472739	3.39955	0.00389298	32.6942	32.7239	32.6644	32.2439	32.1442	32.2761	16	15	14	15	17	14	Q02790;F5H1U3;H0YFG2;F5H120	Q02790	Peptidyl-prolyl cis-trans isomerase FKBP4;Peptidyl-prolyl cis-trans isomerase FKBP4, N-terminally processed	FKBP4
26S proteasome non-ATPase regulatory subunit 10	PSMD10	20.217	261560000	1012	2	3		0.476329	0.825842	0.0401122	29.9845	30.0683	30.1594	29.914	NaN	29.2749	3	5	4	3	1	3	B1AJY5;B1AJY7;O75832;B1AJY6	B1AJY5;B1AJY7;O75832	26S proteasome non-ATPase regulatory subunit 10	PSMD10
V-type proton ATPase subunit d 1	ATP6V0D1	40.329	5246400000	185	3	3	+	0.478648	2.65107	0.0055493	34.6897	34.753	34.525	34.1964	34.1732	34.1622	12	12	11	13	12	12	P61421;F5GYQ1;R4GN72;J3QL14;H3BQJ1;H3BQB4;H3BSG7	P61421;F5GYQ1;R4GN72;J3QL14	V-type proton ATPase subunit d 1	ATP6V0D1
Phosphoglycerate mutase 1	PGAM1	28.804	1006200000	531	3	3	+	0.480504	3.33133	0.00358179	32.017	32.0711	31.974	31.5184	31.4914	31.6108	6	6	5	4	6	5	P18669;P15259;Q8N0Y7	P18669	Phosphoglycerate mutase 1	PGAM1
NADH dehydrogenase [ubiquinone] 1 beta subcomplex subunit 4	NDUFB4	15.208	497040000	765	3	1		0.481862	0	0.920029	NaN	29.9894	NaN	29.61	29.4761	29.4366	2	2	0	2	3	2	O95168;F2Z3P9;C9JXQ9	O95168;F2Z3P9;C9JXQ9	NADH dehydrogenase [ubiquinone] 1 beta subcomplex subunit 4	NDUFB4
Golgin subfamily A member 7	GOLGA7	15.824	723560000	639	3	3		0.4829	1.55451	0.0121223	31.024	31.0072	30.9714	30.5909	30.7196	30.2434	5	4	5	4	3	4	Q7Z5G4;M0R0R5;Q2TAP0	Q7Z5G4	Golgin subfamily A member 7	GOLGA7
14-3-3 protein zeta/delta	YWHAZ	27.745	4669700000	197	3	3	+	0.484247	2.93663	0.00488707	34.2333	34.0935	34.1865	33.7684	33.6323	33.6598	14	14	17	15	13	14	P63104;E7EX29;B0AZS6;E7ESK7;B7Z2E6;H0YB80;E5RIR4;E9PD24;E7EVZ2;E5RGE1	P63104;E7EX29;B0AZS6;E7ESK7;B7Z2E6;H0YB80	14-3-3 protein zeta/delta	YWHAZ
ATP-citrate synthase	ACLY	120.84	521010000	750	3	3	+	0.484318	3.691	0.00349913	33.27	33.3236	33.2121	32.7468	32.807	32.799	25	28	25	22	21	21	P53396;K7ESG8;K7EIE7	P53396	ATP-citrate synthase	ACLY
26S protease regulatory subunit 10B	PSMC6	45.796	244170000	1042	3	3		0.487045	1.61421	0.0113802	30.6736	31.0692	30.6857	30.2408	30.4034	30.3231	5	9	5	6	5	7	A0A087X2I1;P62333;H0YJC0;H0YJS8;H0YJX2;H0YJE9;H0YJT1	A0A087X2I1;P62333	26S protease regulatory subunit 10B	PSMC6
Stress-induced-phosphoprotein 1	STIP1	62.639	1069700000	515	3	3	+	0.488005	3.01768	0.00444667	33.681	33.4933	33.6051	33.1314	33.09	33.0941	24	25	23	15	15	20	P31948;F5H783;H0YGI8;F5GXD8	P31948	Stress-induced-phosphoprotein 1	STIP1
NADH dehydrogenase [ubiquinone] iron-sulfur protein 7, mitochondrial	NDUFS7	19.77	133750000	1266	1	3		0.491173	0	1	29.4282	29.1783	29.3676	28.8335	NaN	NaN	2	2	2	2	0	1	F5H5N1;A0A087WXF6;A0A087WTI3;F5GXJ1;O75251	F5H5N1;A0A087WXF6;A0A087WTI3;F5GXJ1;O75251	NADH dehydrogenase [ubiquinone] iron-sulfur protein 7, mitochondrial	NDUFS7
Ras-related protein Rab-1A	RAB1A	22.677	3044600000	270	3	3	+	0.492626	2.63851	0.00546815	33.7084	33.6489	33.5942	33.282	33.075	33.1168	11	13	13	12	11	12	P62820;E7END7	P62820;E7END7	Ras-related protein Rab-1A	RAB1A
Annexin A5	ANXA5	35.936	253360000	1022	3	3	+	0.494807	2.20936	0.00638554	30.8681	31.0188	30.7973	30.3107	30.3573	30.5317	8	7	8	4	7	5	P08758;E9PHT9;D6RBL5;D6RBE9;D6RCN3	P08758;E9PHT9;D6RBL5	Annexin A5;Annexin	ANXA5
L-lactate dehydrogenase B chain	LDHB	36.638	3815300000	228	3	3	+	0.499086	4.68212	0.00268284	34.3549	34.3175	34.2987	33.8319	33.8443	33.7977	15	15	14	15	13	13	P07195;A8MW50;C9J7H8;F5H793;F5H5G7;F5H155;G3XAP5;F5H245;P07864	P07195;A8MW50	L-lactate dehydrogenase B chain;L-lactate dehydrogenase	LDHB
NKG2D ligand 2	ULBP2	27.368	1163300000	493	3	3	+	0.499102	2.60775	0.0053056	32.5299	32.4323	32.447	32.0823	31.8505	31.9791	7	8	8	5	3	4	Q9BZM5;C9JAK3;Q5VY80;Q6H3X3	Q9BZM5;C9JAK3;Q5VY80;Q6H3X3	NKG2D ligand 2;Retinoic acid early transcript 1L protein;Retinoic acid early transcript 1G protein	ULBP2;RAET1G;RAET1L
Solute carrier family 12 member 2	SLC12A2	131.45	140230000	1246	3	3	+	0.49964	2.34619	0.00550621	31.1892	31.2832	31.234	30.8714	30.7492	30.5869	10	11	13	6	4	5	P55011;G3XAL9	P55011;G3XAL9	Solute carrier family 12 member 2	SLC12A2
BTB/POZ domain-containing protein KCTD12	KCTD12	35.7	1739700000	386	3	3	+	0.503389	4.11962	0.00265314	32.9807	32.9541	32.961	32.5162	32.453	32.4165	9	9	10	9	10	9	Q96CX2;Q68DU8	Q96CX2	BTB/POZ domain-containing protein KCTD12	KCTD12
14-3-3 protein epsilon	YWHAE	29.174	8066200000	137	3	3	+	0.505165	4.55283	0.00269288	35.2674	35.3376	35.2984	34.7944	34.776	34.8175	18	17	19	16	17	16	P62258;B4DJF2;I3L3T1;K7EIT4;K7EM20;I3L0W5	P62258	14-3-3 protein epsilon	YWHAE
Adenosylhomocysteinase	AHCY	47.716	860650000	585	3	3	+	0.505299	3.15356	0.00348097	32.4157	32.2836	32.4113	31.9199	31.8112	31.8636	13	12	12	13	13	12	P23526	P23526	Adenosylhomocysteinase	AHCY
Unconventional myosin-Ib	MYO1B	128.48	941210000	549	3	3	+	0.507177	3.32839	0.00295053	34.1469	34.1267	34.0175	33.6278	33.5376	33.6041	32	33	28	27	34	30	E9PDF6;O43795;E7EQD9;H7C2Y7;C9JYW1;C9JUP5;A0A0U1RRI3;C9K0I9;G3V342;A0A140TA25;Q8N1T3	E9PDF6;O43795	Unconventional myosin-Ib	MYO1B
Importin-5	IPO5	123.63	423330000	833	3	3	+	0.50784	3.36637	0.00296099	32.8181	32.8342	32.7537	32.271	32.2385	32.373	18	19	19	18	19	18	O00410;H0Y8C6;H0Y3V4;E7ETV3;E7EQT5;E7EV12;C9JMV5;C9JXE0;C9JZD8;C9J875;C9JQT6;E7ESA1;E7ESZ1;E7EWK4;E7EX05;E7ETV8	O00410;H0Y8C6	Importin-5	IPO5
Cytochrome b5 type B	CYB5B	16.694	323130000	930	2	2		0.509846	1.05147	0.0223171	29.9874	30.3041	NaN	29.6746	NaN	29.5972	2	2	1	2	1	1	J3KNF8;D6RFH4;H3BUX2;O43169;J3QR91	J3KNF8;D6RFH4;H3BUX2;O43169	Cytochrome b5 type B	CYB5B
Prefoldin subunit 2	PFDN2	16.648	147160000	1229	1	3		0.513125	0	0.742576	29.1098	29.5238	29.225	NaN	28.7731	NaN	2	2	3	1	2	2	Q9UHV9	Q9UHV9	Prefoldin subunit 2	PFDN2
Actin, cytoplasmic 2	ACTG1	41.792	68946000000	1	3	3	+	0.516801	4.61834	0.00240078	38.5331	38.5943	38.5606	38.0628	38.0159	38.0589	26	28	27	30	28	28	P63261;I3L3I0;I3L1U9;I3L4N8;I3L3R2;K7EM38;J3KT65	P63261;I3L3I0;I3L1U9;I3L4N8	Actin, cytoplasmic 2;Actin, cytoplasmic 2, N-terminally processed	ACTG1
Proliferating cell nuclear antigen	PCNA	28.768	509910000	757	3	3		0.517042	1.56072	0.0103815	31.4636	31.2604	31.3812	30.6348	30.8043	31.1149	6	8	5	6	5	5	P12004	P12004	Proliferating cell nuclear antigen	PCNA
CD59 glycoprotein	CD59	11.985	7622200000	142	3	3	+	0.517131	3.43631	0.00260036	33.74	33.6716	33.8122	33.1803	33.2393	33.2528	4	4	3	4	4	2	E9PNW4;E9PR17;P13987;H0YET2	E9PNW4;E9PR17;P13987	CD59 glycoprotein	CD59
Metaxin-2	MTX2	29.763	299440000	965	2	3	+	0.52258	1.55003	0.00965634	30.2489	30.2982	30.2924	29.5836	NaN	29.9309	5	4	4	3	1	5	O75431;C9JAZ1;C9JNK6;F8WE26	O75431;C9JAZ1;C9JNK6	Metaxin-2	MTX2
Fatty acid synthase	FASN	273.42	1666800000	400	3	3	+	0.526797	4.04793	0.00236398	35.9884	36.051	36.0352	35.4713	35.5522	35.4707	79	84	72	71	72	69	P49327;A0A0U1RQF0;A0A0U1RRG3;A0A1B0GTR5;J3KTF0	P49327;A0A0U1RQF0	Fatty acid synthase;[Acyl-carrier-protein] S-acetyltransferase;[Acyl-carrier-protein] S-malonyltransferase;3-oxoacyl-[acyl-carrier-protein] synthase;3-oxoacyl-[acyl-carrier-protein] reductase;3-hydroxyacyl-[acyl-carrier-protein] dehydratase;Enoyl-[acyl-carrier-protein] reductase;Oleoyl-[acyl-carrier-protein] hydrolase	FASN
Spectrin alpha chain, non-erythrocytic 1	SPTAN1	284.54	101820000	1354	3	3		0.527452	1.11679	0.018456	32.3785	32.0801	32.3324	32.1156	31.4271	31.666	34	19	39	19	16	17	Q13813;A0A0D9SF54;A0A0D9SGF6;A0A0D9SFF6;A0A1B0GTB7;A0A1B0GW19;A0A1B0GWE2;A0A1B0GUH3;A0A1B0GV13	Q13813;A0A0D9SF54;A0A0D9SGF6	Spectrin alpha chain, non-erythrocytic 1	SPTAN1
ATP synthase subunit alpha, mitochondrial	ATP5A1	59.75	3306600000	252	3	3	+	0.528437	2.90369	0.00309282	34.8134	34.9097	34.9815	34.3336	34.3265	34.4592	24	22	24	24	22	21	P25705;K7EK77;K7ENJ4;K7ERX7;K7EJP1;K7EQH4;K7ESA0	P25705	ATP synthase subunit alpha, mitochondrial	ATP5A1
Regulator of G-protein signaling 19	RGS19	24.635	867350000	580	3	3	+	0.528905	2.11636	0.00557547	32.2008	31.9961	32.0983	31.7262	31.4199	31.5624	5	6	6	2	3	3	P49795	P49795	Regulator of G-protein signaling 19	RGS19
Golgi apparatus protein 1	GLG1	134.55	200270000	1114	3	3	+	0.529365	2.10531	0.00556672	32.0384	32.0573	32.0842	31.4618	31.3905	31.7395	16	17	17	8	8	11	Q92896;H3BM42;H3BQU9;H3BQT1;H3BRD8	Q92896;H3BM42	Golgi apparatus protein 1	GLG1
V-type proton ATPase subunit E 1	ATP6V1E1	26.145	6013700000	167	3	3	+	0.529741	2.03128	0.00562462	34.4251	34.3918	34.3231	33.6781	33.8216	34.0511	10	10	11	13	12	12	P36543;C9J8H1;Q96A05	P36543;C9J8H1	V-type proton ATPase subunit E 1	ATP6V1E1
Cofilin-1	CFL1	18.502	2535400000	305	3	3	+	0.534215	1.81935	0.00741964	33.1449	32.9384	33.002	32.5376	32.6699	32.2751	13	11	12	11	11	11	P23528;G3V1A4;E9PP50;E9PK25;E9PQB7;E9PLJ3;E9PS23;Q9Y281	P23528;G3V1A4;E9PP50;E9PK25;E9PQB7;E9PLJ3;E9PS23	Cofilin-1	CFL1
CDGSH iron-sulfur domain-containing protein 2	CISD2	15.278	421140000	834	3	2	+	0.535073	2.06208	0.00543354	30.0278	30.0627	NaN	29.4211	29.4687	29.6407	2	2	2	4	5	3	Q8N5K1;I3L1N9;D6RCF4	Q8N5K1;I3L1N9;D6RCF4	CDGSH iron-sulfur domain-containing protein 2	CISD2
26S proteasome non-ATPase regulatory subunit 8	PSMD8	32.551	82476000	1415	2	2		0.536016	0.842668	0.0291418	28.7406	NaN	29.1473	28.5123	NaN	28.3036	2	3	3	2	2	2	R4GMR5;P48556;K7EJR3;K7EJC1;K7ERW6;K7ENY6	R4GMR5;P48556;K7EJR3;K7EJC1	26S proteasome non-ATPase regulatory subunit 8	PSMD8
26S protease regulatory subunit 4	PSMC1	49.184	372650000	879	3	3	+	0.538035	3.04233	0.00259567	31.6168	31.5264	31.6343	31.1418	31.0563	30.9654	9	10	8	9	6	7	P62191;G3V4X1	P62191	26S protease regulatory subunit 4	PSMC1
Heat shock 70 kDa protein 1B	HSPA1B	70.108	25475000000	58	3	3	+	0.540104	3.49714	0.00268785	37.9234	37.8452	37.9695	37.3426	37.4313	37.3439	40	39	39	38	39	37	A0A0G2JIW1;P0DMV9;P0DMV8;V9GZ37	A0A0G2JIW1;P0DMV9;P0DMV8;V9GZ37	Heat shock 70 kDa protein 1B;Heat shock 70 kDa protein 1A	HSPA1B;HSPA1A
Tubulin alpha-1B chain	TUBA1B	50.151	28863000000	41	3	3	+	0.540773	4.0984	0.00202767	37.5031	37.5626	37.4595	36.9661	36.9448	36.992	30	28	28	28	29	26	P68363;P68366;F8VVB9;C9JDS9	P68363;P68366	Tubulin alpha-1B chain;Tubulin alpha-4A chain	TUBA1B;TUBA4A
Phosphoprotein associated with glycosphingolipid-enriched microdomains 1	PAG1	46.98	1176200000	490	3	3	+	0.541583	4.38741	0.00180876	32.9148	32.8857	32.8529	32.3006	32.3686	32.3594	12	12	12	8	8	14	Q9NWQ8	Q9NWQ8	Phosphoprotein associated with glycosphingolipid-enriched microdomains 1	PAG1
FERM, RhoGEF and pleckstrin domain-containing protein 2	FARP2	119.89	107660000	1342	2	3	+	0.542836	2.24302	0.00460396	31.2336	31.2923	31.3013	30.6374	NaN	30.8284	6	10	7	3	2	5	O94887;C9JWM9;C9JVQ5	O94887	FERM, RhoGEF and pleckstrin domain-containing protein 2	FARP2
Ras-related protein Rab-8A	RAB8A	23.668	201170000	1112	3	1		0.543942	0	0.86651	NaN	NaN	29.7959	29.0664	29.3403	29.3491	4	5	4	5	4	4	P61006;H0YMN7;H0YLJ8;H0YL94;M0R257;P20337;P20336;Q96E17	P61006;H0YMN7	Ras-related protein Rab-8A	RAB8A;RAB8B
Trifunctional enzyme subunit alpha, mitochondrial	HADHA	82.999	6722900000	155	3	3	+	0.544774	4.15676	0.00203571	36.3813	36.3244	36.4244	35.8108	35.8277	35.8573	39	41	37	34	36	38	P40939;H0YFD6	P40939	Trifunctional enzyme subunit alpha, mitochondrial;Long-chain enoyl-CoA hydratase;Long chain 3-hydroxyacyl-CoA dehydrogenase	HADHA
NADH dehydrogenase [ubiquinone] flavoprotein 1, mitochondrial	NDUFV1	50.054	370550000	882	3	3	+	0.545132	2.24719	0.00458128	31.5806	31.3497	31.6374	31.0573	30.9873	30.8877	11	9	11	7	5	4	G3V0I5;P49821;B4DE93;E9PQP1;E9PMX3;E9PJL9;E9PLC6;E9PPR0;E9PPS5;H0YE81;E9PPD6;H0YD04	G3V0I5;P49821;B4DE93;E9PQP1	NADH dehydrogenase [ubiquinone] flavoprotein 1, mitochondrial	NDUFV1
NADH dehydrogenase [ubiquinone] 1 alpha subcomplex subunit 8	NDUFA8	20.105	750630000	630	3	3	+	0.545797	1.73907	0.0075899	31.1888	31.2261	30.9935	30.8265	30.42	30.5246	4	4	4	3	5	4	P51970	P51970	NADH dehydrogenase [ubiquinone] 1 alpha subcomplex subunit 8	NDUFA8
Ras-related C3 botulinum toxin substrate 1	RAC1	21.45	2997600000	276	3	3	+	0.545868	2.24906	0.00459638	33.0335	32.8465	32.8616	32.5034	32.3774	32.2232	7	8	7	7	6	4	P63000;P15153;B1AH77;B1AH78;B1AH80	P63000;P15153	Ras-related C3 botulinum toxin substrate 1;Ras-related C3 botulinum toxin substrate 2	RAC1;RAC2
Interferon gamma receptor 1	IFNGR1	54.404	139050000	1251	2	3	+	0.546652	3.5909	0.0027081	30.1168	30.0752	30.1271	NaN	29.5366	29.5828	5	6	5	1	2	2	P15260;Q5TFC9	P15260	Interferon gamma receptor 1	IFNGR1
Casein kinase I isoform gamma-1	hCG_2004507	48.586	104370000	1350	2	3		0.54697	1.29591	0.0112869	29.6686	29.8514	29.4338	29.2037	NaN	29.0049	13	15	14	12	11	12	U3KQA5;A0A0U1RQT7;Q8IXA3;A0A0U1RQY7;U3KQB3;Q9HCP0;A0A0U1RR14;A0A0U1RQG9;A0A0U1RQK6;A0A0U1RR31	U3KQA5;A0A0U1RQT7;Q8IXA3;A0A0U1RQY7;U3KQB3;Q9HCP0	Casein kinase I isoform gamma-1	hCG_2004507;CSNK1G1
26S protease regulatory subunit 8	PSMC5	45.626	380630000	875	3	3	+	0.547929	1.84394	0.00627356	31.5937	31.5405	31.627	30.7796	31.1747	31.163	13	14	14	7	7	7	P62195;J3QQM1;J3KRP2;J3QSA9;J3QLH6;J3QRW1;J3QSE0;J3QRR3;J3KTQ9	P62195;J3QQM1;J3KRP2;J3QSA9;J3QLH6	26S protease regulatory subunit 8	PSMC5
Protein lin-7 homolog C	LIN7C	21.834	1724600000	390	3	3	+	0.547933	3.01529	0.00262409	32.8634	32.8735	32.8446	32.4306	32.218	32.289	10	9	10	5	4	6	Q9NUP9;G3V1D4	Q9NUP9;G3V1D4	Protein lin-7 homolog C	LIN7C
Dihydrolipoyl dehydrogenase, mitochondrial	DLD	54.177	1480700000	430	3	3	+	0.549681	3.71107	0.00223137	33.4175	33.4282	33.3509	32.8947	32.8706	32.7822	12	14	13	15	12	14	P09622;E9PEX6;F8WDM5;A0A1W2PR83;F2Z2E3	P09622;E9PEX6	Dihydrolipoyl dehydrogenase, mitochondrial;Dihydrolipoyl dehydrogenase	DLD
Phosphatidylinositol 4-kinase alpha	PI4KA	236.83	580780000	715	3	3	+	0.551835	3.48033	0.00238224	34.6121	34.5697	34.5315	34.0936	33.9477	34.0165	62	66	62	38	44	38	P42356;A8MTF1;A4QPH2;Q8N8J0;C9JLI1	P42356	Phosphatidylinositol 4-kinase alpha	PI4KA
Phosphoglycerate kinase 1	PGK1	44.614	1031700000	524	3	3	+	0.554296	3.65147	0.00224016	33.2654	33.2415	33.1542	32.7035	32.6118	32.6829	20	18	15	15	16	14	P00558;P07205	P00558	Phosphoglycerate kinase 1	PGK1
Claudin domain-containing protein 1	CLDND1	16.049	285300000	979	2	3	+	0.554692	1.77797	0.00628311	30.2902	30.0898	30.3908	29.6996	29.7049	NaN	4	3	5	2	3	1	D6RIU2;D6RDP6;D6RHU6;D6RDY1;D6RA76;D6RC11;D6R9S8;D6RCE6;D6RFX6;D6RDI6;D6RCR8;A0A0R4J2F2;Q9NY35;H0Y8T9;D6RD48;D6RAZ7;D6R9K1;D6RB31;D6RCP3	D6RIU2;D6RDP6;D6RHU6;D6RDY1;D6RA76;D6RC11;D6R9S8;D6RCE6;D6RFX6;D6RDI6;D6RCR8;A0A0R4J2F2;Q9NY35;H0Y8T9;D6RD48;D6RAZ7	Claudin domain-containing protein 1	CLDND1
Transforming protein RhoA	RHOA	21.768	3964900000	221	3	3	+	0.555389	2.00185	0.00545946	33.333	33.6333	33.2905	32.917	32.7563	32.9173	11	12	12	6	9	7	P61586;C9JNR4;C9JX21;Q5JR08;P08134;Q5JR07;E9PQH6;Q5JR05;U3KQA9;U3KQV3;C9JRM1;Q5JR06;E9PN11;E9PLA2	P61586;C9JNR4;C9JX21;Q5JR08;P08134;Q5JR07;E9PQH6;Q5JR05	Transforming protein RhoA;Rho-related GTP-binding protein RhoC	RHOA;RHOC
NEDD4 family-interacting protein 1	NDFIP1	24.899	428380000	828	2	3	+	0.557909	1.56939	0.00780323	30.9278	30.6155	30.6681	NaN	30.2571	30.1014	5	3	3	1	2	2	Q9BT67	Q9BT67	NEDD4 family-interacting protein 1	NDFIP1
Transmembrane emp24 domain-containing protein 10	TMED10	24.976	1034000000	522	3	3	+	0.560094	1.64092	0.00755621	31.904	31.8138	31.9116	31.5895	31.2977	31.0619	4	4	5	4	7	4	P49755;G3V2K7	P49755;G3V2K7	Transmembrane emp24 domain-containing protein 10	TMED10
Ras-related protein Rap-2b	RAP2B	20.504	776140000	616	3	3	+	0.560638	1.53052	0.00855652	31.4397	31.5283	31.3856	30.5628	31.053	31.0558	8	9	8	7	8	8	P61225	P61225	Ras-related protein Rap-2b	RAP2B
V-type proton ATPase subunit D	ATP6V1D	28.262	2718700000	292	3	3	+	0.561562	2.20401	0.00356376	33.5596	33.3108	33.6143	33.0292	32.919	32.8519	12	13	11	10	11	12	Q9Y5K8;G3V2S6;G3V559;G3V2V6;H0YJH8;G3V3T8;H0YJS0;G3V341;G3V5S7;H0YJ55	Q9Y5K8;G3V2S6;G3V559;G3V2V6;H0YJH8	V-type proton ATPase subunit D	ATP6V1D
T-complex protein 1 subunit theta	CCT8	59.62	2093800000	345	3	3	+	0.562119	4.13084	0.00136475	34.694	34.6643	34.6125	34.1415	34.0771	34.0658	33	29	31	28	30	27	P50990;H7C4C8;H7C2U0	P50990	T-complex protein 1 subunit theta	CCT8
Peripheral plasma membrane protein CASK	CASK	105.12	288290000	977	3	3	+	0.564263	2.36265	0.00344521	32.4329	32.2352	32.3495	31.9268	31.7315	31.6665	18	17	18	13	9	12	O14936;Q5JS74;Q5JS72;Q5JS79	O14936;Q5JS74	Peripheral plasma membrane protein CASK	CASK
Ras-related protein Rab-10	RAB10	22.541	865860000	582	3	3	+	0.564362	1.89017	0.00559306	31.4505	31.7597	31.6836	31.2538	30.9647	30.9822	6	8	6	7	7	7	P61026;A0A087WWB9	P61026	Ras-related protein Rab-10	RAB10
Cytoplasmic dynein 1 heavy chain 1	DYNC1H1	532.4	171180000	1174	3	3	+	0.567576	4.31194	0.000972632	33.918	33.9281	33.9224	33.3544	33.3032	33.4082	66	66	66	43	32	44	Q14204;H0YJ21	Q14204	Cytoplasmic dynein 1 heavy chain 1	DYNC1H1
Tubulin beta chain	TUBB	47.766	8279900000	133	3	3	+	0.570994	2.05445	0.00458882	35.5553	35.4959	35.4966	35.1337	34.7279	34.9732	23	25	24	23	25	24	Q5JP53;P07437;Q5ST81;A6NNZ2;G3V2A3;CON__ENSEMBL:ENSBTAP00000025008;Q9H4B7;G3V5W4;G3V2R8;G3V3R4;G3V2N6	Q5JP53;P07437;Q5ST81	Tubulin beta chain	TUBB
UV excision repair protein RAD23 homolog B	RAD23B	43.171	319810000	936	2	3	+	0.57185	1.77907	0.00552336	30.9283	30.793	30.9378	30.179	NaN	30.45	7	7	8	4	1	4	P54727;Q5W0S5;Q5W0S4;H0Y579;K7ENJ0;K7ELW1;P54725	P54727;Q5W0S5	UV excision repair protein RAD23 homolog B	RAD23B
4F2 cell-surface antigen heavy chain	SLC3A2	64.872	1240900000	472	3	3	+	0.573369	2.73446	0.00263853	33.531	33.5413	33.4087	32.9697	33.0008	32.7903	20	15	18	21	19	16	F5GZS6;J3KPF3;P08195;H0YFS2;F5GZI0;F5H0E2;H0YFX4;F5H867	F5GZS6;J3KPF3;P08195	4F2 cell-surface antigen heavy chain	SLC3A2
Coatomer subunit gamma-1	COPG1	97.717	75132000	1435	3	3	+	0.575523	2.29245	0.00347496	30.1017	30.324	30.3245	29.741	29.752	29.5307	4	7	6	5	7	8	Q9Y678;H0Y8X7	Q9Y678	Coatomer subunit gamma-1	COPG1
Nucleoside diphosphate kinase A	NME1	17.149	800790000	605	3	3	+	0.578399	2.67276	0.0026337	31.2315	31.2315	31.377	30.6625	30.8304	30.6118	7	9	8	7	8	8	P15531	P15531	Nucleoside diphosphate kinase A	NME1
Peroxiredoxin-4	PRDX4	30.54	672100000	674	3	3	+	0.58123	2.44987	0.00276292	32.034	31.9944	31.8649	31.5008	31.2316	31.4172	10	8	8	6	9	8	Q13162;H7C3T4;A6NG45;A6NJJ0	Q13162;H7C3T4	Peroxiredoxin-4	PRDX4
26S protease regulatory subunit 7	PSMC2	48.633	365330000	889	3	3	+	0.583153	2.34885	0.00310915	31.7182	31.8403	31.7837	31.2016	31.0316	31.3596	12	14	14	6	8	9	P35998;A0A1W2PQS1;C9JLS9	P35998;A0A1W2PQS1	26S protease regulatory subunit 7	PSMC2
Tyrosine-protein phosphatase non-receptor type 1	PTPN1	49.966	42789000	1557	1	3		0.583509	0	0.894382	29.295	29.2736	29.0668	NaN	NaN	28.6283	3	3	4	2	0	2	P18031;B4DSN5	P18031;B4DSN5	Tyrosine-protein phosphatase non-receptor type 1;Tyrosine-protein phosphatase non-receptor type	PTPN1
Exportin-5	XPO5	136.31	26453000	1647	3	2		0.587032	1.08461	0.0145374	29.2149	NaN	28.6554	28.396	28.4413	28.207	3	4	3	4	4	5	Q9HAV4;E2QRM3;H0Y3W3	Q9HAV4	Exportin-5	XPO5
Calnexin	CANX	67.567	3058200000	268	3	3	+	0.59723	4.38746	0.00104525	34.9777	34.8992	34.9089	34.3074	34.3197	34.367	23	26	22	24	23	22	P27824;H0Y9Q7;D6RB85;D6RDP7;D6RGY2;D6RFL1;D6RAU8;H0Y9H1;D6RAQ8;D6RHJ3;D6RD16	P27824	Calnexin	CANX
ATP synthase subunit g, mitochondrial	ATP5L	11.428	995120000	536	3	3	+	0.59817	2.70644	0.00270301	31.2832	31.1613	31.2754	30.6644	30.7556	30.5055	4	5	5	3	3	2	O75964;E9PN17	O75964;E9PN17	ATP synthase subunit g, mitochondrial	ATP5L
Mitochondrial import receptor subunit TOM40 homolog	TOMM40	37.893	647670000	683	3	3	+	0.598401	4.14455	0.00102895	31.2167	31.1543	31.2018	30.6007	30.6399	30.537	4	4	5	2	5	4	O96008;K7EJ57;K7EKG4	O96008;K7EJ57;K7EKG4	Mitochondrial import receptor subunit TOM40 homolog	TOMM40
Serine--tRNA ligase, cytoplasmic	SARS	61.312	89790000	1399	2	3		0.600615	0.977378	0.0179528	29.8465	30.5047	30.1418	29.6839	NaN	29.4435	3	7	6	4	1	3	Q5T5C7;P49591	Q5T5C7;P49591	Serine--tRNA ligase, cytoplasmic	SARS
T-complex protein 1 subunit beta	CCT2	57.488	2198800000	334	3	3	+	0.60088	2.93943	0.00224458	34.4522	34.4401	34.5179	33.9358	33.939	33.7328	24	26	24	22	25	23	P78371;F5GWF6;F8VQ14	P78371;F5GWF6;F8VQ14	T-complex protein 1 subunit beta	CCT2
14-3-3 protein gamma	YWHAG	28.302	2085000000	348	3	3	+	0.601161	2.08922	0.00343345	33.3247	33.374	33.4425	32.637	32.6866	33.014	13	14	13	13	11	12	P61981	P61981	14-3-3 protein gamma;14-3-3 protein gamma, N-terminally processed	YWHAG
Receptor expression-enhancing protein	REEP5	18.121	473510000	788	2	3	+	0.602416	1.86614	0.00443927	29.5039	29.4424	29.53	28.7418	29.0376	NaN	2	2	2	2	2	1	E2QRG8;Q00765	E2QRG8;Q00765	Receptor expression-enhancing protein;Receptor expression-enhancing protein 5	REEP5
Cytochrome c oxidase subunit 1	MT-CO1	57.041	464190000	795	2	3		0.611512	0.845815	0.0238138	30.3596	29.6923	29.6377	29.389	29.181	NaN	2	1	1	2	2	1	P00395	P00395	Cytochrome c oxidase subunit 1	MT-CO1
Replication protein A 32 kDa subunit	RPA2	29.247	1982700000	357	3	3	+	0.613934	3.42952	0.000980892	32.5385	32.5847	32.4524	31.8604	31.9886	31.8848	7	8	6	6	6	6	P15927;Q5TEJ7;Q5TEJ0	P15927;Q5TEJ7	Replication protein A 32 kDa subunit	RPA2
Triosephosphate isomerase	TPI1	30.791	2517900000	306	3	3	+	0.614065	3.73488	0.00101762	34.1091	34.1473	34.1337	33.6051	33.464	33.4788	17	16	16	13	11	15	P60174;U3KPZ0;U3KQF3;U3KPS5	P60174;U3KPZ0	Triosephosphate isomerase	TPI1
Ragulator complex protein LAMTOR1	LAMTOR1	17.745	8299900000	132	3	3	+	0.616262	3.68611	0.00101538	34.5261	34.4544	34.4116	33.8138	33.9157	33.8137	6	7	5	8	7	7	Q6IAA8;F5GX19;F5H3Y3;H0YFI1;F5H479	Q6IAA8;F5GX19;F5H3Y3;H0YFI1;F5H479	Ragulator complex protein LAMTOR1	LAMTOR1
Transportin-1	TNPO1	102.35	231730000	1065	3	3	+	0.61727	3.24508	0.00120083	31.6058	31.5271	31.5436	30.9526	31.0344	30.8376	6	8	9	8	8	8	Q92973;E7EW37;S4R398	Q92973	Transportin-1	TNPO1
Type I inositol 1,4,5-trisphosphate 5-phosphatase	INPP5A	47.819	674650000	671	3	3	+	0.618084	2.62959	0.00238685	32.8215	32.7191	32.6981	32.2873	32.0187	32.0784	17	18	15	6	7	10	Q14642;Q5T1B5;H0Y2W5;B1AP38;Q5T1B3	Q14642;Q5T1B5;H0Y2W5	Type I inositol 1,4,5-trisphosphate 5-phosphatase	INPP5A
Replication protein A 70 kDa DNA-binding subunit	RPA1	68.137	932530000	551	3	3	+	0.61835	2.71221	0.00240546	33.2512	33.0385	33.1381	32.5826	32.4054	32.5848	13	16	13	12	11	12	P27694;I3L4R8;I3L524;I3L2M5	P27694	Replication protein A 70 kDa DNA-binding subunit;Replication protein A 70 kDa DNA-binding subunit, N-terminally processed	RPA1
Neprilysin	MME	85.513	32119000	1617	1	3		0.618902	0	0.906696	29.8818	29.805	29.5999	29.1433	NaN	NaN	6	4	5	2	0	0	P08473;C9JR96;C9J9X7	P08473	Neprilysin	MME
GTP-binding protein SAR1a	SAR1A	22.367	443650000	814	3	3		0.619366	1.16716	0.0105341	30.5587	30.7621	30.2808	29.7952	30.3173	29.631	2	5	4	3	2	3	Q9NR31;H0Y5E8	Q9NR31;H0Y5E8	GTP-binding protein SAR1a	SAR1A
Tumor protein D54	TPD52L2	23.764	111680000	1328	2	3	+	0.623232	1.76552	0.00442454	28.9659	29.2598	29.1117	NaN	28.5824	28.3961	3	2	3	1	2	2	A0A087WYR3;O43399;A0A087WZ51	A0A087WYR3;O43399;A0A087WZ51	Tumor protein D54	TPD52L2
Rho-related GTP-binding protein RhoB	RHOB	22.123	1624400000	406	3	3	+	0.62464	2.10959	0.00297153	32.4894	32.223	32.4961	31.8216	31.6077	31.9052	10	10	10	7	5	8	P62745	P62745	Rho-related GTP-binding protein RhoB	RHOB
Microsomal glutathione S-transferase 3	MGST3	18.416	790120000	612	3	3	+	0.626112	1.52056	0.00559021	30.8891	30.382	30.6965	30.0263	29.8242	30.2388	3	3	3	2	3	2	Q5VV89;O14880;Q5VV87	Q5VV89;O14880;Q5VV87	Microsomal glutathione S-transferase 3	MGST3
Transmembrane protein 59	TMEM59	36.223	682760000	663	3	3	+	0.628687	1.46645	0.00622624	31.8146	31.7424	31.7847	31.2262	31.4513	30.7782	6	6	8	4	3	2	Q9BXS4;Q5T703;Q5T6Z8;Q5T704;Q5T706	Q9BXS4;Q5T703;Q5T6Z8;Q5T704	Transmembrane protein 59	TMEM59
Unconventional myosin-Ic	MYO1C	118.99	521230000	749	3	3	+	0.629524	3.16663	0.000974684	33.2256	33.1388	33.0991	32.6341	32.4662	32.4747	20	18	20	22	18	16	F5H6E2;O00159;I3L204;I3L4D4;I3L501;I3L3Y6;I3L168;I3L3F5	F5H6E2;O00159	Unconventional myosin-Ic	MYO1C
Tetraspanin	CD81	17.963	441770000	818	1	3		0.635113	0	1	30.1961	30.4601	30.2743	29.6751	NaN	NaN	1	2	2	1	1	1	E9PJK1;E9PRJ8;H0YDL9;H0YDJ9;E9PIF1;A6NMH8;P60033;E9PM31;H0YEE2	E9PJK1;E9PRJ8;H0YDL9;H0YDJ9;E9PIF1;A6NMH8;P60033;E9PM31;H0YEE2	Tetraspanin;CD81 antigen	CD81
14-3-3 protein eta	YWHAH	28.218	459840000	798	3	3	+	0.635651	1.77066	0.0038995	31.2859	31.441	31.5334	30.6438	30.6366	31.073	10	11	11	6	6	8	Q04917;A2IDB2;F8WEB6;A2IDB1	Q04917;A2IDB2	14-3-3 protein eta	YWHAH
ADP-ribosylation factor 1	ARF1	20.697	1332200000	452	3	3	+	0.636185	3.36673	0.00101094	32.0473	31.9661	32.0339	31.4093	31.2752	31.4542	7	8	7	7	8	5	P84077;P61204;F5H423;F5H0C7;H0YGG7	P84077;P61204;F5H423;F5H0C7	ADP-ribosylation factor 1;ADP-ribosylation factor 3	ARF1;ARF3
Casein kinase I isoform gamma-2	CSNK1G2	47.457	514570000	754	3	3	+	0.638181	4.68217	0.000282116	31.8457	31.8383	31.9233	31.2381	31.2218	31.2328	16	19	18	17	15	15	P78368;K7ESB6;A0A087WWF5;A0A087WXD7;A0A087WZK4;A0A0U1RQK2;K7EP38;A0A087WW97;K7EJC0;A0A0U1RQH9;A0A0U1RRH5	P78368;K7ESB6;A0A087WWF5	Casein kinase I isoform gamma-2	CSNK1G2
Golgi-associated plant pathogenesis-related protein 1	GLIPR2	17.218	2398400000	316	3	3	+	0.639903	4.10659	0.000556901	32.7806	32.8095	32.7739	32.1495	32.0831	32.2116	6	8	7	5	6	5	Q9H4G4;Q5VZR0;A0A088AWP7;A0A087WUM5	Q9H4G4;Q5VZR0	Golgi-associated plant pathogenesis-related protein 1	GLIPR2
Translationally-controlled tumor protein	TPT1	21.525	303990000	958	2	3		0.640154	1.09914	0.0111219	29.8254	29.3418	29.849	28.87	29.1938	NaN	2	4	3	2	3	1	Q5W0H4;A0A0B4J2C3;P13693;J3KPG2;E9PJF7;Q56UQ5;H0YCX0;Q9HAU6	Q5W0H4;A0A0B4J2C3;P13693;J3KPG2;E9PJF7	Translationally-controlled tumor protein	TPT1
Glutamate-rich protein 5	ERICH5	39.935	158170000	1199	3	3		0.640171	0.736986	0.0281199	30.5046	30.3473	30.5472	29.332	29.5427	30.6039	5	8	5	4	6	3	Q6P6B1	Q6P6B1	Glutamate-rich protein 5	ERICH5
Nucleoside diphosphate kinase	NME1-NME2	32.642	3561100000	238	3	3	+	0.643312	5.2484	0.000297872	34.3326	34.3228	34.316	33.6424	33.7065	33.6927	13	14	11	12	13	12	Q32Q12;J3KPD9;P22392;E7ERL0;O60361;F6XY72;E5RHP0;C9K028	Q32Q12;J3KPD9;P22392;E7ERL0;O60361	Nucleoside diphosphate kinase;Nucleoside diphosphate kinase B;Putative nucleoside diphosphate kinase	NME1-NME2;NME2;NME1;NME2P1
Ras-related protein Rap-2c	RAP2C	20.745	2070400000	350	3	3	+	0.643903	2.96344	0.00121339	33.1385	33.0069	33.0192	32.4616	32.284	32.4872	8	10	10	8	8	8	Q9Y3L5;A0A087X2C3	Q9Y3L5;A0A087X2C3	Ras-related protein Rap-2c	RAP2C
Mitochondrial import receptor subunit TOM20 homolog	TOMM20	16.298	1799800000	381	3	3	+	0.644627	1.25784	0.00853179	31.1091	31.0646	31.7921	30.6081	30.6514	30.7724	2	3	3	4	4	4	Q15388	Q15388	Mitochondrial import receptor subunit TOM20 homolog	TOMM20
26S proteasome non-ATPase regulatory subunit 11	PSMD11	47.463	299950000	964	3	3	+	0.649258	1.83736	0.0034276	31.6533	31.5959	31.5351	30.6471	31.158	31.0314	14	11	12	7	6	6	O00231;J3QRY4;J3QS13;J3KSW3	O00231	26S proteasome non-ATPase regulatory subunit 11	PSMD11
Glutamyl aminopeptidase	ENPEP	109.24	336880000	913	3	3	+	0.651532	2.36669	0.00236852	32.7152	32.6953	32.6509	32.19	32.0942	31.8226	19	19	21	12	12	13	Q07075;H0YA67	Q07075	Glutamyl aminopeptidase	ENPEP
Proteasome subunit alpha type	PSMA6	22.842	322590000	931	3	3	+	0.654816	1.67177	0.00443189	31.2653	30.7017	31.0495	30.2177	30.3843	30.45	8	7	7	2	3	3	G3V295;G3V5Z7;P60900;G3V3I1;G3V3U4;G3V4S5;G3V2S7	G3V295;G3V5Z7;P60900;G3V3I1;G3V3U4	Proteasome subunit alpha type;Proteasome subunit alpha type-6	PSMA6
Profilin-1	PFN1	15.054	1622700000	408	3	3	+	0.658046	2.75402	0.00119588	32.2724	32.2267	32.325	31.7825	31.5569	31.5105	6	7	7	5	6	5	P07737;K7EJ44;CON__P02584;I3L3D5	P07737;K7EJ44	Profilin-1	PFN1
Multifunctional protein ADE2	PAICS	47.079	1390500000	440	3	3	+	0.659036	3.98993	0.000278607	33.2457	33.1308	33.1707	32.5028	32.5753	32.492	17	16	17	13	11	11	P22234;E9PBS1;D6RF62	P22234;E9PBS1;D6RF62	Multifunctional protein ADE2;Phosphoribosylaminoimidazole-succinocarboxamide synthase;Phosphoribosylaminoimidazole carboxylase	PAICS
Aminoacyl tRNA synthase complex-interacting multifunctional protein 2	AIMP2	35.348	221170000	1083	3	3	+	0.661445	2.6456	0.00134004	30.5508	30.4793	30.4743	29.8216	29.6907	30.0079	7	6	4	3	3	4	Q13155	Q13155	Aminoacyl tRNA synthase complex-interacting multifunctional protein 2	AIMP2
Pyruvate dehydrogenase E1 component subunit alpha, somatic form, mitochondrial	PDHA1	43.295	130320000	1278	3	3		0.662315	0.980161	0.0134394	30.4109	29.5851	29.9699	29.2425	29.7216	29.0149	9	4	5	2	6	4	P08559;Q5JPU3;Q5JPU0;Q5JPT9;Q5JPU1;Q5JPU2;P29803	P08559	Pyruvate dehydrogenase E1 component subunit alpha, somatic form, mitochondrial	PDHA1
Coatomer subunit delta	ARCN1	57.21	152670000	1213	3	3	+	0.663939	1.86563	0.00309825	30.4255	30.7864	30.5171	29.7116	30.1092	29.9164	8	10	8	3	5	4	P48444;B0YIW6;Q6P1Q5;E9PK34	P48444;B0YIW6	Coatomer subunit delta	ARCN1
	DKFZp686J1372	27.175	1746300000	384	3	3	+	0.664144	3.10929	0.00102667	33.2083	33.0502	33.1385	32.4928	32.5504	32.3614	15	15	17	9	10	10	Q5HYB6;A0A087WWU8;Q5VU61;J3KN67;P06753;D6R904;K7EP68;K7ERG3;D6RFM2	Q5HYB6;A0A087WWU8;Q5VU61;J3KN67		DKFZp686J1372;TPM3
Desmoglein-2	DSG2	122.29	5731100000	176	3	3	+	0.666515	4.18121	0.000286445	36.4342	36.3206	36.4153	35.6969	35.7519	35.7217	40	40	40	35	37	38	Q14126;J3KSI6	Q14126	Desmoglein-2	DSG2
High affinity cationic amino acid transporter 1	SLC7A1	67.638	99243000	1368	2	1		0.667299	0	0.884894	NaN	29.5552	NaN	29.0455	28.7303	NaN	3	3	2	2	2	1	P30825;Q5JR49	P30825;Q5JR49	High affinity cationic amino acid transporter 1	SLC7A1
V-type proton ATPase subunit H	ATP6V1H	55.882	1625600000	405	3	3	+	0.669679	4.18944	0.000289406	33.8343	33.8048	33.719	33.0945	33.15	33.1046	18	17	16	14	16	15	Q9UI12;G3V126;E5RG49;E5RHH0;H0YB41;E5RK31;E5RJG1;A0A0D9SG68	Q9UI12;G3V126	V-type proton ATPase subunit H	ATP6V1H
Coxsackievirus and adenovirus receptor	CXADR	40.029	814630000	601	3	3	+	0.672277	5.08313	0.000313725	32.7561	32.6871	32.7232	32.0645	32.0268	32.0583	15	16	16	13	11	15	P78310	P78310	Coxsackievirus and adenovirus receptor	CXADR
GTPase HRas	HRAS	21.298	751760000	629	3	3	+	0.672448	2.90456	0.001	31.4096	31.5369	31.3963	30.6719	30.9075	30.746	6	6	6	5	7	4	P01112	P01112	GTPase HRas;GTPase HRas, N-terminally processed	HRAS
Tumor necrosis factor receptor superfamily member 10B	TNFRSF10B	47.878	420710000	835	3	3		0.672848	1.09161	0.0103669	31.4463	31.1164	31.4293	30.1195	30.9397	30.9141	8	6	8	3	6	3	O14763	O14763	Tumor necrosis factor receptor superfamily member 10B	TNFRSF10B
Pyruvate dehydrogenase E1 component subunit beta, mitochondrial	PDHB	39.233	198760000	1119	3	3	+	0.674614	2.30477	0.00222266	30.6646	30.5393	30.6459	29.784	29.8792	30.1627	5	5	5	2	4	3	P11177;C9J634;F8WF02	P11177;C9J634	Pyruvate dehydrogenase E1 component subunit beta, mitochondrial	PDHB
Acid sphingomyelinase-like phosphodiesterase 3b	SMPDL3B	50.813	1809000000	379	3	3	+	0.675115	3.42655	0.000835322	33.4747	33.3184	33.4416	32.6824	32.8095	32.7174	11	13	11	10	10	9	Q92485;F8VWW8;Q5T0Y8;F8VXS3	Q92485;F8VWW8;Q5T0Y8	Acid sphingomyelinase-like phosphodiesterase 3b	SMPDL3B
Microtubule-actin cross-linking factor 1, isoforms 1/2/3/5	MACF1	856.87	120400000	1305	3	3	+	0.676559	4.34572	0.000298667	34.2567	34.1743	34.2254	33.5947	33.5132	33.5188	47	56	50	45	36	32	H3BPE1;H3BQK9;H0Y314;E9PLY5;H0Y4F5	H3BPE1;H3BQK9		MACF1
Signal peptidase complex subunit 3	SPCS3	20.313	302630000	961	1	2		0.680295	0	0.86591	30.0648	29.8902	NaN	29.2972	NaN	NaN	2	3	2	2	2	1	P61009	P61009	Signal peptidase complex subunit 3	SPCS3
Acetyl-CoA acetyltransferase, cytosolic	ACAT2	41.35	236300000	1054	2	3	+	0.682995	1.77201	0.00311464	30.6585	30.9433	30.5851	30.0328	30.0592	NaN	8	7	6	2	4	1	Q9BWD1	Q9BWD1	Acetyl-CoA acetyltransferase, cytosolic	ACAT2
Ras-related protein Rab-11B	RAB11B	24.488	1503500000	424	3	3	+	0.684966	2.71656	0.000985075	32.9812	32.8996	33.0012	32.1717	32.4533	32.2021	11	8	10	8	10	7	Q15907;H3BMH2;H3BSC1;P62491;B4DQU5;M0R377;M0R2D0;H3BN38;P57735	Q15907;H3BMH2;H3BSC1;P62491	Ras-related protein Rab-11B;Ras-related protein Rab-11A	RAB11B;RAB11A
Cytochrome c oxidase subunit 6A1, mitochondrial	COX6A1	12.155	2379300000	318	3	3	+	0.685215	1.93955	0.0026098	32.2124	32.0697	32.0177	31.1276	31.564	31.5526	2	2	2	2	3	2	P12074;H0YIV9	P12074	Cytochrome c oxidase subunit 6A1, mitochondrial	COX6A1
26S proteasome non-ATPase regulatory subunit 12	PSMD12	52.904	164740000	1185	3	3	+	0.686225	3.17834	0.000812065	30.5859	30.5701	30.4805	29.8307	29.7661	29.981	8	7	5	5	4	6	O00232	O00232	26S proteasome non-ATPase regulatory subunit 12	PSMD12
Importin-9	IPO9	115.96	70379000	1453	2	2	+	0.687263	1.32018	0.00558168	30.0556	NaN	30.2654	29.5886	29.3578	NaN	5	2	3	5	3	1	Q96P70	Q96P70	Importin-9	IPO9
Hypoxia up-regulated protein 1	HYOU1	104.78	251610000	1026	3	3	+	0.689863	4.8126	0.000319088	32.2108	32.178	32.206	31.4584	31.5439	31.5229	19	16	17	8	10	11	A0A087X054;Q9Y4L1;E9PJ21;A0A087WWI4;K7EQK2;J3QL06;J3KTF1;Q9BST8;J3QQH7;J3QLE9;A0A087X214;A0A087WW13	A0A087X054;Q9Y4L1;E9PJ21;A0A087WWI4;K7EQK2	Hypoxia up-regulated protein 1	HYOU1
Transitional endoplasmic reticulum ATPase	VCP	89.321	2136000000	342	3	3	+	0.690501	4.0768	0.000299465	35.1014	35.0989	35.1219	34.4351	34.4785	34.337	40	43	42	31	29	33	P55072;C9IZA5;C9JUP7	P55072	Transitional endoplasmic reticulum ATPase	VCP
Uncharacterized protein C1orf21	C1orf21	13.865	892910000	568	3	3	+	0.694818	3.44166	0.000277916	31.5133	31.5498	31.5289	30.894	30.7137	30.8999	6	7	6	3	3	3	Q9H246	Q9H246	Uncharacterized protein C1orf21	C1orf21
Sideroflexin-1	SFXN1	35.619	697260000	660	3	3	+	0.696822	3.79898	0.000293194	32.067	31.9001	31.9869	31.288	31.2621	31.3134	8	9	7	9	7	9	Q9H9B4;D6RFI0;D6RDG7;S4R2X2;D6RAE9	Q9H9B4	Sideroflexin-1	SFXN1
Cullin-associated NEDD8-dissociated protein 1	CAND1	136.37	174710000	1162	3	3	+	0.703557	2.40468	0.00135642	32.0869	31.9389	31.997	31.1755	31.522	31.2147	18	16	17	12	15	7	Q86VP6;A0A0C4DGH5;H0YH27;F5H6I6	Q86VP6;A0A0C4DGH5	Cullin-associated NEDD8-dissociated protein 1	CAND1
Guanine nucleotide-binding protein subunit alpha-13	GNA13	44.049	1864300000	371	3	3	+	0.705419	2.98523	0.000810185	34.0384	33.9904	33.9749	33.3878	33.1356	33.3641	15	19	20	14	13	13	Q14344	Q14344	Guanine nucleotide-binding protein subunit alpha-13	GNA13
Inorganic pyrophosphatase	PPA1	32.66	158670000	1197	3	3	+	0.709136	2.28204	0.001816	29.8544	30.2763	30.0068	29.3186	29.2871	29.4043	5	5	5	2	6	3	Q15181;Q5SQT6	Q15181;Q5SQT6	Inorganic pyrophosphatase	PPA1
Galectin-3-binding protein	LGALS3BP	65.33	151580000	1214	3	3	+	0.713524	2.37607	0.00119342	30.7321	30.3565	30.6719	29.9021	29.9137	29.8041	7	6	8	3	2	5	Q08380;K7EP36;K7ESM3;K7EKQ5;K7EQT9;K7ES75;K7EN99;K7ERZ6;K7EJY8;K7EJD3	Q08380	Galectin-3-binding protein	LGALS3BP
Eukaryotic translation elongation factor 1 epsilon-1	EEF1E1	19.81	246780000	1038	2	3	+	0.719859	1.09897	0.0086811	30.4884	30.3223	30.1724	29.2734	29.9422	NaN	6	4	5	4	4	2	O43324;D6RBD7;C9J1V9;H0YAL7;D6RCQ0;H0YAH9	O43324;D6RBD7;C9J1V9;H0YAL7	Eukaryotic translation elongation factor 1 epsilon-1	EEF1E1;EEF1E1-BLOC1S5
Carboxy-terminal domain RNA polymerase II polypeptide A small phosphatase 1	CTDSP1	28.395	355700000	896	3	3	+	0.719896	1.74419	0.00278276	30.4183	30.0003	30.3566	29.2789	29.6188	29.7179	4	4	2	2	2	2	H7C270;H7C1Z7;H7C3E0	H7C270;H7C1Z7		CTDSP1
Myristoylated alanine-rich C-kinase substrate	MARCKS	31.554	2985900000	277	3	3	+	0.72183	2.68151	0.0010382	33.9385	33.8728	33.8965	33.0455	33.1211	33.3757	10	10	10	9	10	8	P29966	P29966	Myristoylated alanine-rich C-kinase substrate	MARCKS
Glucosidase 2 subunit beta	PRKCSH	60.192	504140000	760	3	3	+	0.727345	2.65945	0.00104289	31.848	31.8305	31.8404	31.1865	30.9073	31.243	11	9	12	9	7	8	K7ELL7;P14314;A0A0C4DGP4;K7EPW7;K7EKX1;K7EJ70;K7EIP3	K7ELL7;P14314	Glucosidase 2 subunit beta	PRKCSH
Phosphoserine aminotransferase	PSAT1	40.422	253280000	1023	3	3	+	0.731681	1.77016	0.00261455	30.9792	30.8361	30.8574	30.4025	30.2682	29.807	8	6	7	3	5	4	Q9Y617	Q9Y617	Phosphoserine aminotransferase	PSAT1
Ras-related protein Rab-2A	RAB2A	23.545	255580000	1019	3	3	+	0.732775	1.86162	0.00267784	30.2885	30.25	30.3393	29.6811	29.7793	29.219	6	5	4	4	3	3	P61019;E9PKL7;H7C125;H0YD31;A0A1D5RMT4;E9PE37	P61019;E9PKL7	Ras-related protein Rab-2A	RAB2A
Ragulator complex protein LAMTOR4	LAMTOR4	10.741	4112600000	216	3	3	+	0.733444	2.52046	0.00101316	31.9954	32.2612	31.942	31.339	31.2305	31.4288	3	3	2	2	4	3	Q0VGL1;A0A087WT92;A0A087WV46;C9JXA7;A0A087WVU0	Q0VGL1;A0A087WT92;A0A087WV46;C9JXA7	Ragulator complex protein LAMTOR4;Ragulator complex protein LAMTOR4, N-terminally processed	LAMTOR4
Annexin	ANXA6	51.776	203320000	1103	3	2	+	0.734352	1.26455	0.00549767	NaN	31.3606	31.0392	30.7241	30.1727	30.4997	33	33	35	32	31	35	E5RK69;H0YC77	E5RK69	Annexin	ANXA6
Replication protein A 14 kDa subunit	RPA3	9.1703	1473500000	432	3	3	+	0.736041	1.60128	0.00329494	31.0238	31.7017	31.2426	30.6315	30.6736	30.4548	3	3	3	3	2	3	B5MC59;P35244	B5MC59;P35244	Replication protein A 14 kDa subunit	RPA3
Basic leucine zipper and W2 domain-containing protein 1	BZW1	48.043	161760000	1190	3	3	+	0.736648	2.22449	0.00134818	30.5093	30.6773	30.809	30.1437	29.8244	29.8176	7	6	9	4	2	5	Q7L1Q6;C9IZ80;C9JFN4;C9JV57;H0Y503;C9J188;C9JWF5	Q7L1Q6;C9IZ80	Basic leucine zipper and W2 domain-containing protein 1	BZW1
Guanine nucleotide-binding protein G(z) subunit alpha	GNAZ	40.923	344590000	905	3	3	+	0.73693	1.58222	0.00349306	31.2578	31.1244	31.2136	30.6743	30.6696	30.0411	10	9	7	3	7	3	P19086	P19086	Guanine nucleotide-binding protein G(z) subunit alpha	GNAZ
Proto-oncogene tyrosine-protein kinase Src	SRC	59.834	161370000	1191	2	3	+	0.737055	2.97874	0.000558252	31.0734	30.991	31.068	30.3697	30.2445	NaN	13	14	15	11	7	6	P12931;H2E272;H7C3Z8;H7C074;A0A087WZG2;Q9H3Y6;P42685;P08581;Q04912	P12931	Proto-oncogene tyrosine-protein kinase Src	SRC
Receptor-type tyrosine-protein phosphatase F	PTPRF	150.35	49781000	1527	3	3	+	0.740032	2.28074	0.00119835	30.2942	30.2109	29.9023	29.517	29.3472	29.323	2	5	2	4	4	3	H0Y7Z9;H0Y6Z7;P10586;H0Y380;H0Y4H1	H0Y7Z9;H0Y6Z7;P10586;H0Y380;H0Y4H1	Receptor-type tyrosine-protein phosphatase F	PTPRF
Fatty acid-binding protein, epidermal	FABP5	15.164	265900000	1004	1	3		0.740237	0	0.856427	30.3978	30.4277	30.6642	29.7564	NaN	NaN	5	4	5	2	1	0	Q01469;I6L8B7;A8MUU1	Q01469;I6L8B7	Fatty acid-binding protein, epidermal	FABP5
NADH dehydrogenase [ubiquinone] 1 beta subcomplex subunit 9	NDUFB9	21.831	641180000	684	3	3	+	0.746007	2.30674	0.000978814	30.9263	31.2102	30.8921	30.3658	30.0917	30.3332	8	5	6	6	5	5	Q9Y6M9;E9PH64;E7EWZ0;E9PF49	Q9Y6M9;E9PH64;E7EWZ0;E9PF49	NADH dehydrogenase [ubiquinone] 1 beta subcomplex subunit 9	NDUFB9
Proteasome subunit beta type-1	PSMB1	26.489	311670000	947	1	3		0.755118	0	0.891832	30.8766	30.901	30.8682	30.1268	NaN	NaN	4	6	6	3	4	2	P20618	P20618	Proteasome subunit beta type-1	PSMB1
Adenylyl cyclase-associated protein 1	CAP1	51.901	415040000	838	3	3	+	0.755605	3.43419	0.000307692	32.1047	32.1537	32.1593	31.3097	31.3269	31.5142	15	15	11	6	8	7	Q01518;Q5T0R1;Q5T0R9;Q5T0R7;Q5T0R6;Q5T0R5;Q5T0R4;Q5T0R3;Q5T0R2;Q5T0S3;Q5T0R8;B7Z385;A0A087X0J3;A0A087WZ15;E9PDI2;P40123	Q01518;Q5T0R1;Q5T0R9	Adenylyl cyclase-associated protein 1;Adenylyl cyclase-associated protein	CAP1
Myosin light chain 6B	MYL6B	22.764	115170000	1318	1	3		0.756431	0	0.898234	29.7144	29.5766	29.548	NaN	NaN	28.8566	6	6	6	4	2	5	P14649;F8W1I5	P14649;F8W1I5	Myosin light chain 6B	MYL6B
Guanine nucleotide-binding protein G(I)/G(S)/G(O) subunit gamma-7	GNG7	7.5217	3323700000	251	3	3	+	0.756643	1.09346	0.00828697	32.2048	32.3778	32.1911	31.9178	31.7132	30.8728	5	4	4	2	3	2	O60262;K7ESC6	O60262;K7ESC6	Guanine nucleotide-binding protein G(I)/G(S)/G(O) subunit gamma-7;Guanine nucleotide-binding protein subunit gamma	GNG7
		84.711	40852000	1566	1	2		0.763226	0	1	29.7077	29.9905	NaN	NaN	29.0859	NaN	33	35	31	20	20	22	A8K968;A0A0J9YY18;A0A0J9YW31;A0A0J9YWE1;A0A0J9YWN0;A0A0J9YWS4	A8K968
60 kDa heat shock protein, mitochondrial	HSPD1	61.054	5314400000	182	3	3	+	0.765273	4.27588	0	36.0359	35.9923	35.9716	35.2091	35.1866	35.3083	38	39	37	33	33	33	P10809;E7ESH4;E7EXB4;C9JL25;C9JL19;C9JCQ4;C9J0S9	P10809	60 kDa heat shock protein, mitochondrial	HSPD1
Hyccin	FAM126A	57.625	466790000	793	3	3	+	0.766301	4.3763	0	32.4197	32.3186	32.351	31.6296	31.5453	31.6155	14	13	13	9	5	10	Q9BYI3;B8ZZA2	Q9BYI3	Hyccin	FAM126A
Casein kinase I isoform gamma-3	CSNK1G3	51.388	1849800000	373	3	3	+	0.767085	3.71189	0.000325581	34.0714	34.1318	33.9985	33.3706	33.3103	33.2196	20	21	21	18	15	16	Q9Y6M4	Q9Y6M4	Casein kinase I isoform gamma-3	CSNK1G3
ATP-dependent RNA helicase DDX39A	DDX39A	49.129	130710000	1276	2	3	+	0.767824	1.78649	0.00272865	29.7906	30.0325	29.9852	NaN	29.0012	29.3354	13	16	14	12	15	16	O00148;K7EQN7;K7EPJ3;A0A0D9SEM9;K7EN69;K7ENP6;K7EL56;K7EIL8	O00148;K7EQN7;K7EPJ3	ATP-dependent RNA helicase DDX39A	DDX39A
Threonine--tRNA ligase, cytoplasmic	TARS	83.434	311290000	950	3	3	+	0.768082	2.80514	0.000277228	32.3245	32.3033	32.1804	31.6032	31.5784	31.3224	16	17	16	13	8	13	P26639;D6RCA5;D6R9F8;D6RDJ6;D6RBR8;D6RJ97;D6RHV7;D6RCS6;B7ZLP8;A2RTX5	P26639	Threonine--tRNA ligase, cytoplasmic	TARS
Mitochondrial carrier homolog 2	MTCH2	33.331	188750000	1140	2	3	+	0.770484	1.39403	0.00358784	30.2445	29.8599	30.1377	NaN	29.088	29.5324	4	2	4	1	3	3	Q9Y6C9;E9PIE4	Q9Y6C9;E9PIE4	Mitochondrial carrier homolog 2	MTCH2
NADH dehydrogenase [ubiquinone] 1 alpha subcomplex subunit 5	NDUFA5	13.459	1356500000	446	3	3	+	0.770538	3.56565	0.000320917	31.2154	31.1645	31.2565	30.4362	30.5449	30.3437	3	3	4	4	4	2	Q16718;A0A087X1G1;H7BYD0;F8WAS3;A0A087WXR5;C9IZN5	Q16718;A0A087X1G1;H7BYD0;F8WAS3;A0A087WXR5	NADH dehydrogenase [ubiquinone] 1 alpha subcomplex subunit 5	NDUFA5
Junction plakoglobin	JUP	81.744	3931100000	224	3	3	+	0.771014	4.18903	0	35.8984	36.0189	35.8852	35.1391	35.1831	35.1672	39	37	37	34	35	35	P14923;C9JK18;C9JKY1;C9J826;C9JTX4;C9JPI2;K7ERP3	P14923	Junction plakoglobin	JUP
26S proteasome non-ATPase regulatory subunit 2	PSMD2	100.2	336940000	912	3	3	+	0.772477	2.63215	0.000550239	32.5933	32.5324	32.5991	31.6886	31.696	32.0227	17	19	18	11	8	13	Q13200;C9JPC0;H7C1H2;H7C2Q3;F8WBS8	Q13200	26S proteasome non-ATPase regulatory subunit 2	PSMD2
Tetratricopeptide repeat protein 7B	TTC7B	94.178	451150000	807	3	3	+	0.78011	2.95586	0.000292428	32.7118	32.916	32.7778	32.084	32.1011	31.8802	17	19	16	16	14	12	Q86TV6;Q6PIF1;G3V3H1;A0A0C4DGK5;H0YK02;G3V3E4;H0YJP9;H0YJS2	Q86TV6	Tetratricopeptide repeat protein 7B	TTC7B
Actin, alpha skeletal muscle	ACTA1	42.051	4909200000	194	3	3	+	0.781324	1.95177	0.00203976	34.3229	34.7686	34.2478	33.6601	33.781	33.5542	13	15	14	16	15	15	P68133;P68032;P63267;P62736;A6NL76;F8WB63;B8ZZJ2;C9JFL5;F6UVQ4;F6QUT6	P68133;P68032;P63267;P62736;A6NL76;F8WB63;B8ZZJ2;C9JFL5;F6UVQ4;F6QUT6	Actin, alpha skeletal muscle;Actin, alpha cardiac muscle 1;Actin, gamma-enteric smooth muscle;Actin, aortic smooth muscle	ACTA1;ACTC1;ACTG2;ACTA2
Thioredoxin	TXN	11.737	3159200000	264	3	2	+	0.782768	2.54844	0.000827423	32.8856	32.963	NaN	32.2675	32.0817	32.0755	3	4	1	3	3	4	P10599	P10599	Thioredoxin	TXN
Hypoxanthine-guanine phosphoribosyltransferase	HPRT1	24.579	144200000	1238	2	3	+	0.783646	1.10417	0.00697006	29.7615	30.0828	30.0322	29.5366	NaN	28.8138	5	5	6	2	0	2	P00492;Q9NRG1	P00492	Hypoxanthine-guanine phosphoribosyltransferase	HPRT1
Secretory carrier-associated membrane protein 3	SCAMP3	38.287	365500000	888	3	3	+	0.785465	2.65023	0.00027451	30.3087	30.6304	30.3709	29.5515	29.7413	29.6608	3	3	5	3	4	3	O14828	O14828	Secretory carrier-associated membrane protein 3	SCAMP3
Protein EFR3 homolog A	EFR3A	96.13	720050000	643	3	3	+	0.790544	3.4798	0.000326531	33.8134	33.9409	33.7158	32.9874	33.0545	33.0565	26	23	30	21	18	15	A0A1B0GUZ7;Q14156;E5RJS1	A0A1B0GUZ7;Q14156	Protein EFR3 homolog A	EFR3A
Band 4.1-like protein 2	EPB41L2	112.59	1155000000	498	3	3	+	0.79649	4.2162	0	34.6704	34.6141	34.6114	33.9131	33.8188	33.7745	35	42	41	24	26	24	O43491;E9PII3;Q6R5J7;E9PMV8;E9PQD2;Q6ZSX4;E9PRG1;E9PIG0;E9PQN0;E9PJP4;E9PPC9;E9PN54	O43491;E9PII3	Band 4.1-like protein 2	EPB41L2
Fructose-bisphosphate aldolase A	ALDOA	39.42	6659100000	158	3	3	+	0.806973	3.92372	0	35.7886	35.7497	35.7627	34.9272	35.0638	34.889	24	23	26	23	20	19	P04075;J3KPS3;H3BQN4;H3BPS8;H3BUH7;H3BR04;H3BU78;H3BMQ8;H3BR68;A0A087WXX2;P05062	P04075;J3KPS3;H3BQN4;H3BPS8	Fructose-bisphosphate aldolase A;Fructose-bisphosphate aldolase	ALDOA
Cytochrome c oxidase subunit 2	MT-CO2	25.565	3297300000	253	3	3	+	0.809769	2.21247	0.00103356	33.1704	33.0069	32.9565	32.1796	32.4981	32.0268	8	8	6	6	7	5	P00403	P00403	Cytochrome c oxidase subunit 2	MT-CO2
Myosin-10	MYH10	229	4466300000	203	3	3	+	0.81041	5.86043	0	37.3662	37.3298	37.3572	36.552	36.5128	36.5571	133	131	130	110	111	106	P35580;E7ERA5;P13533;REV__Q8IYT3	P35580	Myosin-10	MYH10
Acidic leucine-rich nuclear phosphoprotein 32 family member A	ANP32A	19.997	1068900000	516	3	3	+	0.811436	2.52587	0.000275184	32.0052	31.6864	31.8071	30.9956	31.1797	30.889	7	5	7	4	4	5	H0YN26;P39687;H7BZ09;O95626;O43423	H0YN26;P39687	Acidic leucine-rich nuclear phosphoprotein 32 family member A	ANP32A
Alpha-enolase	ENO1	47.168	6463200000	160	3	3	+	0.811696	4.30756	0	35.5909	35.6523	35.6151	34.7396	34.8776	34.806	23	23	22	23	21	21	P06733;K7EM90;P13929;P09104;F5H0C8;E5RI09;E5RG95;K7EPM1;K7EKN2;E5RGZ4;F5H1C3	P06733	Alpha-enolase	ENO1
Malectin	MLEC	32.233	274060000	992	3	3	+	0.814705	2.68808	0.000285714	30.6949	30.8425	30.7642	29.7813	29.9296	30.1466	5	7	7	2	4	5	Q14165;F5H1S8;H0YG07;F5GX14	Q14165;F5H1S8;H0YG07	Malectin	MLEC
Heat shock protein HSP 90-alpha	HSP90AA1	84.659	9665000000	119	3	3	+	0.815314	3.61416	0	36.7728	36.8839	36.7588	36.0599	36.0225	35.8871	42	42	43	36	34	38	P07900;G3V2J8;Q14568;Q58FG0;Q58FG1	P07900	Heat shock protein HSP 90-alpha	HSP90AA1
RING finger and SPRY domain-containing protein 1	RSPRY1	64.18	426020000	829	3	3	+	0.818342	2.39291	0.000833333	31.9502	32.1939	32.0562	31.1237	31.4854	31.1362	9	10	8	9	7	4	Q96DX4;H3BQQ7;H3BSC7;H3BPL2	Q96DX4	RING finger and SPRY domain-containing protein 1	RSPRY1
Heat shock protein HSP 90-beta	HSP90AB1	83.263	4639900000	199	3	3	+	0.82208	4.09099	0	35.7815	35.6749	35.627	34.8838	34.9012	34.8322	39	40	41	36	35	36	P08238;Q58FF7	P08238	Heat shock protein HSP 90-beta	HSP90AB1
Ubiquitin-like modifier-activating enzyme 1	UBA1	117.85	614260000	699	3	3	+	0.833277	3.87095	0	33.7035	33.6612	33.6456	32.8977	32.7267	32.8861	24	24	25	17	14	15	P22314;Q5JRR6;Q5JRR9;Q5JRS0;Q5JRS2;Q5JRS1;Q5JRS3	P22314	Ubiquitin-like modifier-activating enzyme 1	UBA1
Macrophage migration inhibitory factor	MIF	12.476	1658000000	402	3	3	+	0.835471	3.66226	0	31.291	31.3867	31.1675	30.4153	30.453	30.4705	2	2	2	3	3	3	P14174	P14174	Macrophage migration inhibitory factor	MIF
Peroxiredoxin-2	PRDX2	21.892	1519600000	421	3	3	+	0.83736	2.92058	0.000314607	32.8047	32.8747	32.8028	32.0598	32.1161	31.7942	7	9	8	7	9	7	P32119;A6NIW5	P32119;A6NIW5	Peroxiredoxin-2	PRDX2
Guanine nucleotide-binding protein subunit alpha-11	GNA11	42.123	2832400000	282	3	3	+	0.837672	3.33441	0.000333333	34.3207	34.3852	34.4688	33.6847	33.515	33.462	18	17	16	14	16	13	P29992;K7EL62;O95837;A0A087WVZ3	P29992;K7EL62	Guanine nucleotide-binding protein subunit alpha-11	GNA11
Synaptosomal-associated protein 23	SNAP23	23.354	16557000000	88	3	3	+	0.837887	4.72517	0	36.1158	36.1479	36.126	35.2982	35.3477	35.2301	19	18	19	16	14	15	O00161;H3BM38;H3BNE1;H3BR18;H3BPJ0;H3BV99;H3BP15;H3BQY9;H3BR99;H3BNG6;H3BU94	O00161;H3BM38;H3BNE1;H3BR18;H3BPJ0;H3BV99;H3BP15;H3BQY9	Synaptosomal-associated protein 23;Synaptosomal-associated protein	SNAP23
Myosin regulatory light chain 12A	MYL12A	20.457	8636900000	126	3	3	+	0.838853	4.23256	0	34.9927	34.9801	34.8535	34.1085	34.0739	34.1272	13	13	14	11	8	8	J3QRS3;P19105;O14950;P24844;J3KTJ1	J3QRS3;P19105;O14950;P24844	Myosin regulatory light chain 12A;Myosin regulatory light chain 12B;Myosin regulatory light polypeptide 9	MYL12A;MYL12B;MYL9
Ras-related protein Ral-A	RALA	23.567	2608000000	301	3	3	+	0.841414	3.91292	0	33.2045	33.0521	33.096	32.3114	32.2071	32.3099	8	8	10	6	6	5	P11233;H7C3P7;C9JPE8	P11233;H7C3P7	Ras-related protein Ral-A	RALA
Peroxiredoxin-1	PRDX1	22.11	6874600000	153	3	3	+	0.842185	3.3087	0.000335329	35.1743	35.1697	35.2134	34.5039	34.265	34.2619	16	16	15	14	14	12	Q06830;A0A0A0MSI0;A0A0A0MRQ5	Q06830;A0A0A0MSI0	Peroxiredoxin-1	PRDX1
Proteasome subunit beta type-6	PSMB6	25.357	466780000	794	3	3	+	0.844669	3.63873	0	30.9098	30.9864	31.0975	30.2258	30.1427	30.0912	4	4	5	3	3	4	P28072;A0A087X2I4;I3L3X7	P28072	Proteasome subunit beta type-6	PSMB6
Non-specific protein-tyrosine kinase	YES1	61.386	3226700000	257	3	3	+	0.845764	3.04253	0.000323699	35.1042	34.9413	34.9665	34.1633	34.015	34.2964	25	24	23	23	21	21	J3QRU1;P07947;Q5TGY6;Q573B4;P06239;P09769	J3QRU1;P07947	Non-specific protein-tyrosine kinase;Tyrosine-protein kinase Yes	YES1
Cytochrome c1, heme protein, mitochondrial	CYC1	35.422	199320000	1117	2	3	+	0.851503	2.13065	0.00105479	30.4971	30.6958	30.5483	29.5865	NaN	29.8712	6	5	4	4	1	3	P08574	P08574	Cytochrome c1, heme protein, mitochondrial	CYC1
2-oxoglutarate dehydrogenase, mitochondrial	OGDH	115.93	1376800000	443	3	3	+	0.851921	5.15825	0	34.5395	34.4697	34.5522	33.6542	33.6609	33.6906	39	41	35	28	33	26	Q02218;E9PCR7;A0A0D9SFS3;E9PDF2;E9PFG7;Q9ULD0;C9J4G7	Q02218;E9PCR7;A0A0D9SFS3;E9PDF2;E9PFG7	2-oxoglutarate dehydrogenase, mitochondrial	OGDH
Complement component 1 Q subcomponent-binding protein, mitochondrial	C1QBP	31.362	1934400000	360	3	3	+	0.853778	3.45751	0	33.2433	33.3042	33.07	32.3053	32.3488	32.4021	7	6	7	5	5	5	Q07021;I3L3Q7;I3L3B0	Q07021;I3L3Q7;I3L3B0	Complement component 1 Q subcomponent-binding protein, mitochondrial	C1QBP
FERM, RhoGEF and pleckstrin domain-containing protein 1	FARP1	122.09	332480000	922	3	3	+	0.855015	2.53562	0.000290155	32.8858	32.6888	32.7276	32.0566	32.0005	31.6801	18	22	16	13	11	11	C9JME2;Q9Y4F1;A0A1B0GV68;M0QYB0;M0R262;H0Y783;M0QXT1	C9JME2;Q9Y4F1;A0A1B0GV68	FERM, RhoGEF and pleckstrin domain-containing protein 1	FARP1
Protein disulfide-isomerase A3	PDIA3	56.782	1600600000	412	3	3	+	0.855466	4.6036	0	34.0473	34.0516	34.0008	33.2392	33.1767	33.1174	20	18	22	18	18	15	P30101	P30101	Protein disulfide-isomerase A3	PDIA3
NADH dehydrogenase [ubiquinone] 1 beta subcomplex subunit 11, mitochondrial	NDUFB11	17.316	246390000	1039	1	3		0.859009	0	0.749694	30.044	30.2687	30.2297	29.3218	NaN	NaN	2	2	2	2	1	1	Q9NX14	Q9NX14	NADH dehydrogenase [ubiquinone] 1 beta subcomplex subunit 11, mitochondrial	NDUFB11
NADH dehydrogenase [ubiquinone] 1 alpha subcomplex subunit 6	NDUFA6	15.136	300380000	963	2	2	+	0.859344	1.9161	0.000968553	30.1669	NaN	29.9794	29.1954	29.2321	NaN	2	2	3	2	3	1	A0A0C4DGS0;P56556;R4GN43	A0A0C4DGS0;P56556;R4GN43	NADH dehydrogenase [ubiquinone] 1 alpha subcomplex subunit 6	NDUFA6
Myosin-9	MYH9	226.53	7860100000	139	3	3	+	0.859501	5.01354	0	38.1664	38.1675	38.1342	37.3135	37.2406	37.3356	133	133	130	128	125	125	P35579;Q5BKV1;B1AH99;A0A0C4DFM8;REV__S4R3H4;REV__E7EQT4;REV__Q9UKV3;A0A087X0T3;P12883;P13535;Q9Y623;P12882;P11055;Q9UKX2;A7E2Y1	P35579	Myosin-9	MYH9
Guanine nucleotide-binding protein G(o) subunit alpha	GNAO1	40.05	705170000	655	3	3	+	0.863483	1.98429	0.00100435	32.3471	32.394	32.2954	31.2455	31.3486	31.852	9	9	9	6	8	7	P09471;H3BN82;H3BTM2;A0A1W2PP87;H3BQG8;A0A1W2PRJ7;A0A1W2PS82;A0A1W2PP38;A0A1W2PRE1;A0A1W2PQK2;A0A087WTB6	P09471;H3BN82;H3BTM2	Guanine nucleotide-binding protein G(o) subunit alpha	GNAO1
Calcyclin-binding protein	CACYBP	26.21	261980000	1010	2	3	+	0.872065	2.47763	0.000291667	30.5707	30.7589	30.6743	NaN	29.6973	29.8945	7	8	7	1	2	5	Q9HB71;B2ZWH1	Q9HB71	Calcyclin-binding protein	CACYBP
Occludin	OCLN	59.129	402170000	853	3	3	+	0.875746	2.08785	0.000806452	31.6419	31.7486	31.6283	31.0957	30.4883	30.8075	6	7	7	5	6	4	A0A0G2JMZ8;Q16625	A0A0G2JMZ8;Q16625	Occludin	OCLN
Glyceraldehyde-3-phosphate dehydrogenase	GAPDH	36.053	11124000000	105	3	3	+	0.880112	3.31777	0	36.0275	36.0677	36.2165	35.2375	35.3237	35.1102	19	18	18	17	16	15	P04406;E7EUT5;O14556	P04406;E7EUT5	Glyceraldehyde-3-phosphate dehydrogenase	GAPDH
Ras-related protein Rab-18	RAB18	22.977	233840000	1059	2	3	+	0.883141	2.54059	0.000303523	30.6067	30.5617	30.5379	29.8123	29.559	NaN	6	4	6	2	3	1	Q9NP72;A0A087X163;Q5W0J0;H0Y6T8	Q9NP72;A0A087X163;Q5W0J0;H0Y6T8	Ras-related protein Rab-18	RAB18
Band 4.1-like protein 3	EPB41L3	102.29	858220000	587	3	3	+	0.885118	4.54505	0	34.0878	34.0751	34.079	33.2098	33.1179	33.2588	34	36	32	21	19	22	A0A0A0MRA8;Q9Y2J2;A0A1B0GTF8;J3KT37;A0A0J9YW26;J3QS55;J3KS70;J3QS83;J3QKY2;J3KRD1;J3QKK4;J3QR33;J3QRQ6;J3QLU5;Q4VXN0;A0A0C4DH22;Q9H4G0;Q4VXN1	A0A0A0MRA8;Q9Y2J2;A0A1B0GTF8	Band 4.1-like protein 3;Band 4.1-like protein 3, N-terminally processed	EPB41L3
Tyrosine-protein kinase Lyn	LYN	58.573	3456200000	242	3	3	+	0.892377	4.81162	0	35.1436	35.1174	35.1324	34.1799	34.3011	34.2353	26	30	25	22	25	26	P07948;E5RJ37	P07948	Tyrosine-protein kinase Lyn	LYN
Calumenin	CALU	37.106	767800000	622	3	3	+	0.894831	3.31539	0	32.2382	32.3927	32.1651	31.2676	31.3939	31.45	10	10	12	9	7	7	O43852;H0Y875	O43852;H0Y875	Calumenin	CALU
Ubiquitin carboxyl-terminal hydrolase isozyme L1	UCHL1	24.824	1026800000	527	3	3	+	0.895616	3.59273	0	31.8757	31.9213	31.8341	31.0504	30.8441	31.0497	8	7	6	8	5	7	P09936;D6RE83;D6R956;D6R974;D6RF53	P09936;D6RE83;D6R956;D6R974	Ubiquitin carboxyl-terminal hydrolase isozyme L1;Ubiquitin carboxyl-terminal hydrolase	UCHL1
Proteasome subunit alpha type-5	PSMA5	26.411	632100000	688	3	3	+	0.897793	3.67523	0	31.3652	31.5003	31.3877	30.4663	30.6318	30.4617	5	5	6	4	4	4	P28066	P28066	Proteasome subunit alpha type-5	PSMA5
Fructose-bisphosphate aldolase C	ALDOC	39.455	269330000	1000	2	3	+	0.89964	1.98024	0.00105239	30.9486	31.3162	31.0952	NaN	30.121	30.3197	6	5	6	5	4	4	P09972;A8MVZ9;K7EKH5;C9J8F3;J3KSV6;J3QKP5	P09972;A8MVZ9	Fructose-bisphosphate aldolase C;Fructose-bisphosphate aldolase	ALDOC
Malate dehydrogenase, mitochondrial	MDH2	35.503	789370000	613	3	3	+	0.902067	4.75397	0	32.7968	32.7806	32.836	31.8954	31.8479	31.9639	14	14	13	9	8	8	P40926;G3XAL0	P40926;G3XAL0	Malate dehydrogenase, mitochondrial;Malate dehydrogenase	MDH2
Guanine nucleotide-binding protein subunit beta-4	GNB4	37.567	4913700000	193	3	3	+	0.905195	3.13624	0	34.5538	34.5083	34.6203	33.7074	33.7813	33.4781	18	18	18	17	16	17	Q9HAV0;C9JD14;H7C5J5;Q9BRK4	Q9HAV0	Guanine nucleotide-binding protein subunit beta-4	GNB4
Overexpressed in colon carcinoma 1 protein	C12orf75	9.3362	1179100000	489	3	3	+	0.907141	3.47487	0	31.5291	31.2672	31.4626	30.5096	30.4946	30.5333	3	3	3	2	2	3	F8VQD4;Q8TAD7	F8VQD4;Q8TAD7	Overexpressed in colon carcinoma 1 protein	C12orf75;OCC1
Guanine nucleotide-binding protein G(q) subunit alpha	GNAQ	42.142	3456200000	243	3	3	+	0.908403	3.66756	0	34.6014	34.6165	34.5027	33.6119	33.7875	33.5959	21	20	19	18	19	15	P50148;B1AM21;E9PC54;Q03113	P50148	Guanine nucleotide-binding protein G(q) subunit alpha	GNAQ
Pyruvate kinase PKM	PKM	57.936	3934700000	223	3	3	+	0.912037	4.57792	0	35.6463	35.6583	35.5775	34.7465	34.6483	34.7512	29	31	29	22	23	23	P14618;B4DNK4;H3BTN5;H3BQ34;H3BR70;H3BUW1;H3BTJ2;H3BT25;H3BU13;H3BN34;H3BQZ3;P30613	P14618;B4DNK4;H3BTN5;H3BQ34;H3BR70	Pyruvate kinase PKM;Pyruvate kinase	PKM
Protein scribble homolog	SCRIB	174.91	524530000	748	3	3	+	0.915326	3.65229	0	34.014	34.0472	34.015	33.1506	33.2083	32.9713	39	36	40	23	18	20	A0A0G2JNZ2;Q14160;A0A0G2JPP5;A0A0G2JMS7;H0YCG0;H0YDF9	A0A0G2JNZ2;Q14160;A0A0G2JPP5;A0A0G2JMS7	Protein scribble homolog	SCRIB
Dihydrolipoyllysine-residue succinyltransferase component of 2-oxoglutarate dehydrogenase complex, mitochondrial	DLST	48.755	3273300000	255	3	3	+	0.920801	3.46653	0	34.8078	34.908	34.69	33.8504	33.9806	33.8123	14	15	13	14	14	12	P36957;Q86SW4;H0YJF9;G3V3F0;G3V5M3	P36957;Q86SW4	Dihydrolipoyllysine-residue succinyltransferase component of 2-oxoglutarate dehydrogenase complex, mitochondrial	DLST
Tyrosine-protein kinase Fyn	FYN	60.761	4698700000	195	3	3	+	0.926154	4.12862	0	35.7763	35.7638	35.6487	34.8274	34.7299	34.853	28	25	27	22	22	21	P06241;E5RFS5;E5RH71;E5RIX5;E5RGT0;E5RGM6;E5RI25;E5RFM0;E5RFM4;E5RHF7;E5RK23;E5RJX7;E5RHX7;E5RFM6	P06241	Tyrosine-protein kinase Fyn	FYN
Palmitoyltransferase ZDHHC5	ZDHHC5	77.544	257290000	1018	3	3	+	0.92934	2.71021	0.000329412	31.5605	31.5646	31.6565	30.5735	30.5087	30.9113	9	9	11	5	5	4	Q9C0B5;H0YEF4	Q9C0B5;H0YEF4	Palmitoyltransferase ZDHHC5;Palmitoyltransferase	ZDHHC5
Adipocyte plasma membrane-associated protein	APMAP	46.48	51681000	1523	1	2		0.932902	0	0.756493	29.4731	NaN	29.3853	NaN	28.4963	NaN	4	3	4	2	2	1	Q9HDC9;H0Y512	Q9HDC9;H0Y512	Adipocyte plasma membrane-associated protein	APMAP
Ras-related protein Rap-1A	RAP1A	20.987	709670000	650	3	3	+	0.943196	3.26391	0	31.0036	31.1613	31.2824	30.1504	30.1673	30.3001	10	9	9	10	10	9	P62834;A0A075B6Q0	P62834;A0A075B6Q0	Ras-related protein Rap-1A	RAP1A
Uncharacterized protein KIAA0754	MACF1	150.45	204000000	1102	3	3	+	0.947973	2.89606	0	31.8487	32.0547	31.8188	30.8989	30.8414	31.1379	13	13	11	6	5	5	A0A0A6YYJ5;O94854	A0A0A6YYJ5;O94854	Uncharacterized protein KIAA0754	MACF1;KIAA0754
Protein disulfide-isomerase A6	PDIA6	48.121	1196900000	485	3	3	+	0.950277	3.14697	0	32.9968	33.1746	32.9288	31.9742	32.0626	32.2126	10	9	9	7	8	7	Q15084	Q15084	Protein disulfide-isomerase A6	PDIA6
Protein disulfide-isomerase A4	PDIA4	72.932	548710000	736	3	3	+	0.951974	3.10619	0	33.0581	33.3115	33.1338	32.0728	32.2929	32.2818	21	22	21	9	9	12	P13667	P13667	Protein disulfide-isomerase A4	PDIA4
Leucine--tRNA ligase, cytoplasmic	LARS	134.46	133690000	1267	3	3	+	0.958631	2.17327	0.000287918	31.7745	31.7394	31.5878	30.3885	30.9075	30.9298	17	15	11	7	9	8	Q9P2J5;A0A087WXY1	Q9P2J5	Leucine--tRNA ligase, cytoplasmic	LARS
Syndecan	SDC2	18.388	335590000	917	3	3	+	0.95915	1.16011	0.00359391	30.5378	30.3615	30.3814	29.7257	28.7109	29.9666	3	3	3	3	3	3	E7ESK6;E9PBI9;P34741;E5RJB8;E5RHU3	E7ESK6;E9PBI9;P34741;E5RJB8;E5RHU3	Syndecan;Syndecan-2	SDC2
Trifunctional purine biosynthetic protein adenosine-3	GART	107.77	164280000	1186	3	3	+	0.972246	2.02373	0.000275862	31.6697	31.7977	31.5702	30.7092	31.0473	30.3643	17	17	14	7	7	7	P22102;F8WD69;C9JBJ1;C9JTV6;C9JZG2;C9JKQ7;H7C366;A0A140TA71	P22102	Trifunctional purine biosynthetic protein adenosine-3;Phosphoribosylamine--glycine ligase;Phosphoribosylformylglycinamidine cyclo-ligase;Phosphoribosylglycinamide formyltransferase	GART
Kinesin-1 heavy chain	KIF5B	109.68	201880000	1108	3	3	+	0.975603	3.00515	0	32.4318	32.1597	32.2414	31.2968	31.1676	31.4416	22	18	18	9	7	12	P33176;A0A0G2JMZ6;O60282	P33176	Kinesin-1 heavy chain	KIF5B
Ras-related protein Rab-35	RAB35	23.025	890130000	570	3	3	+	0.982079	2.70106	0	32.0801	32.15	31.9688	31.0285	31.3252	30.8989	4	5	5	4	3	6	Q15286;F5H157;F5H7F8	Q15286;F5H157	Ras-related protein Rab-35	RAB35
Endonuclease/exonuclease/phosphatase family domain-containing protein 1	EEPD1	62.402	770780000	618	3	3	+	0.982604	3.90276	0	33.431	33.4067	33.4542	32.3365	32.4442	32.5633	21	21	20	14	12	12	Q7L9B9	Q7L9B9	Endonuclease/exonuclease/phosphatase family domain-containing protein 1	EEPD1
26S proteasome non-ATPase regulatory subunit 7	PSMD7	37.025	197950000	1121	2	3	+	0.986615	1.54344	0.00133735	30.9441	30.3433	30.8571	29.6514	NaN	29.805	6	6	6	2	1	2	P51665;H3BNT7;H3BTM8;H3BQV2	P51665;H3BNT7;H3BTM8	26S proteasome non-ATPase regulatory subunit 7	PSMD7
Unconventional myosin-Id	MYO1D	116.2	1037600000	520	3	3	+	0.98702	4.33355	0	34.7682	34.7011	34.7153	33.7568	33.8156	33.6511	43	45	41	28	26	29	O94832;J3QRN6;K7EIG7;J3KRL0;J3QRR2;F8WEW9;B0I1T2	O94832;J3QRN6;K7EIG7	Unconventional myosin-Id	MYO1D
Bifunctional purine biosynthesis protein PURH	ATIC	64.615	153320000	1210	3	3	+	0.990156	3.8951	0	31.1768	31.3781	31.3505	30.3607	30.2937	30.2805	9	11	10	4	7	6	P31939;C9JLK0;H7C1S2;F8WEF0	P31939	Bifunctional purine biosynthesis protein PURH;Phosphoribosylaminoimidazolecarboxamide formyltransferase;IMP cyclohydrolase	ATIC
Catenin delta-1	CTNND1	104.85	168490000	1181	3	3	+	0.993003	1.70869	0.00100217	31.7905	31.5723	31.6474	30.2145	30.7209	31.0957	14	11	15	5	6	10	C9JZR2;O60716;E9PRE2;H0YC95;E9PKY0	C9JZR2;O60716	Catenin delta-1	CTNND1
26S proteasome non-ATPase regulatory subunit 14	PSMD14	34.577	197290000	1122	3	3	+	0.995358	2.94128	0	30.0402	30.3539	30.1762	29.3254	29.2035	29.0554	5	3	5	3	3	3	O00487	O00487	26S proteasome non-ATPase regulatory subunit 14	PSMD14
Ras-related protein R-Ras2	RRAS2	23.399	4111800000	217	3	3	+	0.998055	3.55565	0	34.3902	34.5218	34.4875	33.4835	33.3344	33.5873	12	12	12	10	10	10	P62070;E9PK85;E9PQ87;E9PQK5;E9PQC5	P62070;E9PK85	Ras-related protein R-Ras2	RRAS2
Thioredoxin-dependent peroxide reductase, mitochondrial	PRDX3	27.692	838960000	593	3	3	+	0.99855	3.24555	0	32.1551	32.2166	32.3988	31.1236	31.3053	31.3459	7	5	6	6	4	6	P30048	P30048	Thioredoxin-dependent peroxide reductase, mitochondrial	PRDX3
Protein 4.1	EPB41	97.016	97706000	1371	1	3		1.01382	0	0.902771	31.5034	31.5407	31.5459	NaN	NaN	30.5162	12	14	11	2	3	5	P11171;Q4VB86;A0A1B0GWG0	P11171;Q4VB86	Protein 4.1	EPB41
MARCKS-related protein	MARCKSL1	19.529	3624200000	234	3	3	+	1.01429	3.29915	0	33.1085	33.0375	33.2309	32.1049	32.2543	31.9749	5	5	6	3	2	2	P49006	P49006	MARCKS-related protein	MARCKSL1
Paralemmin-1	PALM	42.075	401860000	854	2	3	+	1.02734	3.94552	0	32.2318	32.2682	32.2779	31.2772	31.1868	NaN	10	11	10	6	5	4	O75781;A0A087WTK8;A0A087WWY4;C9JA33;B1ALY0;Q8IXS6	O75781	Paralemmin-1	PALM
Alpha-globin transcription factor CP2	TFCP2	57.255	294560000	969	3	3	+	1.03724	3.51196	0	31.1488	31.1115	31.1432	30.2572	30.0812	29.9534	6	3	5	4	4	4	Q12800;F8VWL0;F8VX55;Q9NZI6;C9JWL3	Q12800;F8VWL0;F8VX55	Alpha-globin transcription factor CP2	TFCP2
Cytochrome c oxidase subunit 7A2, mitochondrial	COX7A2	12.844	2829700000	283	3	2	+	1.03825	2.96173	0	32.3204	NaN	32.2186	31.3451	31.1784	31.1703	2	2	3	2	2	2	H0UI06;P14406;D6R9C3;D6RIE3;D6RGV5	H0UI06;P14406;D6R9C3;D6RIE3;D6RGV5	Cytochrome c oxidase subunit 7A2, mitochondrial	COX7A2
Major prion protein	PRNP	27.278	612680000	701	3	3	+	1.04512	1.55701	0.000970588	31.4552	31.4119	31.392	30.7044	30.6612	29.7582	6	5	4	3	5	2	A2A2V1;P04156;X6RKS3	A2A2V1;P04156;X6RKS3	Major prion protein	PRNP
Integral membrane protein 2C	ITM2C	30.223	154560000	1205	1	3		1.0501	0	0.754213	30.432	30.4559	30.4748	NaN	NaN	29.4041	4	3	4	2	1	2	Q9NQX7;C9JG41;E7EUS6;B8ZZM6;F5H4I5	Q9NQX7;C9JG41;E7EUS6;B8ZZM6	Integral membrane protein 2C;CT-BRI3	ITM2C
Dermcidin	DCD	11.284	1719500000	393	2	3	+	1.05219	1.62817	0.00101987	32.0679	31.9522	32.1339	30.6818	NaN	31.3165	5	3	3	3	1	2	P81605	P81605	Dermcidin;Survival-promoting peptide;DCD-1	DCD
Cytochrome c oxidase subunit 5A, mitochondrial	COX5A	16.762	517620000	751	3	3	+	1.05845	2.54644	0	31.478	31.5346	31.0844	30.3843	30.1494	30.388	4	5	4	3	2	4	P20674;H3BNX8;H3BRM5;H3BV69;H3BRI0	P20674;H3BNX8;H3BRM5;H3BV69	Cytochrome c oxidase subunit 5A, mitochondrial	COX5A
Peroxiredoxin-6	PRDX6	25.035	759060000	626	3	3	+	1.06342	4.40963	0	32.1195	32.1737	32.2171	31.1672	31.0166	31.1362	10	10	8	7	7	7	P30041	P30041	Peroxiredoxin-6	PRDX6
Nuclear autoantigenic sperm protein	NASP	85.237	440880000	819	3	3	+	1.06498	3.80316	0	33.1	32.8743	32.9732	31.9609	31.9551	31.8366	13	14	15	13	11	12	P49321;Q5T624;H0YF33;E9PPR5;H0YDS9;E9PRH9;E9PI86;E9PPQ8;E9PNB5	P49321;Q5T624	Nuclear autoantigenic sperm protein	NASP
Transgelin-2	TAGLN2	22.391	288580000	976	2	3	+	1.06998	2.13987	0.000315493	30.886	30.742	30.7866	29.9414	29.5284	NaN	8	7	6	4	3	1	P37802;X6RJP6;C9J5W6;Q9UI15	P37802;X6RJP6	Transgelin-2	TAGLN2
DCN1-like protein 3	DCUN1D3	34.291	172550000	1172	3	3	+	1.07339	2.67416	0	30.4205	30.3918	30.8604	29.4933	29.4942	29.4651	4	6	6	2	2	2	Q8IWE4	Q8IWE4	DCN1-like protein 3	DCUN1D3
Calreticulin	CALR	48.141	3845400000	227	3	3	+	1.07779	4.45412	0	34.9878	35.0438	34.9845	33.9455	33.834	34.0032	19	16	16	16	14	15	P27797;K7EJB9;K7EL50	P27797;K7EJB9	Calreticulin	CALR
Acidic leucine-rich nuclear phosphoprotein 32 family member B	ANP32B	28.787	273860000	994	1	3		1.07823	0	0.784476	30.2898	30.9125	30.2932	29.4203	NaN	NaN	4	2	5	2	2	1	Q92688	Q92688	Acidic leucine-rich nuclear phosphoprotein 32 family member B	ANP32B
Coiled-coil domain-containing protein 127	CCDC127	30.834	547040000	737	3	3	+	1.08857	2.70871	0	31.7691	31.9142	31.6546	30.6689	30.4759	30.9275	9	8	9	5	4	5	Q96BQ5	Q96BQ5	Coiled-coil domain-containing protein 127	CCDC127
Endoplasmin	HSP90B1	92.468	5259400000	183	3	3	+	1.08919	4.69419	0	36.374	36.3697	36.3396	35.1813	35.3254	35.3091	41	39	42	36	35	35	P14625;Q96GW1;A0A1W2PRR1;H0YIV0;Q58FF3;F8W026	P14625	Endoplasmin	HSP90B1
Dystonin	DST	629.78	12938000	1692	3	3	+	1.09046	3.49912	0	30.9514	31.0314	30.7757	29.777	29.9413	29.769	17	13	13	6	7	5	E9PHM6;F6QMI7;Q03001;F8W9J4	E9PHM6;F6QMI7;Q03001;F8W9J4	Dystonin	DST
Guanine nucleotide-binding protein G(i) subunit alpha-2	GNAI2	40.45	7071000000	148	3	3	+	1.09828	3.54208	0	35.5703	35.5607	35.6644	34.4343	34.395	34.6712	23	24	24	20	21	21	P04899	P04899	Guanine nucleotide-binding protein G(i) subunit alpha-2	GNAI2
Prothymosin alpha	PTMA	11.758	3099700000	266	3	3	+	1.10011	1.94134	0.000296296	31.8965	31.8719	32.2244	30.4678	31.2019	31.0227	3	3	3	3	3	2	B8ZZQ6;P06454;B8ZZA1;B8ZZW7;H7C2N1	B8ZZQ6;P06454;B8ZZA1;B8ZZW7;H7C2N1	Prothymosin alpha;Prothymosin alpha, N-terminally processed;Thymosin alpha-1	PTMA
Tyrosine--tRNA ligase, cytoplasmic	YARS	59.143	360940000	894	3	3	+	1.10165	3.3586	0	32.6426	32.6764	32.4995	31.6754	31.4554	31.3828	22	23	18	12	8	11	P54577;A0A0C4DGZ5	P54577;A0A0C4DGZ5	Tyrosine--tRNA ligase, cytoplasmic;Tyrosine--tRNA ligase, cytoplasmic, N-terminally processed;Tyrosine--tRNA ligase	YARS
Vacuolar protein sorting-associated protein 35	VPS35	91.706	46853000	1542	1	3		1.10435	0	0.776203	29.939	30.3183	29.8408	NaN	NaN	28.9284	7	10	4	3	1	2	Q96QK1;I3L4S0;A0A1W2PP10;I3L4P4	Q96QK1	Vacuolar protein sorting-associated protein 35	VPS35
Protein XRP2	RP2	39.641	3874800000	226	3	3	+	1.1048	3.73988	0	34.5933	34.8154	34.5487	33.5532	33.556	33.5338	14	10	11	9	10	9	O75695	O75695	Protein XRP2	RP2
Transketolase	TKT	67.877	431490000	825	3	3	+	1.10938	3.20869	0	32.2646	32.3321	32.0882	30.954	31.2517	31.151	17	18	15	7	9	7	P29401;A0A0B4J1R6;E9PFF2;F8W888;F8WAX4	P29401;A0A0B4J1R6	Transketolase	TKT
Stathmin	STMN1	17.302	1191600000	486	3	3	+	1.11068	2.69236	0	32.2026	32.1323	32.3156	31.191	30.8218	31.3057	7	8	5	5	5	4	P16949;A2A2D0;E5RIR6;E7EVN3;Q9H169	P16949;A2A2D0	Stathmin	STMN1
Guanine nucleotide-binding protein G(I)/G(S)/G(O) subunit gamma-5	GNG5	7.3184	21510000000	73	3	3	+	1.11303	3.03713	0	35.0156	34.8873	35.259	33.9002	34.0664	33.8561	6	6	6	6	6	5	P63218	P63218	Guanine nucleotide-binding protein G(I)/G(S)/G(O) subunit gamma-5	GNG5
Ragulator complex protein LAMTOR3	LAMTOR3	13.623	7047100000	150	3	3	+	1.13217	2.46835	0	34.2273	33.91	34.1356	33.0342	33.1828	32.6594	5	4	4	5	5	5	Q9UHA4	Q9UHA4	Ragulator complex protein LAMTOR3	LAMTOR3
Transaldolase	TALDO1	37.54	182310000	1152	3	3	+	1.133	2.60257	0	30.4974	30.905	30.5609	29.4456	29.7379	29.3809	8	8	6	2	2	3	P37837;F2Z393	P37837;F2Z393	Transaldolase	TALDO1
Proteasome subunit alpha type-4	PSMA4	29.483	474660000	787	3	3	+	1.137	4.26266	0	31.4167	31.3154	31.3857	30.1438	30.2285	30.3345	7	7	5	5	5	3	P25789;H0YMZ1;H0YN18;H0YL69;H0YMI6;H0YMA1;H0YKT8;H0YKS0;H0YLC2;H0YMV3;H0YLS6	P25789;H0YMZ1;H0YN18;H0YL69;H0YMI6;H0YMA1;H0YKT8;H0YKS0;H0YLC2	Proteasome subunit alpha type-4;Proteasome subunit alpha type;Proteasome subunit beta type	PSMA4
Transmembrane emp24 domain-containing protein 9	TMED9	27.277	225390000	1078	1	3		1.13806	0	0.767632	30.1888	30.4701	30.24	NaN	NaN	29.1616	2	3	2	1	1	2	Q9BVK6	Q9BVK6	Transmembrane emp24 domain-containing protein 9	TMED9
Copine-8	CPNE8	63.107	961140000	546	3	3	+	1.13907	4.22636	0	33.6491	33.7396	33.6976	32.6736	32.494	32.5014	22	24	27	10	11	11	Q86YQ8;E7ENV7;Q9HCH3;A0A0J9YWA1;Q8IYJ1;A0A0J9YWU8;A0A087WX62;Q96A23;O95741;Q9UBL6	Q86YQ8;E7ENV7	Copine-8	CPNE8
Guanine nucleotide-binding protein G(I)/G(S)/G(T) subunit beta-2	GNB2	37.331	42822000000	6	3	3	+	1.14272	4.46822	0	37.6371	37.6819	37.8035	36.5435	36.616	36.5348	19	20	17	16	15	16	P62879;C9JXA5;E7EP32;C9JIS1;C9JZN1	P62879;C9JXA5;E7EP32;C9JIS1;C9JZN1	Guanine nucleotide-binding protein G(I)/G(S)/G(T) subunit beta-2	GNB2
NADH dehydrogenase [ubiquinone] 1 beta subcomplex subunit 10	NDUFB10	19.258	489660000	773	3	3	+	1.14613	1.97307	0.000310249	31.1285	30.9268	31.2594	29.7325	29.7166	30.4272	3	3	3	3	3	3	H3BPJ9;O96000;H3BV16	H3BPJ9;O96000;H3BV16	NADH dehydrogenase [ubiquinone] 1 beta subcomplex subunit 10	NDUFB10
Hsc70-interacting protein	ST13	41.331	768730000	621	3	3	+	1.14964	3.24047	0	31.798	31.9723	31.6673	30.6842	30.5244	30.7801	7	5	8	5	6	5	P50502;Q3KNR6;Q8IZP2;Q8NFI4;H7C3I1;F6VDH7;F8WAQ7	P50502;Q3KNR6;Q8IZP2;Q8NFI4;H7C3I1;F6VDH7	Hsc70-interacting protein;Putative protein FAM10A4;Putative protein FAM10A5	ST13;ST13P4;ST13P5
Malate dehydrogenase, cytoplasmic	MDH1	36.426	195440000	1127	2	3	+	1.15833	3.52056	0	30.7973	30.826	30.6865	29.5796	NaN	29.6435	6	7	6	2	1	4	P40925;B9A041;B8ZZ51;C9JF79;C9JRL4;C9JLV6	P40925;B9A041;B8ZZ51;C9JF79	Malate dehydrogenase, cytoplasmic;Malate dehydrogenase	MDH1
Ubiquitin domain-containing protein 2	UBTD2	26.189	1203800000	480	3	3	+	1.17023	3.41296	0	32.1134	32.1269	31.9255	30.9609	30.7172	30.9771	7	6	7	7	6	6	Q8WUN7	Q8WUN7	Ubiquitin domain-containing protein 2	UBTD2
Guanine nucleotide-binding protein G(k) subunit alpha	GNAI3	40.532	26440000000	54	3	3	+	1.18849	6.10423	0	37.291	37.3185	37.3175	36.0799	36.1484	36.1332	22	25	23	22	21	21	P08754;P19087;P11488;A8MTJ3;A2A2R6;A0A087WZE5;F8WE78	P08754	Guanine nucleotide-binding protein G(k) subunit alpha	GNAI3
Serine/threonine-protein phosphatase 2A catalytic subunit alpha isoform	PPP2CA	35.594	536450000	744	3	3	+	1.18918	1.02872	0.00341596	32.1107	31.9597	31.5006	31.2288	29.6478	31.1269	9	9	10	4	3	3	P67775;P62714;H0YBN9;E7ESG8;H0YC23;E5RFI3;E5RHP4;E5RHC1;E5RI56	P67775;P62714	Serine/threonine-protein phosphatase 2A catalytic subunit alpha isoform;Serine/threonine-protein phosphatase 2A catalytic subunit beta isoform	PPP2CA;PPP2CB
Proteasome subunit alpha type-3	PSMA3	28.433	551060000	732	3	3	+	1.19159	1.908	0.000311111	31.573	31.8453	31.6379	30.6741	29.9762	30.8311	8	9	9	5	2	6	P25788;G3V4X5;G3V3W4;G3V5N4;H0YJ03	P25788	Proteasome subunit alpha type-3	PSMA3
Guanine nucleotide-binding protein G(i) subunit alpha-1	GNAI1	40.361	5365300000	181	3	3	+	1.20811	4.14694	0	35.0658	35.0242	35.2038	33.9671	33.8954	33.807	22	23	22	18	20	19	P63096;C9JPP4;C9JL77	P63096	Guanine nucleotide-binding protein G(i) subunit alpha-1	GNAI1
Neuronal calcium sensor 1	NCS1	21.878	352590000	901	3	3	+	1.22858	2.38226	0	30.7884	31.2457	30.7149	29.5427	29.5817	29.9389	5	6	4	2	2	4	P62166	P62166	Neuronal calcium sensor 1	NCS1
Guanine nucleotide-binding protein G(s) subunit alpha isoforms short	GNAS	45.664	15970000000	93	3	3	+	1.23112	5.44805	0	37.0257	37.0815	36.9837	35.7615	35.8243	35.8117	25	26	24	22	22	22	P63092;Q5JWF2;A0A0A0MR13;S4R3E3;P38405;Q5JWE9;S4R3V9;Q5JWD1;H0Y7E8;K7EQ80;K7EPE2	P63092;Q5JWF2;A0A0A0MR13	Guanine nucleotide-binding protein G(s) subunit alpha isoforms short;Guanine nucleotide-binding protein G(s) subunit alpha isoforms XLas	GNAS
Heat shock protein 105 kDa	HSPH1	96.864	70950000	1450	1	3		1.23248	0	0.785461	30.7945	30.8999	31.0835	NaN	29.6935	NaN	8	11	9	3	4	2	Q92598;A0A0A0MSM0;R4GN69	Q92598;A0A0A0MSM0	Heat shock protein 105 kDa	HSPH1
Guanine nucleotide-binding protein G(I)/G(S)/G(O) subunit gamma-12	GNG12	8.0061	31594000000	35	3	3	+	1.2348	4.2652	0	35.5558	35.5999	35.5722	34.3638	34.4439	34.2157	4	4	4	4	4	4	Q9UBI6	Q9UBI6	Guanine nucleotide-binding protein G(I)/G(S)/G(O) subunit gamma-12	GNG12
Prostaglandin E synthase 3	PTGES3	18.697	705700000	654	3	3	+	1.24679	3.13019	0	31.2741	31.6926	31.4065	30.3116	30.1391	30.1822	6	4	4	3	3	3	Q15185;A0A087WYT3;B4DDC6	Q15185;A0A087WYT3;B4DDC6	Prostaglandin E synthase 3	PTGES3
10 kDa heat shock protein, mitochondrial	HSPE1	10.932	1601200000	411	3	3	+	1.25622	3.93485	0	32.4814	32.5817	32.5188	31.2997	31.1228	31.3908	6	6	6	5	3	5	P61604;B8ZZL8;B8ZZ54	P61604;B8ZZL8	10 kDa heat shock protein, mitochondrial	HSPE1
EGF-like repeat and discoidin I-like domain-containing protein 3	EDIL3	53.764	264540000	1008	3	3	+	1.26791	3.42505	0	31.5466	31.9241	31.6569	30.3965	30.4607	30.4667	9	11	7	5	5	2	O43854	O43854	EGF-like repeat and discoidin I-like domain-containing protein 3	EDIL3
Heat shock protein 75 kDa, mitochondrial	TRAP1	80.109	164210000	1187	3	3	+	1.30823	2.23863	0	31.6881	31.8991	31.5014	30.7541	30.0117	30.3981	14	16	10	5	3	5	Q12931;I3L0K7;I3L239;I3L253;I3L2D5	Q12931;I3L0K7	Heat shock protein 75 kDa, mitochondrial	TRAP1
Protein SET	SET	31.124	2236800000	332	3	3	+	1.35163	1.89219	0.000331361	33.2094	33.1699	33.1268	31.6211	31.3971	32.433	5	6	4	2	4	3	A0A0C4DFV9;Q01105;A0A087X027;P0DME0	A0A0C4DFV9;Q01105;A0A087X027;P0DME0	Protein SET;Protein SETSIP	SET;SETSIP
Cell adhesion molecule 1	CADM1	41.667	446010000	810	3	3	+	1.36333	3.6025	0	32.315	32.3102	32.2903	30.8807	30.7886	31.1562	10	7	10	3	3	3	A0A087X105;A0A087WZW4;A0A087X1W8;A0A0A0MTJ8;A0A087WZR6;X5DQS5;Q9BY67;A0A087X0T8;F5H125;H0YG94;F5H8J9	A0A087X105;A0A087WZW4;A0A087X1W8;A0A0A0MTJ8;A0A087WZR6;X5DQS5;Q9BY67;A0A087X0T8	Cell adhesion molecule 1	CADM1
Brain acid soluble protein 1	BASP1	22.693	5182200000	186	3	3	+	1.43412	5.6199	0	35.0273	34.9593	35.082	33.6006	33.5882	33.5776	20	16	18	9	12	13	P80723;U3KQP0	P80723	Brain acid soluble protein 1	BASP1
Disks large homolog 1	DLG1	99.813	100580000	1358	2	3	+	1.45774	1.04605	0.00267286	30.7382	32.0007	30.6688	29.425	NaN	29.9313	13	12	11	2	1	2	A0A0C4DFT3;Q12959;E7EQD7;B4E2H8;B7Z264;E9PIW2;B7Z2T4;E9PN83;Q15700;H7C325;H7C166;B5MCC5;C9IYP1;C9JCP6;A8MUT6;F8W750;C9J110;F2Z2L0;C9JUA9;C9JN61;A8MUT9;Q6ZSU2;Q5JUW8;Q92796	A0A0C4DFT3;Q12959;E7EQD7	Disks large homolog 1	DLG1
Ras-related protein Ral-B	RALB	23.408	400560000	855	2	3	+	1.46206	3.93861	0	30.9449	31.0445	31.019	29.5929	NaN	29.4886	6	7	8	6	2	5	P11234;C9J6B1;C9JQB3;C9JYR1;F8WEQ6	P11234;C9J6B1;C9JQB3	Ras-related protein Ral-B	RALB
26S proteasome non-ATPase regulatory subunit 1	PSMD1	105.85	100420000	1363	3	3	+	1.46735	1.95843	0	30.8427	31.2152	31.5669	30.2158	29.651	29.3559	8	9	10	6	3	4	A0A087WW66;Q99460;H7C378;C9J9M4	A0A087WW66;Q99460	26S proteasome non-ATPase regulatory subunit 1	PSMD1
Guanine nucleotide-binding protein G(I)/G(S)/G(T) subunit beta-1	GNB1	37.377	21893000000	72	3	3	+	1.52485	4.93724	0	37.0268	36.8536	36.9876	35.3982	35.4734	35.4219	15	18	16	17	16	17	P62873;F6UT28;B1AKQ8;F6X3N5;B3KVK2;F5H8J8;F5H100;F5H0S8;E9PCP0;P16520;F5GZN8	P62873;F6UT28	Guanine nucleotide-binding protein G(I)/G(S)/G(T) subunit beta-1	GNB1
Lactadherin	MFGE8	43.122	4940200000	191	3	3	+	1.53472	3.88645	0	35.8087	35.9145	35.7504	34.4777	34.1956	34.1962	24	23	22	16	16	17	Q08431;F5GZN3;X6R3G6;H0YKS8;A0A087WUV5	Q08431;F5GZN3;X6R3G6	Lactadherin;Lactadherin short form;Medin	MFGE8
26S proteasome non-ATPase regulatory subunit 3	PSMD3	60.977	204700000	1101	3	3	+	1.53891	3.30625	0	31.8723	31.5737	32.0384	30.3759	30.1725	30.3193	14	12	14	6	5	6	O43242;H0YGV8	O43242	26S proteasome non-ATPase regulatory subunit 3	PSMD3
Leukocyte surface antigen CD47	CD47	35.213	396510000	857	2	1		1.54131	0	0.848298	NaN	31.1359	NaN	29.6114	NaN	29.5777	1	2	2	2	1	2	Q08722	Q08722	Leukocyte surface antigen CD47	CD47
Receptor-type tyrosine-protein phosphatase gamma	PTPRG	162	213100000	1095	3	3	+	1.57479	3.49684	0	32.7159	32.7995	32.9754	31.3922	31.0322	31.342	18	21	20	9	8	11	P23470	P23470	Receptor-type tyrosine-protein phosphatase gamma	PTPRG
26S proteasome non-ATPase regulatory subunit 13	PSMD13	42.945	168760000	1180	3	3	+	1.58761	4.7916	0	31.1673	31.1817	31.0774	29.446	29.5877	29.6299	8	7	10	6	6	4	Q9UNM6;J3KNQ3;A0A087WUL9;H0YD73;E9PL38;E9PPD2;E9PQG3;F8W8J6	Q9UNM6;J3KNQ3;A0A087WUL9;H0YD73;E9PL38	26S proteasome non-ATPase regulatory subunit 13	PSMD13
Microtubule-associated protein RP/EB family member 1	MAPRE1	29.999	179910000	1155	1	3		1.76482	0	0.828636	30.9544	30.7696	31.121	NaN	NaN	29.1835	8	5	8	1	1	2	Q15691;C9JB30;Q9UPY8	Q15691	Microtubule-associated protein RP/EB family member 1	MAPRE1
Proteasome subunit alpha type-7	PSMA7	27.887	539980000	742	3	3	+	1.77283	3.22111	0	31.9006	32.1734	32.0556	30.5933	30.0825	30.1354	8	8	7	4	2	3	O14818;H0Y586;Q8TAA3;A0A087WYS6;F5GY34	O14818;H0Y586	Proteasome subunit alpha type-7	PSMA7
Leucine-rich repeat-containing protein 1	LRRC1	59.241	106560000	1344	2	3	+	1.78872	1.39115	0.000293963	30.4569	31.6415	30.4664	NaN	28.936	29.1963	8	11	9	3	4	3	Q9BTT6;Q5T0G3	Q9BTT6	Leucine-rich repeat-containing protein 1	LRRC1
Putative heat shock protein HSP 90-beta 2	HSP90AB2P	44.348	316620000	941	2	3	+	1.82607	2.12558	0	32.1009	31.8272	31.4479	29.7768	NaN	30.1551	11	10	11	8	7	8	Q58FF8	Q58FF8	Putative heat shock protein HSP 90-beta 2	HSP90AB2P
Prelamin-A/C	LMNA	74.139	53223000	1520	2	3	+	1.8268	1.71333	0	29.7156	30.6574	30.4995	28.637	28.2912	NaN	9	11	7	4	4	3	P02545;Q3BDU5;Q5TCI8;H0YAB0;A0A0C4DGC5	P02545;Q3BDU5;Q5TCI8;H0YAB0	Prelamin-A/C;Lamin-A/C	LMNA
LIM domain and actin-binding protein 1	LIMA1	85.225	146880000	1230	2	3	+	1.90297	2.23041	0	32.206	32.2404	32.2429	30.6887	NaN	29.9649	15	15	17	8	3	4	Q9UHB6;F8VQE1;F8VS07;F8VRN8;F8VTU2;F8VVQ7;J3QQM5;Q9BT23	Q9UHB6;F8VQE1;F8VS07;F8VRN8	LIM domain and actin-binding protein 1	LIMA1
High affinity cAMP-specific and IBMX-insensitive 3,5-cyclic phosphodiesterase 8A	PDE8A	93.303	69194000	1459	2	3	+	2.00113	4.82489	0	30.8629	30.8144	30.8826	28.8154	NaN	28.8889	8	5	6	4	3	2	O60658;H0YKR1;E9PIJ0;H0YNP3;O95263	O60658	High affinity cAMP-specific and IBMX-insensitive 3,5-cyclic phosphodiesterase 8A	PDE8A
Neuromodulin	GAP43	24.802	651480000	682	3	3	+	2.11769	3.10994	0	32.1902	32.0704	32.499	30.5102	30.0177	29.8786	9	9	8	3	2	3	P17677	P17677	Neuromodulin	GAP43
1-phosphatidylinositol 4,5-bisphosphate phosphodiesterase delta-3	PLCD3	89.257	59075000	1501	1	3		2.15805	0	0.799004	31.0032	30.3579	30.9335	NaN	NaN	28.6069	8	9	9	1	1	2	Q8N3E9;H0YGF8;F5GXC1;K7EQF2	Q8N3E9	1-phosphatidylinositol 4,5-bisphosphate phosphodiesterase delta-3	PLCD3
Proteasome subunit alpha type-1	PSMA1	29.555	371370000	881	3	3	+	2.1919	4.20977	0	32.0864	32.0196	31.8689	29.5858	29.9074	29.9058	10	11	10	4	5	2	P25786;F5GX11;B4DEV8;F5H112	P25786;F5GX11	Proteasome subunit alpha type-1	PSMA1
Alanine--tRNA ligase, cytoplasmic	AARS	106.81	68501000	1463	2	3	+	2.28678	1.69574	0	31.1516	31.209	30.774	NaN	28.1231	29.3931	10	10	10	2	4	4	P49588;H3BPK7	P49588	Alanine--tRNA ligase, cytoplasmic	AARS
NADH dehydrogenase [ubiquinone] iron-sulfur protein 4, mitochondrial	NDUFS4	20.108	337620000	910	3	3	+	2.3251	3.20946	0	30.4356	30.5373	30.5677	28.3101	28.5205	27.7347	3	3	3	3	4	3	O43181;H0Y9M8	O43181	NADH dehydrogenase [ubiquinone] iron-sulfur protein 4, mitochondrial	NDUFS4
Glycine--tRNA ligase	GARS	83.165	83883000	1411	2	3	+	2.36749	1.88371	0	31.407	30.5253	31.3093	28.3598	NaN	29.0663	12	7	10	4	2	3	P41250;H7C443	P41250	Glycine--tRNA ligase	GARS
Endothelial differentiation-related factor 1	EDF1	16.368	3203600000	260	3	0		NaN	0	0.93029	NaN	NaN	NaN	33.1964	33.3232	33.0597	1	0	1	11	9	10	O60869	O60869	Endothelial differentiation-related factor 1	EDF1
Ubiquitin-60S ribosomal protein L40	UBA52	14.728	1953500000	359	3	0		NaN	0	0.86055	NaN	NaN	NaN	32.3477	31.6913	31.5122	5	6	5	6	6	6	P62987;J3QS39;F5H6Q2;F5GYU3;F5H2Z3;M0R2S1;F5H265;B4DV12;F5H388;F5H747;F5GXK7;J3QKN0;Q5PY61;Q96C32;P0CG47;P0CG48;M0R1V7;Q49A90;M0R1M6;J3QSA3;F5GZ39	P62987;J3QS39;F5H6Q2;F5GYU3;F5H2Z3;M0R2S1;F5H265;B4DV12;F5H388;F5H747;F5GXK7;J3QKN0;Q5PY61;Q96C32;P0CG47;P0CG48;M0R1V7;Q49A90;M0R1M6	Ubiquitin-60S ribosomal protein L40;Ubiquitin;60S ribosomal protein L40;Polyubiquitin-B;Ubiquitin;Polyubiquitin-C;Ubiquitin	UBA52;UBB;UBC;RPS27A
Histone H3.2	HIST2H3A	15.388	1374100000	444	2	0		NaN	0	0.81355	NaN	NaN	NaN	NaN	30.9484	30.9707	6	5	4	4	3	5	Q71DI3	Q71DI3	Histone H3.2	HIST2H3A
Vesicle-associated membrane protein 2	VAMP2	12.251	1231600000	475	0	2		NaN	0	0.978296	31.3682	31.4105	NaN	NaN	NaN	NaN	2	2	1	2	0	1	J3QRU4;F8WCA0;L7N2F9;P63027;K7ENK9;K7EKX0	J3QRU4;F8WCA0;L7N2F9;P63027	Vesicle-associated membrane protein 2	VAMP2
Non-histone chromosomal protein HMG-17	HMGN2	9.3926	1203900000	479	2	0		NaN	0	0.909331	NaN	NaN	NaN	NaN	30.0042	29.8835	0	0	0	2	3	2	P05204;A0A087WZE9;Q15651	P05204	Non-histone chromosomal protein HMG-17	HMGN2
CDC42 small effector protein 1	CDC42SE1	8.9252	974840000	539	0	2		NaN	0	0.753759	NaN	29.4252	29.6233	NaN	NaN	NaN	1	2	2	1	1	1	Q9NRR8	Q9NRR8	CDC42 small effector protein 1	CDC42SE1
Small ubiquitin-related modifier 2	SUMO2	10.871	913030000	556	0	2		NaN	0	0.862329	29.9928	NaN	30.0372	NaN	NaN	NaN	2	2	2	1	0	1	P61956;A8MUA9;A8MU27;Q6EEV6;P55854	P61956;A8MUA9;A8MU27;Q6EEV6;P55854	Small ubiquitin-related modifier 2;Small ubiquitin-related modifier 4;Small ubiquitin-related modifier 3	SUMO2;SUMO3;SUMO4
Huntingtin-interacting protein K	HYPK	14.665	857370000	588	3	0		NaN	0	0.749246	NaN	NaN	NaN	30.526	30.8591	30.7329	1	0	0	3	3	2	Q9NX55;J3QT56	Q9NX55;J3QT56	Huntingtin-interacting protein K	HYPK
60S ribosomal protein L22-like 1	RPL22L1	14.478	834510000	595	3	0		NaN	0	0.999393	NaN	NaN	NaN	30.1955	30.0497	29.9646	2	2	2	4	3	3	C9JYQ9;H0Y8C2;Q6P5R6	C9JYQ9;H0Y8C2;Q6P5R6	60S ribosomal protein L22-like 1	RPL22L1
Protein transport protein Sec61 subunit gamma	SEC61G	7.7412	798230000	610	3	0		NaN	0	0.86711	NaN	NaN	NaN	29.5937	29.3679	29.4415	1	1	0	2	2	2	P60059	P60059	Protein transport protein Sec61 subunit gamma	SEC61G
BRI3-binding protein	BRI3BP	27.835	768830000	620	3	0		NaN	0	0.786449	NaN	NaN	NaN	31.1004	30.7704	30.8129	1	2	1	3	4	4	Q8WY22;REV__Q96PE2	Q8WY22	BRI3-binding protein	BRI3BP
Gem-associated protein 6	GEMIN6	18.824	713150000	648	3	0		NaN	0	0.786943	NaN	NaN	NaN	30.4254	30.3396	30.2552	1	1	1	3	4	4	Q8WXD5;B9A037;B8ZZ85	Q8WXD5	Gem-associated protein 6	GEMIN6
Nucleoplasmin-3	NPM3	19.343	676130000	669	3	0		NaN	0	0.926158	NaN	NaN	NaN	30.8946	30.7725	30.3272	1	1	1	3	3	3	O75607	O75607	Nucleoplasmin-3	NPM3
Protein YIPF5	YIPF5	27.989	608830000	702	2	0		NaN	0	0.781537	NaN	NaN	NaN	28.8506	28.6682	NaN	1	1	1	2	2	0	Q969M3;E5RGR9;E5RHH4	Q969M3;E5RGR9;E5RHH4	Protein YIPF5;Protein YIPF	YIPF5
ATP synthase subunit e, mitochondrial	ATP5I	7.9331	598450000	706	3	0		NaN	0	0.868314	NaN	NaN	NaN	29.1612	29.2388	28.9657	1	1	1	2	3	3	P56385;A0A0A0MRP0;Q8IWC1	P56385	ATP synthase subunit e, mitochondrial	ATP5I
60S ribosomal protein L26-like 1	RPL26L1	17.256	565600000	727	0	3		NaN	0	0.73689	29.6783	29.6098	29.7354	NaN	NaN	NaN	10	10	9	10	10	10	Q9UNX3	Q9UNX3	60S ribosomal protein L26-like 1	RPL26L1
H/ACA ribonucleoprotein complex subunit 3	NOP10	7.7059	533960000	746	2	0		NaN	0	0.756036	NaN	NaN	NaN	NaN	29.3581	28.9569	0	0	0	1	2	2	Q9NPE3	Q9NPE3	H/ACA ribonucleoprotein complex subunit 3	NOP10
Protein CMSS1	CMSS1	26.228	476260000	786	3	0		NaN	0	1	NaN	NaN	NaN	30.3663	31.0433	30.4468	1	1	1	5	7	4	C9J384;Q9BQ75;H7C515	C9J384;Q9BQ75	Protein CMSS1	CMSS1
Methionine aminopeptidase 2	METAP2	52.891	455820000	805	3	0		NaN	0	0.874382	NaN	NaN	NaN	31.7356	31.9156	31.6024	0	1	0	9	9	12	P50579;F8VQZ7;G3V1U3;F8VRR3;F8VY03;F8VSC4;F8VZX9	P50579;F8VQZ7;G3V1U3;F8VRR3	Methionine aminopeptidase 2	METAP2
Mitochondrial import receptor subunit TOM7 homolog	TOMM7	6.2484	447900000	809	2	0		NaN	0	0.747455	NaN	NaN	NaN	NaN	28.921	28.876	1	1	0	1	2	2	Q9P0U1;B5MD00;A0A087WZY2;A6NIV2	Q9P0U1;B5MD00;A0A087WZY2;A6NIV2	Mitochondrial import receptor subunit TOM7 homolog	TOMM7
DnaJ homolog subfamily C member 2	DNAJC2	71.996	440210000	820	3	0		NaN	0	0.773803	NaN	NaN	NaN	32.0854	32.1232	32.1481	1	0	0	12	14	13	Q99543;H7C3L7;C9IZ83;F2Z3N9;F2Z3H0	Q99543	DnaJ homolog subfamily C member 2;DnaJ homolog subfamily C member 2, N-terminally processed	DNAJC2
Protein HEXIM1	HEXIM1	40.623	434500000	823	3	0		NaN	0	0.921384	NaN	NaN	NaN	30.8092	30.6814	31.0007	0	1	1	8	7	5	O94992;Q96MH2	O94992	Protein HEXIM1	HEXIM1
39S ribosomal protein L53, mitochondrial	MRPL53	12.107	433350000	824	3	0		NaN	0	0.779103	NaN	NaN	NaN	30.0628	30.1571	29.8507	1	3	1	4	3	3	Q96EL3;B9A051	Q96EL3	39S ribosomal protein L53, mitochondrial	MRPL53
U6 snRNA-associated Sm-like protein LSm6	LSM6	9.1275	418870000	836	0	3		NaN	0	0.861142	29.1024	29.0625	29.1883	NaN	NaN	NaN	2	2	3	1	1	1	P62312	P62312	U6 snRNA-associated Sm-like protein LSm6	LSM6
28S ribosomal protein S17, mitochondrial	MRPS17	14.374	403460000	850	3	0		NaN	0	0.99226	NaN	NaN	NaN	29.3625	29.3434	29.2623	1	1	1	2	2	2	E9PE17;I3L0E3;Q9Y2R5	E9PE17;I3L0E3;Q9Y2R5	28S ribosomal protein S17, mitochondrial	MRPS17;hCG_1984214
NADH dehydrogenase [ubiquinone] 1 beta subcomplex subunit 1	NDUFB1	6.9611	395180000	858	0	2		NaN	0	0.926844	29.6847	NaN	29.6356	NaN	NaN	NaN	1	1	1	1	0	0	O75438	O75438	NADH dehydrogenase [ubiquinone] 1 beta subcomplex subunit 1	NDUFB1
NHP2-like protein 1	NHP2L1	14.627	391030000	862	3	0		NaN	0	1	NaN	NaN	NaN	29.8151	29.8561	30.0072	1	1	0	3	3	3	B1AHD1;P55769	B1AHD1;P55769	NHP2-like protein 1;NHP2-like protein 1, N-terminally processed	NHP2L1
Survival of motor neuron-related-splicing factor 30	SMNDC1	26.711	387820000	865	3	0		NaN	0	0.924789	NaN	NaN	NaN	30.0117	30.2648	30.0351	0	2	1	2	3	3	O75940	O75940	Survival of motor neuron-related-splicing factor 30	SMNDC1
Eukaryotic translation initiation factor 6	EIF6	26.599	387140000	868	3	0		NaN	0	0.867712	NaN	NaN	NaN	30.0615	29.9642	29.9153	3	2	3	4	3	2	P56537;B7ZBH1;F8WD20;A0A0B4J1Y7;A0A0U1RQV5;F8WDS6	P56537;B7ZBH1	Eukaryotic translation initiation factor 6	EIF6
Histone H2A.V	H2AFV	13.509	386090000	870	2	0		NaN	0	0.905384	NaN	NaN	NaN	28.8698	28.8598	NaN	4	3	3	4	4	3	Q71UI9;P0C0S5;C9J0D1;C9J386	Q71UI9;P0C0S5;C9J0D1	Histone H2A.V;Histone H2A.Z;Histone H2A	H2AFV;H2AFZ
Nuclear cap-binding protein subunit 2	NCBP2	18.001	381070000	874	3	0		NaN	0	0.870731	NaN	NaN	NaN	30.1337	29.8969	29.7539	1	1	1	5	4	2	P52298;C9JQX9;B3KSB0;F8WE41;A6PVI3	P52298;C9JQX9;B3KSB0	Nuclear cap-binding protein subunit 2	NCBP2
Protein S100-A9	S100A9	13.242	376150000	878	0	2		NaN	0	0.908671	31.9994	32.0579	NaN	NaN	NaN	NaN	5	5	0	0	0	1	P06702	P06702	Protein S100-A9	S100A9
Cyclic AMP-dependent transcription factor ATF-1	CREM	10.918	355100000	897	2	0		NaN	0	0.993048	NaN	NaN	NaN	28.2458	NaN	28.3613	1	1	1	2	1	2	E9PAR2;G5E998;P18846;P16220	E9PAR2;G5E998;P18846;P16220	Cyclic AMP-dependent transcription factor ATF-1;Cyclic AMP-responsive element-binding protein 1	CREM;ATF1;CREB1
Reticulon	RTN4	37.144	350010000	902	2	0		NaN	0	0.980596	NaN	NaN	NaN	30.0256	30.0987	NaN	2	2	2	3	3	1	F8W914;Q9NQC3;H7C106;A0A0U1RQR6	F8W914;Q9NQC3;H7C106	Reticulon;Reticulon-4	RTN4
Exosome complex component RRP4	EXOSC2	32.789	337890000	909	3	0		NaN	0	0.83695	NaN	NaN	NaN	30.5935	30.7191	30.3719	1	1	0	6	7	7	Q13868;A3KFL2;A3KFL1;A3KFL5	Q13868;A3KFL2;A3KFL1;A3KFL5	Exosome complex component RRP4	EXOSC2
U6 snRNA-associated Sm-like protein LSm4	LSM4	12.455	335780000	915	0	3		NaN	0	0.730864	29.1232	28.8852	29.2636	NaN	NaN	NaN	2	2	2	2	1	2	U3KQS7;V9GZ56;Q9Y4Z0;M0QXB0;U3KQK1	U3KQS7;V9GZ56;Q9Y4Z0;M0QXB0;U3KQK1	U6 snRNA-associated Sm-like protein LSm4	LSM4
Ribonucleases P/MRP protein subunit POP1	POP1	114.71	319100000	937	3	0		NaN	0	0.773325	NaN	NaN	NaN	31.9443	31.9876	31.594	1	1	1	5	3	4	Q99575;E5RK39	Q99575	Ribonucleases P/MRP protein subunit POP1	POP1
Membrane magnesium transporter 1	MMGT1	14.686	316580000	942	0	3		NaN	0	0.797476	28.9995	29.1261	29.1359	NaN	NaN	NaN	2	2	2	1	1	1	Q8N4V1	Q8N4V1	Membrane magnesium transporter 1	MMGT1
Transmembrane and coiled-coil domain-containing protein 1	TMCO1	27.079	316340000	943	2	0		NaN	0	0.960276	NaN	NaN	NaN	29.5218	29.3348	NaN	1	1	1	2	3	2	J9JIE6;Q9UM00;J3QQY2;J3KS45;J3KTQ7	J9JIE6;Q9UM00;J3QQY2;J3KS45	Transmembrane and coiled-coil domain-containing protein 1	TMCO1
Proteolipid protein 2	PLP2	16.691	308040000	953	0	2		NaN	0	0.851763	29.7838	NaN	29.8009	NaN	NaN	NaN	2	1	2	1	1	0	Q04941	Q04941	Proteolipid protein 2	PLP2
Syntaxin-4	STX4	34.18	293960000	972	0	2		NaN	0	0.845432	29.7327	29.6024	NaN	NaN	NaN	NaN	3	4	3	2	1	1	Q12846;C9JFM5;A0A087WWW0;H3BMK2	Q12846;C9JFM5	Syntaxin-4	STX4
NADH dehydrogenase [ubiquinone] 1 subunit C2	NDUFC2	14.187	278750000	986	0	3		NaN	0	0.917331	30.0388	30.0411	30.0545	NaN	NaN	NaN	3	3	3	1	1	1	O95298;E9PRJ5;E9PRQ4;A0A087WY27;E9PM14;A0A087WUM3;E9PQ53	O95298;E9PRJ5;E9PRQ4;A0A087WY27;E9PM14;A0A087WUM3;E9PQ53	NADH dehydrogenase [ubiquinone] 1 subunit C2;NADH dehydrogenase [ubiquinone] 1 subunit C2, isoform 2	NDUFC2;NDUFC2-KCTD14;KCTD14
Lymphocyte function-associated antigen 3	CD58	27.018	277800000	987	0	3		NaN	0	1	30.3861	30.4184	30.302	NaN	NaN	NaN	2	2	2	0	1	1	B1AMW1;P19256;H0YDI1	B1AMW1;P19256;H0YDI1	Lymphocyte function-associated antigen 3	CD58
28S ribosomal protein S26, mitochondrial	MRPS26	24.211	273920000	993	3	0		NaN	0	0.764349	NaN	NaN	NaN	29.3748	30.0297	29.8372	2	1	1	4	5	2	Q9BYN8	Q9BYN8	28S ribosomal protein S26, mitochondrial	MRPS26
ATP synthase protein 8	MT-ATP8	7.9916	273750000	995	2	0		NaN	0	0.911318	NaN	NaN	NaN	28.0628	28.0984	NaN	0	1	0	2	2	1	P03928	P03928	ATP synthase protein 8	MT-ATP8
Insulin-like growth factor 2 mRNA-binding protein 2	IGF2BP2	66.785	273070000	997	3	0		NaN	0	0.979828	NaN	NaN	NaN	31.317	31.1559	31.4342	1	1	1	11	11	13	F8W930;Q9Y6M1	F8W930;Q9Y6M1	Insulin-like growth factor 2 mRNA-binding protein 2	IGF2BP2
Protein NipSnap homolog 1	NIPSNAP1	33.31	272070000	998	3	0		NaN	0	0.770943	NaN	NaN	NaN	30.4448	30.3875	30.6616	0	0	0	4	4	6	Q9BPW8;H7C2U6;F8WCR5;C9JDV8	Q9BPW8;H7C2U6;F8WCR5	Protein NipSnap homolog 1	NIPSNAP1
Dolichyl-diphosphooligosaccharide--protein glycosyltransferase subunit DAD1	DAD1	7.2883	266210000	1003	0	2		NaN	0	1	28.319	NaN	28.4313	NaN	NaN	NaN	2	1	2	0	1	1	F5H895;A0A0B4J239;F5GXX5;P61803	F5H895;A0A0B4J239;F5GXX5;P61803	Dolichyl-diphosphooligosaccharide--protein glycosyltransferase subunit DAD1	DAD1
AP-3 complex subunit sigma-1	AP3S1	21.732	264160000	1009	3	0		NaN	0	0.785955	NaN	NaN	NaN	29.6426	29.5123	29.5786	0	1	0	3	4	3	Q92572;F5H459	Q92572	AP-3 complex subunit sigma-1	AP3S1
Selenoprotein H	C11orf31	13.303	260430000	1014	3	0		NaN	0	1	NaN	NaN	NaN	29.2726	29.1429	29.2605	0	0	0	3	2	3	A0A087WYP2;Q8IZQ5;H0YE28	A0A087WYP2;Q8IZQ5;H0YE28	Selenoprotein H	C11orf31;SELH
Acyl carrier protein, mitochondrial	NDUFAB1	17.417	260390000	1015	2	0		NaN	0	0.94576	NaN	NaN	NaN	NaN	29.1744	29.7673	0	1	0	1	2	2	O14561;I3L505;H3BNK3	O14561;I3L505;H3BNK3	Acyl carrier protein, mitochondrial;Acyl carrier protein	NDUFAB1
Methionine aminopeptidase 1	METAP1	43.215	258300000	1016	3	0		NaN	0	0.870125	NaN	NaN	NaN	31.0646	31.1446	30.6605	1	1	2	3	6	6	P53582;H0Y955;H0YAI3;H0Y9L0;D6RF24;H0Y903	P53582	Methionine aminopeptidase 1	METAP1
Exosome complex component RRP43	EXOSC8	30.039	248640000	1034	3	0		NaN	0	0.780561	NaN	NaN	NaN	29.74	29.6457	29.8773	0	1	1	5	5	4	Q96B26;H7C581	Q96B26	Exosome complex component RRP43	EXOSC8
Catechol O-methyltransferase	COMT	30.037	237820000	1050	0	3		NaN	0	0.889929	30.5397	31.1405	30.3861	NaN	NaN	NaN	3	3	3	2	1	2	P21964;E7EMS6;E7EUU8;F8WBW9;H7BZ45	P21964;E7EMS6;E7EUU8;F8WBW9	Catechol O-methyltransferase	COMT
Transcription initiation factor TFIID subunit 10	TAF10	12.197	235110000	1057	2	0		NaN	0	1	NaN	NaN	NaN	NaN	29.1917	29.2439	0	0	0	1	2	2	A0A087WWP5;Q12962	A0A087WWP5;Q12962	Transcription initiation factor TFIID subunit 10	TAF10
RNA-binding protein PNO1	PNO1	15.175	234500000	1058	2	0		NaN	0	0.979061	NaN	NaN	NaN	29.2857	29.3191	NaN	1	0	1	2	3	1	F8WBJ6;Q9NRX1	F8WBJ6;Q9NRX1	RNA-binding protein PNO1	PNO1
Cytochrome b-c1 complex subunit 9	UQCR10	7.3084	233100000	1064	0	3		NaN	0	0.745229	28.6298	28.6085	28.7338	NaN	NaN	NaN	2	2	2	1	0	1	Q9UDW1	Q9UDW1	Cytochrome b-c1 complex subunit 9	UQCR10
NADH dehydrogenase [ubiquinone] 1 alpha subcomplex subunit 2	NDUFA2	10.921	230690000	1068	0	3		NaN	0	0.937258	29.3361	29.0415	29.5941	NaN	NaN	NaN	2	3	3	1	2	2	O43678	O43678	NADH dehydrogenase [ubiquinone] 1 alpha subcomplex subunit 2	NDUFA2
Probable dimethyladenosine transferase	DIMT1	35.236	230430000	1069	3	0		NaN	0	0.737759	NaN	NaN	NaN	30.3483	30.8348	29.7383	1	0	0	7	7	3	Q9UNQ2;A0A0C4DGB1;D6RCL3	Q9UNQ2;A0A0C4DGB1	Probable dimethyladenosine transferase	DIMT1
Zinc finger CCHC domain-containing protein 3	ZCCHC3	43.618	226640000	1074	3	0		NaN	0	0.752852	NaN	NaN	NaN	30.7437	30.7982	30.9521	1	1	1	7	7	8	Q9NUD5	Q9NUD5	Zinc finger CCHC domain-containing protein 3	ZCCHC3
Protein LSM14 homolog A	LSM14A	50.529	223060000	1081	3	0		NaN	0	0.792928	NaN	NaN	NaN	30.4546	30.5446	30.1659	2	2	2	5	5	4	Q8ND56;A0A140TA76;K7EMZ9;A0A0G2JQ95;A0A096LP11;A0A140TA66	Q8ND56;A0A140TA76;K7EMZ9	Protein LSM14 homolog A	LSM14A
NADH dehydrogenase [ubiquinone] 1 beta subcomplex subunit 3	NDUFB3	11.402	219630000	1085	0	3		NaN	0	0.937961	29.7159	29.6918	29.6741	NaN	NaN	NaN	2	3	2	1	0	1	O43676;C9JKQ2	O43676;C9JKQ2	NADH dehydrogenase [ubiquinone] 1 beta subcomplex subunit 3	NDUFB3
Vesicle-associated membrane protein-associated protein B/C	VAPB	27.228	219110000	1086	0	3		NaN	0	0.918004	30.1726	30.0271	30.4141	NaN	NaN	NaN	4	4	7	5	2	5	O95292;E5RK64	O95292	Vesicle-associated membrane protein-associated protein B/C	VAPB
Nuclear ubiquitous casein and cyclin-dependent kinase substrate 1	NUCKS1	27.296	213920000	1094	0	3		NaN	0	0.762022	30.8204	30.6954	30.8658	NaN	NaN	NaN	3	3	3	0	0	1	Q9H1E3	Q9H1E3	Nuclear ubiquitous casein and cyclin-dependent kinase substrate 1	NUCKS1
Nucleolar protein 16	NOP16	17.198	211400000	1098	2	0		NaN	0	1	NaN	NaN	NaN	29.7559	NaN	29.4629	0	0	0	4	1	4	D6RIC3;A0A0C4DGU5;A0A087X2G6;Q9Y3C1;D6RC60	D6RIC3;A0A0C4DGU5;A0A087X2G6;Q9Y3C1	Nucleolar protein 16	NOP16
Reticulon	RTN1	21.862	204950000	1099	0	2		NaN	0	1	30.0017	NaN	29.8987	NaN	NaN	NaN	2	1	2	1	1	1	A8MT72;Q2NKQ5;Q16799	A8MT72;Q2NKQ5;Q16799	Reticulon;Reticulon-1	RTN1
Surfeit locus protein 6	SURF6	41.45	191570000	1132	3	0		NaN	0	0.925473	NaN	NaN	NaN	29.6853	29.7818	29.8518	1	1	1	4	5	5	O75683	O75683	Surfeit locus protein 6	SURF6
Chitinase domain-containing protein 1	CHID1	44.94	191110000	1136	3	0		NaN	0	0.767161	NaN	NaN	NaN	30.1612	30.0088	30.4684	0	0	0	6	5	4	Q9BWS9;E9PPA0;E9PI70;E9PIP0;E9PRL3;E9PPH0;E9PKF1;H0YC89;H0YDL6;H0YCC4	Q9BWS9;E9PPA0;E9PI70;E9PIP0;E9PRL3;E9PPH0	Chitinase domain-containing protein 1	CHID1
26S proteasome non-ATPase regulatory subunit 4	PSMD4	40.736	184070000	1149	0	3		NaN	0	0.868917	29.0526	29.1043	28.9737	NaN	NaN	NaN	2	2	4	3	3	2	P55036;Q5VWC4;A6PVX3;H0Y3Y9;H0Y561	P55036;Q5VWC4;A6PVX3	26S proteasome non-ATPase regulatory subunit 4	PSMD4
Zinc finger protein 598	ZNF598	98.636	182240000	1153	3	0		NaN	0	0.806731	NaN	NaN	NaN	31.298	31.3981	31.181	3	3	2	14	13	13	Q86UK7;H3BQQ2	Q86UK7;H3BQQ2	Zinc finger protein 598	ZNF598
Zinc transporter 1	SLC30A1	55.299	178630000	1156	3	0		NaN	0	0.728736	NaN	NaN	NaN	29.6088	29.4271	29.5817	1	6	5	2	2	2	Q9Y6M5	Q9Y6M5	Zinc transporter 1	SLC30A1
Heparan sulfate 2-O-sulfotransferase 1	HS2ST1	41.881	178280000	1157	0	3		NaN	0	0.810914	29.8018	30.0478	29.8043	NaN	NaN	NaN	3	4	4	4	3	2	Q7LGA3;K7EP71	Q7LGA3	Heparan sulfate 2-O-sulfotransferase 1	HS2ST1
Exosome complex component RRP40	EXOSC3	29.572	173790000	1167	2	0		NaN	0	0.754668	NaN	NaN	NaN	29.5474	29.728	NaN	1	1	1	3	2	2	Q9NQT5	Q9NQT5	Exosome complex component RRP40	EXOSC3
Proteasome subunit beta type-2	PSMB2	22.836	172680000	1171	0	3		NaN	0	0.876833	29.7647	29.7545	29.6378	NaN	NaN	NaN	5	5	4	2	1	0	P49721;A0A087WVV1	P49721;A0A087WVV1	Proteasome subunit beta type-2	PSMB2
mRNA-decapping enzyme 1A	DCP1A	63.309	170990000	1175	3	0		NaN	0	0.75558	NaN	NaN	NaN	30.187	30.2049	30.4527	1	1	1	7	4	5	Q9NPI6;A0A087WT55;A0A087WVE6;A0A087WXD0	Q9NPI6;A0A087WT55;A0A087WVE6	mRNA-decapping enzyme 1A	DCP1A
PHD finger protein 10	PHF10	42.612	163630000	1188	2	0		NaN	0	0.788431	NaN	NaN	NaN	29.806	29.6501	NaN	1	0	1	3	4	2	S5FZ81;Q8WUB8	S5FZ81;Q8WUB8	PHD finger protein 10	PHF10
Protein FAM98B	FAM98B	37.19	163380000	1189	3	0		NaN	0	0.824812	NaN	NaN	NaN	29.3827	29.6084	29.4052	2	2	3	4	6	4	Q52LJ0;H0YNA1	Q52LJ0	Protein FAM98B	FAM98B
Ig kappa chain C region	IGKC	11.765	160350000	1194	0	2		NaN	0	0.912648	29.6876	NaN	29.9397	NaN	NaN	NaN	2	1	2	0	0	0	P01834	P01834	Ig kappa chain C region	IGKC
Actin-related protein 2/3 complex subunit 4	ARPC4-TTLL3	19.288	158420000	1198	2	0		NaN	0	0.977531	NaN	NaN	NaN	28.2578	28.3479	NaN	2	2	0	2	2	1	H7C0A3;F8WCF6;P59998;F8WDD7;A0A0A6YYG9;F8WE39;R4GN08	H7C0A3;F8WCF6;P59998;F8WDD7;A0A0A6YYG9	Actin-related protein 2/3 complex subunit 4	ARPC4-TTLL3;ARPC4
NADH dehydrogenase [ubiquinone] 1 beta subcomplex subunit 5, mitochondrial	NDUFB5	20.038	155800000	1203	0	3		NaN	0	0.993836	29.7895	29.6657	29.8782	NaN	NaN	NaN	4	3	4	0	1	0	E7EWP0;H0Y886;O43674	E7EWP0;H0Y886;O43674	NADH dehydrogenase [ubiquinone] 1 beta subcomplex subunit 5, mitochondrial	NDUFB5
Transmembrane protein 41B	TMEM41B	32.513	154410000	1206	0	2		NaN	0	0.823726	NaN	28.7185	28.6156	NaN	NaN	NaN	0	2	2	1	1	1	Q5BJD5;E9PJ42	Q5BJD5;E9PJ42	Transmembrane protein 41B	TMEM41B
Tetraspanin-6	TSPAN6	15.609	153650000	1209	0	3		NaN	0	1	30.0585	30.1832	29.903	NaN	NaN	NaN	4	2	4	0	0	0	A0A087WZU5;O43657;A0A087WYV6	A0A087WZU5;O43657;A0A087WYV6	Tetraspanin-6	TSPAN6
MAGUK p55 subfamily member 6	MPP6	61.116	150120000	1215	0	3		NaN	0	0.747902	31.9931	31.9988	31.9753	NaN	NaN	NaN	15	17	16	2	2	2	Q9NZW5;B8ZZG1;C9J4Q3;C9JGI8	Q9NZW5;B8ZZG1;C9J4Q3	MAGUK p55 subfamily member 6	MPP6
Protein regulator of cytokinesis 1	PRC1	71.606	149350000	1216	3	0		NaN	0	0.938665	NaN	NaN	NaN	31.1257	30.4415	29.7202	1	1	1	8	6	4	O43663;H0YL53;H0YM42;H0YLA0;G3V3N7	O43663	Protein regulator of cytokinesis 1	PRC1
Cystatin-A	CSTA	11.006	148990000	1218	0	3		NaN	0	0.913981	29.9133	29.8569	29.6894	NaN	NaN	NaN	4	3	5	1	1	0	P01040;C9J0E4	P01040;C9J0E4	Cystatin-A;Cystatin-A, N-terminally processed	CSTA
Nucleoporin SEH1	SEH1L	29.541	148620000	1221	2	0		NaN	0	0.95807	NaN	NaN	NaN	NaN	30.0619	29.9954	1	2	1	3	3	3	K7ELV2;Q96EE3;K7EP88;K7ENI5;K7EPZ5	K7ELV2;Q96EE3;K7EP88;K7ENI5	Nucleoporin SEH1	SEH1L
Negative elongation factor E	NELFE	27.628	147740000	1223	3	0		NaN	0	1	NaN	NaN	NaN	29.0281	29.0397	28.7093	0	0	0	4	3	3	A0A0G2JI50;E9PD43;A0A0A0MT02;A0A0A0MSN9;P18615;A2ABK4	A0A0G2JI50;E9PD43;A0A0A0MT02;A0A0A0MSN9;P18615;A2ABK4	Negative elongation factor E	NELFE
Regulator of nonsense transcripts 3B	UPF3B	57.761	147640000	1227	3	0		NaN	0	0.763883	NaN	NaN	NaN	29.6821	29.8374	29.695	1	0	0	6	3	4	Q9BZI7;A0A087WYC8;A0A1B0GVA2	Q9BZI7;A0A087WYC8	Regulator of nonsense transcripts 3B	UPF3B
Target of EGR1 protein 1	TOE1	56.547	145830000	1233	3	0		NaN	0	0.777651	NaN	NaN	NaN	30.0245	30.2706	29.4351	0	1	0	4	3	6	Q96GM8	Q96GM8	Target of EGR1 protein 1	TOE1
Exosome complex component CSL4	EXOSC1	18.816	143110000	1239	0	2		NaN	0	1	28.4452	NaN	28.4527	NaN	NaN	NaN	2	1	2	0	1	2	B1AMU3;Q9Y3B2;B1AMU7;R4GNH9;R4GMQ7;B1AMU4	B1AMU3;Q9Y3B2;B1AMU7	Exosome complex component CSL4	EXOSC1
Sorting nexin-9	SNX9	66.591	142680000	1240	0	3		NaN	0	0.730438	30.1765	30.3723	30.1766	NaN	NaN	NaN	3	4	6	4	4	2	Q9Y5X1	Q9Y5X1	Sorting nexin-9	SNX9
28S ribosomal protein S25, mitochondrial	MRPS25	20.116	142520000	1242	2	0		NaN	0	0.858778	NaN	NaN	NaN	28.5023	28.7497	NaN	1	1	1	2	2	2	P82663;E7EPW2	P82663;E7EPW2	28S ribosomal protein S25, mitochondrial	MRPS25
Acyl-protein thioesterase 2	LYPLA2	24.737	141530000	1243	0	3		NaN	0	0.916659	29.6669	29.8008	29.542	NaN	NaN	NaN	2	4	3	1	1	2	O95372;Q5QPQ0;Q5QPQ3;Q5QPQ2;Q5QPN5;Q5QPN9;Q5QPQ1	O95372;Q5QPQ0;Q5QPQ3;Q5QPQ2	Acyl-protein thioesterase 2	LYPLA2
Protein FAM133B	FAM133B	28.385	139770000	1248	2	0		NaN	0	0.823184	NaN	NaN	NaN	NaN	28.9387	29.0166	1	0	1	1	2	3	Q5BKY9;G3XAI9;H0YH72;Q8N9E0	Q5BKY9;G3XAI9	Protein FAM133B	FAM133B
General transcription factor IIF subunit 2	GTF2F2	28.38	139450000	1249	2	0		NaN	0	0.899526	NaN	NaN	NaN	29.9736	30.0687	NaN	0	0	0	4	5	2	P13984	P13984	General transcription factor IIF subunit 2	GTF2F2
TRMT1-like protein	TRMT1L	81.746	138280000	1253	3	0		NaN	0	0.809864	NaN	NaN	NaN	30.9234	30.9613	30.5847	0	0	0	8	10	8	Q7Z2T5;X6RK96	Q7Z2T5	TRMT1-like protein	TRMT1L
Gem-associated protein 8	GEMIN8	28.636	137740000	1254	2	0		NaN	0	0.750144	NaN	NaN	NaN	29.1501	29.2865	NaN	1	1	1	2	2	0	Q9NWZ8	Q9NWZ8	Gem-associated protein 8	GEMIN8
Retrotransposon-derived protein PEG10	PEG10	40.471	137620000	1255	3	0		NaN	0	1	NaN	NaN	NaN	29.3503	29.4998	29.3803	0	0	0	4	3	3	A0A087WZG9;B4DSP0;A0A087WXK2;A0A087WUL4;A0A087WX23;Q86TG7	A0A087WZG9;B4DSP0;A0A087WXK2;A0A087WUL4;A0A087WX23;Q86TG7	Retrotransposon-derived protein PEG10	PEG10
Ribosomal RNA small subunit methyltransferase NEP1	EMG1	26.72	134420000	1262	3	0		NaN	0	0.782514	NaN	NaN	NaN	29.5956	29.1734	29.2183	0	1	0	4	3	2	Q92979;A0A087WVM7;V9GYP5;A0A087WWQ2	Q92979;A0A087WVM7;V9GYP5;A0A087WWQ2	Ribosomal RNA small subunit methyltransferase NEP1	EMG1
Pre-mRNA-splicing factor RBM22	RBM22	46.895	133960000	1265	3	0		NaN	0	0.750594	NaN	NaN	NaN	29.8309	29.8009	29.8292	1	1	1	5	3	4	Q9NW64;E5RJW4;E5RHA8	Q9NW64	Pre-mRNA-splicing factor RBM22	RBM22
Protein pelota homolog	PELO	43.359	132800000	1271	2	0		NaN	0	0.76952	NaN	NaN	NaN	29.4955	NaN	29.0088	1	1	0	2	3	3	Q9BRX2	Q9BRX2	Protein pelota homolog	PELO
MICOS complex subunit MIC25	CHCHD6	28.817	130000000	1279	0	3		NaN	0	0.961014	29.9354	29.865	30.0396	NaN	NaN	NaN	2	5	4	2	0	1	J3QTA6;Q9BRQ6;H0Y922;J3QTB2	J3QTA6;Q9BRQ6;H0Y922;J3QTB2	MICOS complex subunit MIC25	CHCHD6
Nucleolar protein 9	NOP9	69.437	129530000	1280	3	0		NaN	0	0.807252	NaN	NaN	NaN	30.2607	30.2511	30.2321	1	1	1	8	6	9	Q86U38	Q86U38	Nucleolar protein 9	NOP9
Zinc transporter 7	SLC30A7	41.625	129300000	1281	3	0		NaN	0	0.792426	NaN	NaN	NaN	28.7915	28.9436	28.7879	1	1	1	2	2	3	Q8NEW0;H0Y362	Q8NEW0;H0Y362	Zinc transporter 7	SLC30A7
SPRY domain-containing protein 7	SPRYD7	21.666	129060000	1282	0	3		NaN	0	0.817804	28.3492	28.6616	28.6024	NaN	NaN	NaN	2	2	2	2	3	0	Q5W111	Q5W111	SPRY domain-containing protein 7	SPRYD7
Protein QIL1	QIL1	15.436	128440000	1284	0	2		NaN	0	1	29.5032	NaN	29.5185	NaN	NaN	NaN	3	2	2	0	0	0	A0A140TA86;Q5XKP0;K7EIR2;A0A140TA84	A0A140TA86;Q5XKP0;K7EIR2;A0A140TA84	Protein QIL1	QIL1;C19orf70
Activating signal cointegrator 1	TRIP4	66.145	127380000	1287	3	0		NaN	0	0.829185	NaN	NaN	NaN	30.2793	30.04	30.111	2	1	0	6	3	5	Q15650;H0YL91;H0YLN7;H0YK63	Q15650;H0YL91	Activating signal cointegrator 1	TRIP4
Signal peptidase complex subunit 2	SPCS2	17.027	126720000	1288	0	2		NaN	0	1	29.651	29.3609	NaN	NaN	NaN	NaN	3	2	2	0	1	0	E9PL01;A0A087WUC6;E9PI68;Q15005;E9PRB9	E9PL01;A0A087WUC6;E9PI68;Q15005;E9PRB9	Signal peptidase complex subunit 2	SPCS2
Protein S100-A8	S100A8	10.834	126580000	1289	0	3		NaN	0	0.909993	30.126	29.9321	29.7608	NaN	NaN	NaN	5	3	2	0	0	0	P05109	P05109	Protein S100-A8;Protein S100-A8, N-terminally processed	S100A8
Splicing factor 1	SF1	68.329	125410000	1293	2	0		NaN	0	0.829735	NaN	NaN	NaN	29.4678	29.7891	NaN	1	2	2	2	5	1	Q15637;C9J792;F8WEV5;H7C561	Q15637	Splicing factor 1	SF1
Proteasome subunit alpha type	PSMA2	25.898	123920000	1295	0	3		NaN	0	1	30.0779	29.7575	29.9832	NaN	NaN	NaN	2	3	3	1	0	1	A0A024RA52;P25787;C9JCK5	A0A024RA52;P25787	Proteasome subunit alpha type;Proteasome subunit alpha type-2	PSMA2
Deoxynucleoside triphosphate triphosphohydrolase SAMHD1	SAMHD1	72.2	121750000	1300	3	0		NaN	0	0.732576	NaN	NaN	NaN	30.4277	30.4676	30.471	0	0	0	10	8	8	Q9Y3Z3	Q9Y3Z3	Deoxynucleoside triphosphate triphosphohydrolase SAMHD1	SAMHD1
Histone deacetylase 1	HDAC1	55.102	121180000	1302	0	3		NaN	0	0.839758	29.8641	29.5654	29.4849	NaN	NaN	NaN	6	7	6	4	6	6	Q13547;Q5TEE2	Q13547;Q5TEE2	Histone deacetylase 1	HDAC1
Acidic leucine-rich nuclear phosphoprotein 32 family member E	ANP32E	30.692	120960000	1303	0	3		NaN	0	0.768575	29.3228	29.3139	29.378	NaN	NaN	NaN	2	2	2	1	0	0	Q9BTT0;E9PPH5;Q5TB19;E9PLC4	Q9BTT0;E9PPH5;Q5TB19;E9PLC4	Acidic leucine-rich nuclear phosphoprotein 32 family member E	ANP32E
MKI67 FHA domain-interacting nucleolar phosphoprotein	NIFK	34.222	120490000	1304	3	0		NaN	0	0.764817	NaN	NaN	NaN	29.1775	29.1148	29.3306	0	0	0	4	3	2	Q9BYG3;H7BZL0;C9J808;C9J6C5	Q9BYG3	MKI67 FHA domain-interacting nucleolar phosphoprotein	NIFK
Proteasome subunit beta type-4	PSMB4	29.204	119140000	1308	0	3		NaN	0	0.887404	30.138	30.2057	30.0345	NaN	NaN	NaN	4	4	3	1	1	0	P28070	P28070	Proteasome subunit beta type-4	PSMB4
Spermatid perinuclear RNA-binding protein	STRBP	73.652	118960000	1309	3	0		NaN	0	0.775242	NaN	NaN	NaN	30.6361	30.4339	30.7564	2	2	3	7	6	5	Q96SI9	Q96SI9	Spermatid perinuclear RNA-binding protein	STRBP
Phospholipase D3	PLD3	54.705	118650000	1310	0	3		NaN	0	0.802591	29.948	29.8057	29.8352	NaN	NaN	NaN	5	2	4	2	2	1	Q8IV08;M0R1F7;M0R2W7;E2QRG1;M0QZK2;M0R2E7;M0QY94;M0QX50;M0QX99;A0A0A0MS28	Q8IV08	Phospholipase D3	PLD3
Hippocalcin-like protein 1	HPCAL1	22.313	117960000	1312	0	3		NaN	0	0.882398	30.2132	30.2653	30.1813	NaN	NaN	NaN	4	4	5	1	2	0	P37235;E9PC71;P84074;P61601;C9JW46;H7BZC1;E5RGA9	P37235;E9PC71;P84074	Hippocalcin-like protein 1;Neuron-specific calcium-binding protein hippocalcin	HPCAL1;HPCA
Double-stranded RNA-binding protein Staufen homolog 2	STAU2	31.723	116700000	1315	2	0		NaN	0	1	NaN	NaN	NaN	29.8211	29.9413	NaN	1	1	2	8	6	3	G5EA18;E5RJN7;A0A0A0MTC4;A0A0A0MTD1;F8VPI7;E7EPX0;A0A0A0MTC6;E7EVJ4;E9PH62;A0A0A0MTC5;Q9NUL3;E7EVI1;E5RJ67;H0YBY0	G5EA18;E5RJN7;A0A0A0MTC4;A0A0A0MTD1;F8VPI7;E7EPX0;A0A0A0MTC6;E7EVJ4;E9PH62;A0A0A0MTC5;Q9NUL3;E7EVI1	Double-stranded RNA-binding protein Staufen homolog 2	STAU2
Eukaryotic translation initiation factor 1	EIF1	13.607	115490000	1317	2	0		NaN	0	0.956606	NaN	NaN	NaN	NaN	28.0719	27.741	0	0	0	1	2	2	K7EM18;P41567;O60739	K7EM18;P41567;O60739	Eukaryotic translation initiation factor 1;Eukaryotic translation initiation factor 1b	EIF1;EIF1B
Protein argonaute	AGO1	88.878	113470000	1321	3	0		NaN	0	0.819411	NaN	NaN	NaN	30.5927	30.7049	30.4476	0	1	0	3	7	3	Q5TA58;Q9UL18;Q9H9G7;Q9HCK5	Q5TA58;Q9UL18;Q9H9G7;Q9HCK5	Protein argonaute;Protein argonaute-1;Protein argonaute-3;Protein argonaute-4	AGO1;AGO3;AGO4
5-AMP-activated protein kinase subunit gamma-1	PRKAG1	31.905	111760000	1325	3	0		NaN	0	0.981365	NaN	NaN	NaN	29.2077	28.4777	28.8313	2	3	3	3	3	2	F8VYY9;P54619;H0YHF8;H0YIC9;F8VZX1;E9PGP6;Q9UGJ0;F8VPF5;F8VVA3	F8VYY9;P54619;H0YHF8	5-AMP-activated protein kinase subunit gamma-1	PRKAG1
Programmed cell death protein 5	PDCD5	14.285	111710000	1327	0	3		NaN	0	0.945045	29.6709	29.3992	29.6311	NaN	NaN	NaN	4	3	3	1	0	1	O14737;Q3HM38;X6R2P6;K7ESJ4;K7EQA1	O14737;Q3HM38;X6R2P6;K7ESJ4;K7EQA1	Programmed cell death protein 5	PDCD5
Polyadenylate-binding protein	PABPC4	60.133	111430000	1329	0	3		NaN	0	0.970706	29.7727	29.6523	29.8551	NaN	NaN	NaN	20	20	22	24	25	25	H0Y5F5;H0YCC8;H0YEU6;H0YER0;P0CB38	H0Y5F5	Polyadenylate-binding protein	PABPC4
Mitochondrial inner membrane protein OXA1L	OXA1L	48.519	110520000	1332	0	2		NaN	0	0.966955	NaN	29.1048	28.8874	NaN	NaN	NaN	1	2	2	1	1	2	S4R3Q9;J3KNA0;Q15070;E7EVY0;C9JC63	S4R3Q9;J3KNA0;Q15070;E7EVY0;C9JC63	Mitochondrial inner membrane protein OXA1L	OXA1L
Poly [ADP-ribose] polymerase 2	PARP2	60.214	109760000	1334	2	0		NaN	0	0.976768	NaN	NaN	NaN	30.4137	30.1964	NaN	1	1	0	6	6	2	G3V167;Q9UGN5;H0YH02;E9PJ27	G3V167;Q9UGN5	Poly [ADP-ribose] polymerase 2	PARP2
Acyl-CoA desaturase	SCD	41.522	109580000	1335	0	2		NaN	0	0.946475	28.9669	NaN	29.1665	NaN	NaN	NaN	2	2	3	1	0	1	O00767	O00767	Acyl-CoA desaturase	SCD
Cytochrome b-c1 complex subunit 1, mitochondrial	UQCRC1	52.645	108780000	1336	0	3		NaN	0	0.883644	29.9025	29.8636	29.8689	NaN	NaN	NaN	2	4	3	1	1	2	P31930	P31930	Cytochrome b-c1 complex subunit 1, mitochondrial	UQCRC1
RNA-binding protein 33	RBM33	100.24	108710000	1337	3	0		NaN	0	0.97146	NaN	NaN	NaN	30.2052	30.2927	30.4118	0	0	1	4	5	4	H0Y3K4;Q96EV2;A0A0C4DFS3;H7C0H2	H0Y3K4;Q96EV2	RNA-binding protein 33	RBM33
Protein deglycase DJ-1	PARK7	17.91	108610000	1338	0	3		NaN	0	0.957337	30.2434	30.2155	30.1926	NaN	NaN	NaN	4	5	5	0	0	0	K7ELW0;Q99497;K7EN27	K7ELW0;Q99497;K7EN27	Protein deglycase DJ-1	PARK7
Activating signal cointegrator 1 complex subunit 2	ASCC2	86.359	107640000	1343	3	0		NaN	0	0.761558	NaN	NaN	NaN	29.7131	29.8776	29.6445	0	1	1	6	4	3	Q9H1I8;B1AH59;F2Z2W4;F8WAQ6;H7C3Y4	Q9H1I8;B1AH59	Activating signal cointegrator 1 complex subunit 2	ASCC2
Pre-mRNA-splicing factor 38A	PRPF38A	37.476	105860000	1345	0	3		NaN	0	0.794438	29.3369	29.1849	29.065	NaN	NaN	NaN	2	3	3	1	1	1	Q8NAV1	Q8NAV1	Pre-mRNA-splicing factor 38A	PRPF38A
Vesicle transport through interaction with t-SNAREs homolog 1B	VTI1B	26.688	105700000	1346	2	0		NaN	0	0.744786	NaN	NaN	NaN	28.4113	28.4269	NaN	1	1	1	2	2	2	Q9UEU0;J3KMW2;G3V5I2	Q9UEU0;J3KMW2;G3V5I2	Vesicle transport through interaction with t-SNAREs homolog 1B	VTI1B
Ubiquitin domain-containing protein 1	UBTD1	25.938	102390000	1352	0	2		NaN	0	0.758787	NaN	29.3604	29.3298	NaN	NaN	NaN	5	6	6	4	5	4	Q9HAC8	Q9HAC8	Ubiquitin domain-containing protein 1	UBTD1
Mitochondrial dicarboxylate carrier	SLC25A10	31.282	101830000	1353	2	0		NaN	0	0.745673	NaN	NaN	NaN	29.0479	NaN	29.2496	6	5	6	5	6	6	Q9UBX3;F6RGN5	Q9UBX3;F6RGN5	Mitochondrial dicarboxylate carrier	SLC25A10
Alpha-adducin	ADD1	70.055	101470000	1356	3	0		NaN	0	0.995418	NaN	NaN	NaN	29.5801	29.7809	29.4688	2	1	3	3	6	4	E7EV99;E7ENY0;P35611;A0A0A0MSR2;H0Y9H2;D6RF25;H0YFD8;D6RJE2;D6RAH3;P35612	E7EV99;E7ENY0;P35611;A0A0A0MSR2;H0Y9H2	Alpha-adducin	ADD1
DnaJ homolog subfamily B member 6	DNAJB6	23.84	100570000	1359	0	2		NaN	0	1	28.7086	NaN	28.6048	NaN	NaN	NaN	3	2	3	1	2	1	E9PH18;A0A0J9YX62;O75190;C9JDR7;C9JDX6;F8WCZ4;C9J2P2;C9J2C4;C9JB42;C9JN01;Q8WWF6;Q7Z6W7	E9PH18;A0A0J9YX62;O75190;C9JDR7;C9JDX6;F8WCZ4;C9J2P2;C9J2C4;C9JB42	DnaJ homolog subfamily B member 6	DNAJB6
Phosphatidylethanolamine-binding protein 1	PEBP1	21.057	100230000	1364	0	2		NaN	0	0.88552	29.0486	NaN	28.9912	NaN	NaN	NaN	3	3	4	0	1	1	P30086	P30086	Phosphatidylethanolamine-binding protein 1;Hippocampal cholinergic neurostimulating peptide	PEBP1
39S ribosomal protein L3, mitochondrial	MRPL3	17.095	100020000	1365	2	0		NaN	0	0.997799	NaN	NaN	NaN	28.4799	NaN	28.312	0	1	0	2	2	2	D6RC14;H0Y9G6;E7ETU7;P09001;E9PF06;D6RBQ5	D6RC14;H0Y9G6;E7ETU7;P09001;E9PF06	39S ribosomal protein L3, mitochondrial	MRPL3
3-hydroxyacyl-CoA dehydrogenase type-2	HSD17B10	26.923	97563000	1372	0	3		NaN	0	0.771894	29.3292	29.3243	29.3439	NaN	NaN	NaN	4	4	5	1	1	1	Q99714;Q5H928	Q99714;Q5H928	3-hydroxyacyl-CoA dehydrogenase type-2	HSD17B10
Adenine phosphoribosyltransferase	APRT	19.608	96545000	1375	0	3		NaN	0	0.908012	28.9178	28.8635	28.862	NaN	NaN	NaN	2	3	2	2	1	1	P07741;H3BQF1;H3BQB1;H3BQZ9;H3BSW3	P07741;H3BQF1;H3BQB1;H3BQZ9	Adenine phosphoribosyltransferase	APRT
NF-kappa-B-activating protein	NKAP	47.138	96447000	1376	2	0		NaN	0	0.796968	NaN	NaN	NaN	29.1357	NaN	28.7922	1	1	0	2	1	2	Q8N5F7;Q5M9Q1	Q8N5F7	NF-kappa-B-activating protein	NKAP
7SK snRNA methylphosphate capping enzyme	MEPCE	74.354	96279000	1377	3	0		NaN	0	0.812494	NaN	NaN	NaN	29.8978	29.6404	30.1127	2	1	1	6	6	4	Q7L2J0	Q7L2J0	7SK snRNA methylphosphate capping enzyme	MEPCE
Importin subunit alpha-5	KPNA1	60.221	95217000	1379	0	3		NaN	0	0.871337	29.6251	29.6443	29.6837	NaN	NaN	NaN	5	3	4	2	1	3	P52294;O15131;O60684;C9JYI4;Q5TFJ7;C9J352;C9JWD9;F2Z3G4;C9J4U1	P52294;O15131;O60684	Importin subunit alpha-5;Importin subunit alpha-5, N-terminally processed;Importin subunit alpha-6;Importin subunit alpha-7	KPNA1;KPNA5;KPNA6
ATP-dependent RNA helicase DDX42	DDX42	102.97	94817000	1380	3	0		NaN	0	0.804139	NaN	NaN	NaN	30.1814	30.5797	30.1276	2	1	3	5	5	3	Q86XP3;A0A0A0MSJ0	Q86XP3;A0A0A0MSJ0	ATP-dependent RNA helicase DDX42	DDX42
Dynactin subunit 2	DCTN2	44.23	94769000	1381	0	3		NaN	0	0.839195	30.6013	30.4542	30.6068	NaN	NaN	NaN	9	5	8	1	1	1	Q13561;F8W1I6;H0YI98;F8VW18;F8VX93;F8VRV7;H0YHL1;F8W0U6	Q13561;F8W1I6;H0YI98;F8VW18	Dynactin subunit 2	DCTN2
Elongation factor 1-alpha 2	EEF1A2	50.47	94534000	1382	3	0		NaN	0	0.851184	NaN	NaN	NaN	29.2856	29.2582	29.3796	12	11	12	16	15	16	Q05639	Q05639	Elongation factor 1-alpha 2	EEF1A2
28S ribosomal protein S22, mitochondrial	MRPS22	36.805	92788000	1387	2	0		NaN	0	0.974486	NaN	NaN	NaN	NaN	29.3715	29.0529	1	4	3	1	3	4	G5E9W7;G5E9V5;P82650;H7C5H3;H7C5F2;H7C5L9	G5E9W7;G5E9V5;P82650;H7C5H3;H7C5F2	28S ribosomal protein S22, mitochondrial	MRPS22
Protein phosphatase 1G	PPM1G	59.271	91755000	1389	0	3		NaN	0	0.940075	30.1333	30.0457	30.1255	NaN	NaN	NaN	4	5	4	4	0	3	O15355	O15355	Protein phosphatase 1G	PPM1G
Insulin receptor substrate 2	IRS2	137.33	91140000	1392	3	0		NaN	0	0.731292	NaN	NaN	NaN	30.4818	30.5846	30.5395	1	0	1	5	7	7	Q9Y4H2	Q9Y4H2	Insulin receptor substrate 2	IRS2
28S ribosomal protein S34, mitochondrial	MRPS34	26.332	91083000	1393	0	3		NaN	0	1	28.8934	28.8269	28.9344	NaN	NaN	NaN	1	2	2	2	0	2	C9JJ19;P82930	C9JJ19;P82930	28S ribosomal protein S34, mitochondrial	MRPS34
Ubiquitin-conjugating enzyme E2 N	UBE2N	17.138	90678000	1394	0	3		NaN	0	0.864713	29.6013	29.6656	29.6445	NaN	NaN	NaN	3	2	3	0	0	1	P61088;Q5JXB2;F8VQQ8;F8VSD4;F8VV71;F8VZ29	P61088;Q5JXB2;F8VQQ8;F8VSD4;F8VV71	Ubiquitin-conjugating enzyme E2 N;Putative ubiquitin-conjugating enzyme E2 N-like	UBE2N;UBE2NL
28S ribosomal protein S18b, mitochondrial	MRPS18B	29.395	90186000	1395	0	2		NaN	0	0.730012	28.4623	28.3801	NaN	NaN	NaN	NaN	2	2	2	2	0	1	Q9Y676;A0A0G2JIC6	Q9Y676;A0A0G2JIC6	28S ribosomal protein S18b, mitochondrial	MRPS18B
Dolichyl-diphosphooligosaccharide--protein glycosyltransferase subunit STT3B	STT3B	93.673	90168000	1396	3	0		NaN	0	0.790923	NaN	NaN	NaN	29.8193	29.9244	29.7	2	1	3	7	3	5	Q8TCJ2	Q8TCJ2	Dolichyl-diphosphooligosaccharide--protein glycosyltransferase subunit STT3B	STT3B
ATP-dependent DNA helicase Q1	RECQL	73.457	89482000	1400	2	0		NaN	0	0.87868	NaN	NaN	NaN	30.342	30.4414	NaN	0	0	1	5	10	2	P46063;F8WA66;F8WD97;F5H2L2;F5H4P4;F5H3W0	P46063	ATP-dependent DNA helicase Q1	RECQL
Ras-related GTP-binding protein C	RRAGC	44.223	87515000	1402	0	3		NaN	0	0.757868	28.9981	28.9021	28.8412	NaN	NaN	NaN	3	4	2	3	1	4	Q9HB90;Q9NQL2	Q9HB90;Q9NQL2	Ras-related GTP-binding protein C;Ras-related GTP-binding protein D	RRAGC;RRAGD
Histidine triad nucleotide-binding protein 1	HINT1	13.802	87498000	1403	0	2		NaN	0	0.876218	29.498	29.4799	NaN	NaN	NaN	NaN	3	2	2	0	0	0	P49773;D6RC06;D6REP8;D6RE99;D6RD60	P49773	Histidine triad nucleotide-binding protein 1	HINT1
Prolactin regulatory element-binding protein	PREB	45.468	86751000	1404	0	3		NaN	0	0.756951	29.6042	29.4249	29.5689	NaN	NaN	NaN	4	4	3	1	0	3	Q9HCU5;B5MC98;H7C2N7;H7C0W3	Q9HCU5;B5MC98	Prolactin regulatory element-binding protein	PREB
Receptor protein serine/threonine kinase	TGFBR1	41.849	86698000	1405	0	3		NaN	0	1	28.6108	28.7262	28.6106	NaN	NaN	NaN	2	2	2	2	2	1	F8W1R9;B4DY26;P36897;Q8NER5;P36896	F8W1R9;B4DY26;P36897;Q8NER5;P36896	Receptor protein serine/threonine kinase;TGF-beta receptor type-1;Activin receptor type-1C;Activin receptor type-1B	TGFBR1;ACVR1C;ACVR1B
Hepatoma-derived growth factor	HDGF	26.788	84579000	1409	0	2		NaN	0	0.872552	NaN	28.6189	28.8197	NaN	NaN	NaN	1	3	3	3	3	0	P51858	P51858	Hepatoma-derived growth factor	HDGF
Alpha-centractin	ACTR1A	42.613	84540000	1410	0	3		NaN	0	0.86352	30.4718	30.2432	30.4533	NaN	NaN	NaN	4	3	4	1	0	1	P61163;R4GMT0;A0A1B0GVS3;P42025	P61163;R4GMT0	Alpha-centractin	ACTR1A
Liprin-alpha-1	PPFIA1	135.78	83463000	1412	3	0		NaN	0	0.843154	NaN	NaN	NaN	30.7534	30.5441	30.527	2	1	1	8	8	8	Q13136;E9PJZ7;H0YEF9;H0YDW2;H0YD72;M0QZB5;B1APN9;O75335;E9PID5;E9PPF6;H0YIJ4;H0YHJ4;A0A1B0GVT3;R4GN36;H0YHK3;G3V200;O75145;O75334	Q13136	Liprin-alpha-1	PPFIA1
Mitochondrial import inner membrane translocase subunit TIM44	TIMM44	51.355	81685000	1417	0	3		NaN	0	0.939369	30.5074	29.8972	30.4823	NaN	NaN	NaN	10	4	9	2	3	4	O43615;M0QXU7;M0R301;M0QXM9;M0R124	O43615;M0QXU7	Mitochondrial import inner membrane translocase subunit TIM44	TIMM44
NF-X1-type zinc finger protein NFXL1	NFXL1	101.34	80627000	1418	3	0		NaN	0	0.814079	NaN	NaN	NaN	30.0957	30.2026	30.182	2	2	1	7	4	3	Q6ZNB6	Q6ZNB6	NF-X1-type zinc finger protein NFXL1	NFXL1
Annexin A11	ANXA11	54.389	80496000	1419	2	0		NaN	0	0.873161	NaN	NaN	NaN	28.9236	29.0148	NaN	3	2	3	2	3	1	P50995;E5RIN3;P27216	P50995	Annexin A11	ANXA11
Nucleolar protein 56	NOP56	66.049	80406000	1420	3	0		NaN	0	0.947909	NaN	NaN	NaN	29.6663	29.6428	29.6948	1	0	0	4	2	5	O00567;H0Y653;H0YDU4;Q5JXT2	O00567;H0Y653;H0YDU4;Q5JXT2	Nucleolar protein 56	NOP56
Transmembrane protein 9	TMEM9	20.958	80217000	1421	0	3		NaN	0	1	29.8262	29.6664	29.8157	NaN	NaN	NaN	2	2	2	0	0	0	B1ALM5;Q9P0T7;Q9NQ34	B1ALM5;Q9P0T7;Q9NQ34	Transmembrane protein 9;Transmembrane protein 9B	TMEM9;TMEM9B
Cytoplasmic dynein 1 intermediate chain 2	DYNC1I2	71.456	79594000	1422	0	3		NaN	0	0.840322	30.1359	29.9208	30.205	NaN	NaN	NaN	4	3	5	0	0	1	Q13409;E7EQL5;E9PGG1;E7EUM4;E7ERR6;E7ERH4;E7ET01;E7ETL8;E7EQU2;E7ESD3;E7EMU4;E7EV09;E7EU01;E5RFE1;C9J3E7;E5RJ75;O14576	Q13409;E7EQL5;E9PGG1;E7EUM4;E7ERR6;E7ERH4;E7ET01;E7ETL8;E7EQU2;E7ESD3;E7EMU4;E7EV09	Cytoplasmic dynein 1 intermediate chain 2	DYNC1I2
A-kinase anchor protein 1, mitochondrial	AKAP1	97.34	79524000	1423	3	0		NaN	0	0.784969	NaN	NaN	NaN	30.0519	29.911	30.0245	0	1	1	6	5	5	Q92667;I3L2A2;I3L2N7;I3L0W0;I3L364;I3L0K6;I3NI36	Q92667	A-kinase anchor protein 1, mitochondrial	AKAP1
S-adenosylmethionine synthase isoform type-2	MAT2A	43.66	79470000	1424	0	3		NaN	0	0.884269	30.1866	30.2005	30.3091	NaN	NaN	NaN	5	7	6	1	0	1	P31153;Q00266	P31153	S-adenosylmethionine synthase isoform type-2	MAT2A
Formin-binding protein 4	FNBP4	110.26	79145000	1426	3	0		NaN	0	0.797985	NaN	NaN	NaN	29.7479	29.4771	29.4759	0	0	0	4	6	2	Q8N3X1	Q8N3X1	Formin-binding protein 4	FNBP4
Protein LSM14 homolog B	LSM14B	42.07	78963000	1427	2	0		NaN	0	0.766691	NaN	NaN	NaN	27.6051	27.9665	NaN	1	0	1	2	2	2	Q9BX40;Q5TBP9;Q5TBQ0;Q5TBQ1	Q9BX40;Q5TBP9;Q5TBQ0	Protein LSM14 homolog B	LSM14B
Secretory carrier-associated membrane protein 2	SCAMP2	36.648	78499000	1428	0	2		NaN	0	0.942909	29.0377	NaN	28.7208	NaN	NaN	NaN	2	1	2	0	1	0	O15127;H3BV04;H3BN93;H3BUB6;H3BPL9	O15127;H3BV04;H3BN93;H3BUB6;H3BPL9	Secretory carrier-associated membrane protein 2	SCAMP2
Synapse-associated protein 1	SYAP1	39.933	77179000	1429	0	3		NaN	0	0.781049	29.873	29.8853	29.7726	NaN	NaN	NaN	4	5	4	0	0	0	Q96A49	Q96A49	Synapse-associated protein 1	SYAP1
6-phosphogluconate dehydrogenase, decarboxylating	PGD	53.139	77172000	1430	0	3		NaN	0	0.871944	30.7679	30.4965	30.8254	NaN	NaN	NaN	5	4	7	1	0	0	P52209;K7EM49;K7EPF6;K7EMN2	P52209;K7EM49;K7EPF6	6-phosphogluconate dehydrogenase, decarboxylating	PGD
Heterogeneous nuclear ribonucleoprotein L-like	HNRNPLL	59.663	77045000	1431	3	0		NaN	0	1	NaN	NaN	NaN	29.382	29.6049	29.5214	2	0	1	4	5	5	C9IYN3;D6W592;Q8WVV9;B7WPG3;H7C464;C9JJZ7	C9IYN3;D6W592;Q8WVV9;B7WPG3;H7C464	Heterogeneous nuclear ribonucleoprotein L-like	HNRNPLL;HNRPLL
RNA-binding protein 34	RBM34	48.564	76068000	1432	2	0		NaN	0	0.879297	NaN	NaN	NaN	29.7184	NaN	29.919	2	0	0	4	2	6	P42696;A2A2V2;Q5TCT4	P42696;A2A2V2	RNA-binding protein 34	RBM34
Lysosome-associated membrane glycoprotein 1	LAMP1	44.882	75866000	1433	0	3		NaN	0	0.90212	29.9282	30.3011	30.0092	NaN	NaN	NaN	3	3	4	1	2	0	P11279	P11279	Lysosome-associated membrane glycoprotein 1	LAMP1
Fragile X mental retardation protein 1	FMR1	71.174	75604000	1434	2	0		NaN	0	0.850027	NaN	NaN	NaN	NaN	29.7835	29.8589	14	13	14	19	19	19	Q06787;R9WNI0;Q8IXW7;A0A087WY29;A0A087WWR6	Q06787;R9WNI0;Q8IXW7	Fragile X mental retardation protein 1	FMR1
AP-1 complex subunit beta-1	AP1B1	104.64	73768000	1437	0	2		NaN	0	0.846576	NaN	28.8902	29.0879	NaN	NaN	NaN	12	15	11	20	19	15	Q10567;C9J1E7;K7EJX1;H7C034;A0A087WXS3;K7EKZ5	Q10567;C9J1E7	AP-1 complex subunit beta-1	AP1B1
Nicotinamide/nicotinic acid mononucleotide adenylyltransferase 1	NMNAT1	31.932	73483000	1439	2	0		NaN	0	0.758327	NaN	NaN	NaN	28.7607	NaN	28.6194	1	0	0	2	2	2	Q9HAN9;B1AN62	Q9HAN9	Nicotinamide/nicotinic acid mononucleotide adenylyltransferase 1	NMNAT1
Uncharacterized protein C1orf226	C1orf226	18.016	72509000	1442	0	3		NaN	0	1	28.5233	28.7319	28.5401	NaN	NaN	NaN	2	2	2	0	0	1	F8W6W0;A1L170;H7C2G1	F8W6W0;A1L170;H7C2G1	Uncharacterized protein C1orf226	C1orf226
Cytoplasmic dynein 1 light intermediate chain 1	DYNC1LI1	56.578	71884000	1445	0	3		NaN	0	0.729586	30.1224	30.0444	30.0827	NaN	NaN	NaN	8	5	5	2	1	2	Q9Y6G9;E9PHI6;C9JGM7;C9JLW1;B4E2E0	Q9Y6G9;E9PHI6	Cytoplasmic dynein 1 light intermediate chain 1	DYNC1LI1
Disheveled-associated activator of morphogenesis 1	DAAM1	123.47	71856000	1446	0	3		NaN	0	0.731719	31.4539	31.5949	31.5298	NaN	NaN	NaN	13	14	13	4	5	2	Q9Y4D1;A0A0J9YYF7;Q86T65	Q9Y4D1	Disheveled-associated activator of morphogenesis 1	DAAM1
Electron transfer flavoprotein subunit beta	ETFB	27.843	70533000	1451	0	3		NaN	0	0.881776	29.3455	29.1094	29.1978	NaN	NaN	NaN	3	4	3	1	0	1	P38117	P38117	Electron transfer flavoprotein subunit beta	ETFB
La-related protein 7	LARP7	66.898	70482000	1452	3	0		NaN	0	0.825356	NaN	NaN	NaN	29.1485	29.5732	29.2729	0	0	0	4	3	4	Q4G0J3;H0YA82;D6R9Z6;D6RFF0	Q4G0J3;H0YA82	La-related protein 7	LARP7
Interferon-related developmental regulator 1	IFRD1	50.268	70145000	1454	2	0		NaN	0	0.949347	NaN	NaN	NaN	28.9066	28.8109	NaN	0	0	0	2	2	2	O00458;C9JA65;C9JLG5;H0YEE3;E9PMY4;C9JNM6	O00458;C9JA65	Interferon-related developmental regulator 1	IFRD1
Keratinocyte proline-rich protein	KPRP	64.135	70021000	1455	0	3		NaN	0	0.821024	29.9728	29.9845	29.6514	NaN	NaN	NaN	3	3	3	1	1	1	Q5T749	Q5T749	Keratinocyte proline-rich protein	KPRP
Natural cytotoxicity triggering receptor 3 ligand 1	NCR3LG1	50.827	69797000	1456	0	3		NaN	0	0.81727	30.3741	30.4616	30.203	NaN	NaN	NaN	5	6	7	1	1	1	Q68D85	Q68D85	Natural cytotoxicity triggering receptor 3 ligand 1	NCR3LG1
Pescadillo homolog	PES1	66.077	69218000	1458	3	0		NaN	0	1	NaN	NaN	NaN	29.2385	29.3272	29.3288	3	0	2	4	4	2	B5MCF9;O00541;B3KXD6;H7C267;H7BYY8	B5MCF9;O00541;B3KXD6	Pescadillo homolog	PES1
Serine/threonine-protein phosphatase 2A 55 kDa regulatory subunit B alpha isoform	PPP2R2A	51.691	69130000	1460	0	2		NaN	0	0.859959	29.1294	29.1552	NaN	NaN	NaN	NaN	3	4	2	2	3	1	P63151;A0A1W2PQI2;E5RIY1;Q66LE6;H0YB06;E5RFR9;Q00005;Q9Y2T4	P63151;A0A1W2PQI2;E5RIY1;Q66LE6	Serine/threonine-protein phosphatase 2A 55 kDa regulatory subunit B alpha isoform;Serine/threonine-protein phosphatase 2A 55 kDa regulatory subunit B delta isoform	PPP2R2A;PPP2R2D
Ubiquitin-associated protein 2	UBAP2	117.11	68864000	1461	2	0		NaN	0	0.821563	NaN	NaN	NaN	29.5161	NaN	29.5069	1	0	0	4	2	3	Q5T6F2;F5H2U4;A2A305;A0A0D9SFI5	Q5T6F2;F5H2U4;A2A305	Ubiquitin-associated protein 2	UBAP2
Polypeptide N-acetylgalactosaminyltransferase 2	GALNT2	64.732	68565000	1462	0	3		NaN	0	0.84715	29.7429	29.7158	29.6849	NaN	NaN	NaN	5	3	4	2	3	3	Q10471	Q10471	Polypeptide N-acetylgalactosaminyltransferase 2;Polypeptide N-acetylgalactosaminyltransferase 2 soluble form	GALNT2
Farnesyl pyrophosphate synthase	FDPS	48.275	68319000	1464	0	2		NaN	0	0.898879	29.3814	NaN	29.4799	NaN	NaN	NaN	3	1	4	1	2	0	P14324;A0A087X1D8;A0A087WVN4;A0A087WTP2;A0A087X090	P14324;A0A087X1D8;A0A087WVN4	Farnesyl pyrophosphate synthase	FDPS
Tropomodulin-3	TMOD3	39.594	67884000	1465	0	2		NaN	0	0.748797	28.9739	NaN	29.022	NaN	NaN	NaN	2	3	2	2	0	1	Q9NYL9;H0YKU1;H0YNJ8;G5EA42;Q9NZR1	Q9NYL9;H0YKU1;H0YNJ8	Tropomodulin-3	TMOD3
Cyclin-dependent kinase 11A	CDK11A	86.823	67553000	1466	3	0		NaN	0	1	NaN	NaN	NaN	29.4922	29.4603	30.1372	1	1	2	5	6	5	Q5QPR4;J3QR29;A0A0D9SEI3;Q5QPR3;B7ZVY7;A0A0D9SER5;A0A0D9SEN2;J3QR44;Q9UQ88;P21127;J3KS35;E7ESP2;Q13882	Q5QPR4;J3QR29;A0A0D9SEI3;Q5QPR3;B7ZVY7;A0A0D9SER5;A0A0D9SEN2;J3QR44;Q9UQ88;P21127	Cyclin-dependent kinase 11A;Cyclin-dependent kinase 11B	CDK11A;CDK11B;CDC2L1
Exosome complex component RRP42	EXOSC7	31.821	67140000	1467	2	0		NaN	0	0.833049	NaN	NaN	NaN	28.9876	NaN	29.1539	1	0	1	5	1	3	Q15024	Q15024	Exosome complex component RRP42	EXOSC7
m7GpppN-mRNA hydrolase	DCP2	48.457	66826000	1468	2	0		NaN	0	0.803107	NaN	NaN	NaN	28.9385	29.2208	NaN	0	1	0	2	2	2	Q8IU60;H0Y9T5	Q8IU60;H0Y9T5	m7GpppN-mRNA hydrolase	DCP2
Ribosomal RNA processing protein 1 homolog B	RRP1B	84.427	66559000	1469	2	0		NaN	0	0.835832	NaN	NaN	NaN	29.4614	NaN	29.7306	1	0	1	2	1	5	Q14684	Q14684	Ribosomal RNA processing protein 1 homolog B	RRP1B
Glutaryl-CoA dehydrogenase, mitochondrial	GCDH	48.127	66544000	1470	2	0		NaN	0	0.783004	NaN	NaN	NaN	28.5661	NaN	28.2709	1	1	2	2	3	2	Q92947;K7EQ99;K7ESA6	Q92947	Glutaryl-CoA dehydrogenase, mitochondrial	GCDH
39S ribosomal protein L9, mitochondrial	MRPL9	30.243	66439000	1471	2	0		NaN	0	0.765284	NaN	NaN	NaN	29.088	28.865	NaN	0	0	0	2	3	0	Q9BYD2;Q5SZR1;A0A1W2PPK1;A0A1W2PRK9;A0A1W2PQB6;A0A1W2PS92	Q9BYD2;Q5SZR1	39S ribosomal protein L9, mitochondrial	MRPL9
Ras-related protein Rab-32	RAB32	24.997	66422000	1472	0	3		NaN	0	0.838071	29.0636	28.7852	28.9156	NaN	NaN	NaN	2	2	2	0	1	1	Q13637	Q13637	Ras-related protein Rab-32	RAB32
Serine beta-lactamase-like protein LACTB, mitochondrial	LACTB	60.693	66168000	1473	0	3		NaN	0	0.857014	29.1516	28.8893	29.1395	NaN	NaN	NaN	4	5	5	2	1	2	P83111;H0YNN5	P83111;H0YNN5	Serine beta-lactamase-like protein LACTB, mitochondrial	LACTB
Guanine nucleotide-binding protein subunit gamma	GNG2	5.904	66060000	1474	0	2		NaN	0	0.975246	NaN	28.2592	28.5201	NaN	NaN	NaN	1	2	2	0	0	0	G3V2C9;P59768;G3V415;G3V3J9;G3V2N0	G3V2C9;P59768;G3V415;G3V3J9;G3V2N0	Guanine nucleotide-binding protein subunit gamma;Guanine nucleotide-binding protein G(I)/G(S)/G(O) subunit gamma-2	GNG2
Protein lin-7 homolog A	LIN7A	25.996	64994000	1477	0	2		NaN	0	0.944332	29.3746	NaN	29.2949	NaN	NaN	NaN	6	4	6	3	2	2	O14910;H0YIA8;H0YI92;J3KN23;Q9HAP6	O14910;H0YIA8;H0YI92	Protein lin-7 homolog A	LIN7A
Polyadenylate-binding protein-interacting protein 1	PAIP1	39.908	64805000	1478	2	0		NaN	0	0.997004	NaN	NaN	NaN	27.8085	27.8816	NaN	0	0	1	2	2	2	D6REB4;Q9H074;D6RJF2;D6RD97;D6RJ02;D6R9H8	D6REB4;Q9H074;D6RJF2	Polyadenylate-binding protein-interacting protein 1	PAIP1
39S ribosomal protein L11, mitochondrial	MRPL11	20.683	64748000	1479	2	0		NaN	0	0.733435	NaN	NaN	NaN	28.4272	NaN	28.5914	0	0	1	2	2	3	Q9Y3B7	Q9Y3B7	39S ribosomal protein L11, mitochondrial	MRPL11
28S ribosomal protein S9, mitochondrial	MRPS9	45.834	64429000	1480	2	0		NaN	0	0.857601	NaN	NaN	NaN	29.393	29.1511	NaN	1	2	1	2	4	1	P82933	P82933	28S ribosomal protein S9, mitochondrial	MRPS9
Rab-like protein 6	RABL6	53.859	64325000	1481	2	0		NaN	0	0.986782	NaN	NaN	NaN	28.9324	28.8614	NaN	1	0	1	3	2	1	F2Z2T0;H0Y4Z8;Q3YEC7;H0Y7H6;G3V154	F2Z2T0;H0Y4Z8;Q3YEC7	Rab-like protein 6	RABL6
COP9 signalosome complex subunit 2	COPS2	51.596	63917000	1482	0	3		NaN	0	0.862924	29.5512	29.5315	29.4433	NaN	NaN	NaN	5	5	4	1	2	1	P61201;B4DIH5;H0YKU5;H0YM03	P61201;B4DIH5;H0YKU5	COP9 signalosome complex subunit 2	COPS2
Pituitary tumor-transforming gene 1 protein-interacting protein	PTTG1IP	11.598	63715000	1483	0	3		NaN	0	1	28.9379	28.8989	29.0991	NaN	NaN	NaN	2	2	2	0	0	0	A8MZH8;P53801;B4DPZ0	A8MZH8;P53801;B4DPZ0	Pituitary tumor-transforming gene 1 protein-interacting protein	PTTG1IP
Sodium-dependent neutral amino acid transporter B(0)AT2	SLC6A15	10.738	63385000	1485	0	2		NaN	0	0.982907	28.3617	NaN	28.5311	NaN	NaN	NaN	2	0	2	1	0	0	F8VSG1;Q9H2J7	F8VSG1;Q9H2J7	Sodium-dependent neutral amino acid transporter B(0)AT2	SLC6A15
SPATS2-like protein	SPATS2L	61.728	63167000	1486	2	0		NaN	0	0.752399	NaN	NaN	NaN	29.7833	29.7811	NaN	0	0	0	4	3	1	Q9NUQ6;B8ZZZ7;Q4ZFW0;F8WAV0;C9IZC3;C9J8M7;F2Z2S1;C9JKE4;F8VZ02;F8VT91;C9JGM8;F8W6C2	Q9NUQ6;B8ZZZ7	SPATS2-like protein	SPATS2L
RNA polymerase II-associated factor 1 homolog	PAF1	59.975	63116000	1487	3	0		NaN	0	0.795954	NaN	NaN	NaN	29.3283	29.0576	29.0834	0	0	0	4	4	2	Q8N7H5;B4DGJ5	Q8N7H5;B4DGJ5	RNA polymerase II-associated factor 1 homolog	PAF1
Deoxyuridine 5-triphosphate nucleotidohydrolase, mitochondrial	DUT	15.395	63041000	1488	0	2		NaN	0	1	28.5415	NaN	28.5984	NaN	NaN	NaN	2	1	2	1	0	0	A0A0C4DGL3;H0YNW5;H0YKC5;P33316;H0YMP1;H0YMM5;H0YNJ9;H0YKI0	A0A0C4DGL3;H0YNW5;H0YKC5;P33316;H0YMP1;H0YMM5;H0YNJ9;H0YKI0	Deoxyuridine 5-triphosphate nucleotidohydrolase, mitochondrial	DUT
DnaJ homolog subfamily C member 11	DNAJC11	63.277	62126000	1490	2	0		NaN	0	0.751947	NaN	NaN	NaN	NaN	28.5491	28.7381	3	6	3	2	3	3	Q9NVH1;B1AK20;Q5TH61	Q9NVH1	DnaJ homolog subfamily C member 11	DNAJC11
RNA-binding protein 27	RBM27	114.54	61851000	1491	2	0		NaN	0	0.746563	NaN	NaN	NaN	29.5192	NaN	29.6555	2	2	2	4	3	4	U3KPZ7;Q9P2N5	U3KPZ7;Q9P2N5	RNA-binding protein 27	RBM27
tRNA (adenine(58)-N(1))-methyltransferase non-catalytic subunit TRM6	TRMT6	55.799	61676000	1492	2	0		NaN	0	0.740817	NaN	NaN	NaN	29.4734	29.4216	NaN	0	0	0	3	2	3	Q9UJA5	Q9UJA5	tRNA (adenine(58)-N(1))-methyltransferase non-catalytic subunit TRM6	TRMT6
Translin	TSN	25.572	61156000	1494	0	3		NaN	0	0.991474	29.1184	29.1994	28.9806	NaN	NaN	NaN	2	2	3	1	0	0	E9PGT1;Q15631;H7C1D4	E9PGT1;Q15631;H7C1D4	Translin	TSN
C-terminal-binding protein 1	CTBP1	47.535	61135000	1495	0	3		NaN	0	0.841453	29.878	29.7734	29.5794	NaN	NaN	NaN	4	5	3	1	1	1	Q13363;H0Y8W7;D6RAX2;H0Y9M9;E7ESU7;E7EPF8;E9PGB1;H0Y8U5;E7EUB3	Q13363;H0Y8W7;D6RAX2	C-terminal-binding protein 1	CTBP1
Cell division cycle protein 27 homolog	CDC27	91.737	60816000	1496	3	0		NaN	0	0.97297	NaN	NaN	NaN	29.4809	29.5976	29.4904	1	1	1	4	5	6	G5EA36;P30260;I3L3H6;F6QPS0;I3L328;I3L394;K7EMA6;I3L3G1;I3L2Z8;E9PRZ6	G5EA36;P30260	Cell division cycle protein 27 homolog	CDC27
ATPase family AAA domain-containing protein 3B	ATAD3B	72.572	60649000	1497	0	3		NaN	0	0.820485	29.879	29.74	29.8766	NaN	NaN	NaN	22	21	22	21	21	22	Q5T9A4	Q5T9A4	ATPase family AAA domain-containing protein 3B	ATAD3B
GTPase KRas	KRAS	21.656	60069000	1498	0	2		NaN	0	0.913314	NaN	29.4008	29.6779	NaN	NaN	NaN	5	5	5	2	4	2	P01116	P01116	GTPase KRas;GTPase KRas, N-terminally processed	KRAS
Enoyl-CoA hydratase, mitochondrial	ECHS1	31.387	59832000	1499	0	3		NaN	0	0.886147	29.6089	29.2476	29.2996	NaN	NaN	NaN	4	3	3	2	1	1	P30084	P30084	Enoyl-CoA hydratase, mitochondrial	ECHS1
Basic leucine zipper and W2 domain-containing protein 2	BZW2	46.913	59316000	1500	0	2		NaN	0	0.994626	29.2472	NaN	29.321	NaN	NaN	NaN	6	4	4	3	3	3	E7ETZ4;Q9Y6E2;B5MCH7;B5MCE7;Q75MG1;E9PFD4;C9JF98;E7EMS9;E9PFE3;F8WDX8	E7ETZ4;Q9Y6E2;B5MCH7;B5MCE7;Q75MG1;E9PFD4	Basic leucine zipper and W2 domain-containing protein 2	BZW2
Casein kinase I isoform epsilon	CSNK1E	47.315	58722000	1502	0	3		NaN	0	0.877447	28.3934	28.5096	28.5517	NaN	NaN	NaN	3	3	2	2	2	1	P49674;B0QY35;B0QY34;H7BYT1;P48730;H0Y645;B0QY36;H0Y2N6;J3QQI9;H0Y5S9;B4DLF1;H0Y682	P49674;B0QY35;B0QY34;H7BYT1;P48730;H0Y645;B0QY36	Casein kinase I isoform epsilon;Casein kinase I isoform delta	CSNK1E;CSNK1D
pre-rRNA processing protein FTSJ3	FTSJ3	96.557	58033000	1503	2	0		NaN	0	0.800537	NaN	NaN	NaN	29.2402	29.4406	NaN	1	1	1	3	4	3	Q8IY81	Q8IY81	pre-rRNA processing protein FTSJ3	FTSJ3
Peptidyl-prolyl cis-trans isomerase E	PPIE	33.43	57439000	1506	2	0		NaN	0	0.738195	NaN	NaN	NaN	NaN	28.4543	28.2017	1	1	0	1	2	3	Q9UNP9;E9PKY5;E9PEQ6;E9PK21	Q9UNP9;E9PKY5;E9PEQ6	Peptidyl-prolyl cis-trans isomerase E;Peptidyl-prolyl cis-trans isomerase	PPIE
Zinc finger CCCH domain-containing protein 7B	ZC3H7B	111.58	56049000	1509	3	0		NaN	0	0.743017	NaN	NaN	NaN	29.8803	29.9024	29.6933	1	3	2	6	4	5	Q9UGR2	Q9UGR2	Zinc finger CCCH domain-containing protein 7B	ZC3H7B
Regulator of G-protein signaling 17	RGS17	24.359	55632000	1511	0	2		NaN	0	0.743458	NaN	29.184	29.0264	NaN	NaN	NaN	2	5	3	1	0	1	Q9UGC6	Q9UGC6	Regulator of G-protein signaling 17	RGS17
Sodium-coupled neutral amino acid transporter 1	SLC38A1	56.195	55605000	1512	2	0		NaN	0	0.982135	NaN	NaN	NaN	27.8467	27.8382	NaN	4	2	2	2	2	1	F8VX04;Q9H2H9;F8VX12	F8VX04;Q9H2H9	Sodium-coupled neutral amino acid transporter 1	SLC38A1
NADH dehydrogenase [ubiquinone] 1 beta subcomplex subunit 6	NDUFB6	15.489	54474000	1514	0	2		NaN	0	0.920706	28.8082	NaN	28.7294	NaN	NaN	NaN	2	2	2	0	0	0	O95139;A0A087WZX2	O95139	NADH dehydrogenase [ubiquinone] 1 beta subcomplex subunit 6	NDUFB6
Importin subunit alpha-4	KPNA3	57.81	54363000	1516	0	3		NaN	0	0.948628	29.1597	29.3719	29.3883	NaN	NaN	NaN	5	3	4	1	1	2	O00505;H0Y4S9	O00505	Importin subunit alpha-4	KPNA3
CD44 antigen	CD44	19.46	54145000	1517	0	2		NaN	0	0.972214	28.4167	NaN	28.5067	NaN	NaN	NaN	2	1	3	0	1	0	H0YDX6;H0YD13;H0YDW7;H0YCV9;H0Y2P0;H0Y5E4;P16070;E9PKC6;H0YD17;Q86UZ1	H0YDX6;H0YD13;H0YDW7;H0YCV9;H0Y2P0;H0Y5E4;P16070;E9PKC6;H0YD17	CD44 antigen	CD44
SUMO-activating enzyme subunit 2	UBA2	71.223	53771000	1518	0	3		NaN	0	0.746118	28.8846	28.6657	28.655	NaN	NaN	NaN	3	2	3	1	1	0	Q9UBT2;K7EPL2;U3KQ55;K7ES38	Q9UBT2;K7EPL2	SUMO-activating enzyme subunit 2	UBA2
SWI/SNF-related matrix-associated actin-dependent regulator of chromatin subfamily D member 1	SMARCD1	58.232	53318000	1519	2	0		NaN	0	0.778134	NaN	NaN	NaN	29.3368	29.2961	NaN	1	1	0	3	3	2	Q96GM5;F8VRQ4;F8VZ70;F8VUB0;F8VW95;H0YHV1	Q96GM5;F8VRQ4;F8VZ70;F8VUB0	SWI/SNF-related matrix-associated actin-dependent regulator of chromatin subfamily D member 1	SMARCD1
Cleavage stimulation factor subunit 3	CSTF3	82.921	52731000	1521	3	0		NaN	0	0.844291	NaN	NaN	NaN	29.0302	29.034	28.7542	3	4	2	6	3	3	Q12996;E9PLP8;H0YE74;E9PJ06	Q12996	Cleavage stimulation factor subunit 3	CSTF3
F-box/LRR-repeat protein 20	FBXL20	48.575	52588000	1522	0	3		NaN	0	0.963233	29.8722	29.9251	29.7614	NaN	NaN	NaN	5	5	5	1	1	1	J3KTA1;Q96IG2;Q9UKC9;J3QKL3;F8WE99	J3KTA1;Q96IG2	F-box/LRR-repeat protein 20	FBXL20
Actin-related protein 3	ACTR3	47.371	51501000	1524	0	3		NaN	0	0.864116	29.2135	29.1498	29.3174	NaN	NaN	NaN	3	3	3	2	1	2	P61158;B4DXW1;F8WDR7;F8WEW2;F8WE84;Q9P1U1	P61158;B4DXW1	Actin-related protein 3	ACTR3
ATP-dependent zinc metalloprotease YME1L1	YME1L1	82.665	50531000	1525	3	0		NaN	0	0.777168	NaN	NaN	NaN	28.9411	29.2382	29.4966	2	1	2	4	5	3	Q96I63;Q96TA2;R4GNA5;Q5T8D2;Q5T8D1	Q96I63;Q96TA2;R4GNA5	ATP-dependent zinc metalloprotease YME1L1	YME1L1
Cleavage and polyadenylation specificity factor subunit 3	CPSF3	73.476	50200000	1526	3	0		NaN	0	0.973728	NaN	NaN	NaN	28.7447	29.2365	28.9733	0	1	0	2	4	3	G5E9W3;Q9UKF6	G5E9W3;Q9UKF6	Cleavage and polyadenylation specificity factor subunit 3	CPSF3
OTU domain-containing protein 4	OTUD4	124.04	49759000	1528	3	0		NaN	0	0.855256	NaN	NaN	NaN	29.6508	29.8784	29.7155	0	0	0	5	4	6	Q01804;D6RI06;D6RA27	Q01804;D6RI06	OTU domain-containing protein 4	OTUD4
ATP-dependent RNA helicase DDX18	DDX18	75.406	49444000	1529	3	0		NaN	0	0.751495	NaN	NaN	NaN	28.6725	29.107	29.4395	0	0	0	5	3	3	Q9NVP1;H7C452	Q9NVP1	ATP-dependent RNA helicase DDX18	DDX18
Drebrin	DBN1	71.428	49383000	1530	0	3		NaN	0	0.82754	30.0584	30.0426	30.0798	NaN	NaN	NaN	4	3	5	1	1	0	Q16643;D6R9W4;D6RFI1;D6RCR4	Q16643;D6R9W4;D6RFI1	Drebrin	DBN1
Small glutamine-rich tetratricopeptide repeat-containing protein alpha	SGTA	34.063	49316000	1531	0	3		NaN	0	0.935856	28.852	28.6678	28.723	NaN	NaN	NaN	3	2	2	0	1	0	O43765;K7EMD6	O43765	Small glutamine-rich tetratricopeptide repeat-containing protein alpha	SGTA
Carboxyl-terminal PDZ ligand of neuronal nitric oxide synthase protein	NOS1AP	56.149	49281000	1532	0	3		NaN	0	0.928909	30.0103	30.1577	30.0682	NaN	NaN	NaN	5	6	5	1	1	0	O75052;E9PSG0	O75052;E9PSG0	Carboxyl-terminal PDZ ligand of neuronal nitric oxide synthase protein	NOS1AP
Ras-related protein Rab-5A	RAB5A	23.658	47605000	1535	0	2		NaN	0	0.892468	28.0508	NaN	28.1847	NaN	NaN	NaN	5	4	5	3	2	2	P20339	P20339	Ras-related protein Rab-5A	RAB5A
COP9 signalosome complex subunit 8	COPS8	19.344	47410000	1537	0	3		NaN	0	0.990689	28.2826	28.4186	28.3859	NaN	NaN	NaN	2	2	2	0	0	0	E9PGT6;Q99627;H7C3S9	E9PGT6;Q99627;H7C3S9	COP9 signalosome complex subunit 8	COPS8
Serine/threonine-protein phosphatase 2A 56 kDa regulatory subunit epsilon isoform	PPP2R5E	54.699	47358000	1538	0	3		NaN	0	0.828087	30.0177	29.9731	29.8281	NaN	NaN	NaN	4	4	4	0	0	0	Q16537	Q16537	Serine/threonine-protein phosphatase 2A 56 kDa regulatory subunit epsilon isoform	PPP2R5E
Purine nucleoside phosphorylase	PNP	32.118	46881000	1541	0	3		NaN	0	0.914649	29.078	29.1106	29.4725	NaN	NaN	NaN	4	3	3	0	1	0	P00491;G3V5M2;G3V2H3	P00491;G3V5M2	Purine nucleoside phosphorylase	PNP
Zinc finger CCHC domain-containing protein 8	ZCCHC8	78.576	46715000	1543	3	0		NaN	0	0.816736	NaN	NaN	NaN	28.9285	29.2287	28.8124	0	0	0	3	4	2	Q6NZY4;F5H6J5;F5GX80	Q6NZY4	Zinc finger CCHC domain-containing protein 8	ZCCHC8
Glutaredoxin-3	GLRX3	37.432	46155000	1544	0	3		NaN	0	0.924106	28.928	28.8098	28.9488	NaN	NaN	NaN	3	4	4	0	2	2	O76003	O76003	Glutaredoxin-3	GLRX3
Condensin-2 complex subunit G2	NCAPG2	130.96	45980000	1545	2	0		NaN	0	0.804656	NaN	NaN	NaN	29.9955	29.9856	NaN	0	1	0	5	4	4	Q86XI2;H0Y6U5;F8WE06	Q86XI2;H0Y6U5	Condensin-2 complex subunit G2	NCAPG2
SWI/SNF-related matrix-associated actin-dependent regulator of chromatin subfamily A member 5	SMARCA5	121.9	45636000	1546	2	0		NaN	0	0.934459	NaN	NaN	NaN	29.4455	29.5756	NaN	1	3	1	4	6	6	O60264	O60264	SWI/SNF-related matrix-associated actin-dependent regulator of chromatin subfamily A member 5	SMARCA5
Protein enabled homolog	ENAH	66.509	45351000	1547	0	3		NaN	0	0.795448	29.1705	29.39	29.4043	NaN	NaN	NaN	3	3	2	1	0	2	Q8N8S7;A0A0U1RRM6;A0A0U1RQP7;A0A075B6E5	Q8N8S7;A0A0U1RRM6;A0A0U1RQP7;A0A075B6E5	Protein enabled homolog	ENAH
COP9 signalosome complex subunit 4	COPS4	47.726	45157000	1548	0	3		NaN	0	0.998595	29.5066	29.7042	29.6058	NaN	NaN	NaN	4	6	4	1	1	0	D6RAX7;Q9BT78;D6RFN0;D6RD63	D6RAX7;Q9BT78;D6RFN0;D6RD63	COP9 signalosome complex subunit 4	COPS4
Probable ATP-dependent RNA helicase YTHDC2	YTHDC2	160.25	45073000	1549	3	0		NaN	0	0.76017	NaN	NaN	NaN	30.1652	30.104	30.0729	0	0	0	8	8	7	Q9H6S0;D6RA70;D6R9T8;D6RF50	Q9H6S0;D6RA70	Probable ATP-dependent RNA helicase YTHDC2	YTHDC2
MICOS complex subunit MIC60	IMMT	73.253	44532000	1551	0	2		NaN	0	1	29.1316	NaN	29.6186	NaN	NaN	NaN	28	34	37	33	29	37	C9J406;H7C463	C9J406;H7C463		IMMT
tRNA (uracil-5-)-methyltransferase homolog A	TRMT2A	70.834	44401000	1552	3	0		NaN	0	0.986005	NaN	NaN	NaN	28.9836	29.1892	28.6172	0	0	0	2	3	3	F2Z2W7;Q8IZ69	F2Z2W7;Q8IZ69	tRNA (uracil-5-)-methyltransferase homolog A	TRMT2A
FERM, ARHGEF and pleckstrin domain-containing protein 2	FARP2	51.593	44115000	1553	0	2		NaN	0	0.967703	28.799	28.9036	NaN	NaN	NaN	NaN	3	5	2	1	0	2	H7C3M7	H7C3M7		FARP2
Procollagen galactosyltransferase 1	COLGALT1	71.635	43902000	1555	2	0		NaN	0	0.793934	NaN	NaN	NaN	28.895	28.7342	NaN	1	2	0	3	3	2	Q8NBJ5;M0QYH0;M0QX72	Q8NBJ5	Procollagen galactosyltransferase 1	COLGALT1
ATP-dependent RNA helicase DDX54	DDX54	98.594	42635000	1558	3	0		NaN	0	0.789426	NaN	NaN	NaN	29.3483	29.2322	29.286	1	0	1	4	5	5	Q8TDD1;H0YHZ9;H0YHH7;F8VRX4	Q8TDD1	ATP-dependent RNA helicase DDX54	DDX54
Syntaxin-binding protein 3	STXBP3	67.764	42506000	1559	0	3		NaN	0	0.952237	29.3414	29.2282	29.3317	NaN	NaN	NaN	3	4	6	1	1	2	O00186	O00186	Syntaxin-binding protein 3	STXBP3
Cytosol aminopeptidase	LAP3	56.166	42454000	1560	0	3		NaN	0	0.886775	29.9588	29.9647	29.8917	NaN	NaN	NaN	7	6	3	1	1	0	P28838;H0Y9Q1;H0Y983	P28838	Cytosol aminopeptidase	LAP3
Zinc transporter ZIP14	SLC39A14	54.212	42213000	1561	0	3		NaN	0	0.832495	29.2355	29.2724	29.0667	NaN	NaN	NaN	2	3	2	0	0	0	Q15043;E5RFZ8;E5RGA7;E5RJ40;E5RJG5;E5RIP4;E5RFT1	Q15043;E5RFZ8;E5RGA7;E5RJ40;E5RJG5;E5RIP4	Zinc transporter ZIP14	SLC39A14
Kinesin-like protein KIF2C	KIF2C	81.312	42083000	1562	3	0		NaN	0	0.77237	NaN	NaN	NaN	29.0547	29.1485	28.6277	0	0	1	3	5	4	Q99661;Q5JR89;Q5JR91;Q8N4N8	Q99661	Kinesin-like protein KIF2C	KIF2C
182 kDa tankyrase-1-binding protein	TNKS1BP1	181.79	41762000	1563	3	0		NaN	0	0.763417	NaN	NaN	NaN	29.8489	30.5183	30.161	1	0	1	6	3	7	Q9C0C2;E9PKK0	Q9C0C2	182 kDa tankyrase-1-binding protein	TNKS1BP1
[truncated: 133 more rows]

## Sheet: Table SI B
Protein names	Gene names	Mol. weight [kDa]	iBAQ	iBAQ rank	#Values WT	# Values FGAL	T-test Significant FGAL_WT	T-test Difference FGAL_WT	-Log T-test p-value FGAL_WT	T-test q-value FGAL_WT	LFQ intensity FGal_1	LFQ intensity FGal_2	LFQ intensity FGal_3	LFQ intensity WT_1	LFQ intensity WT_2	LFQ intensity WT_3	Peptides FGal_1	Peptides FGal_2	Peptides FGal_3	Peptides WT_1	Peptides WT_2	Peptides WT_3	Protein IDs	Majority protein IDs	Protein names	Gene names
[truncated: 286 more rows]

[truncated: 6 more sheets: Table SII, Table SIII, Table SIV, Table SV, Table SVI, Table SVII]
